# Supplementary material for: Simple and User-Friendly Methodology for Crystal Water Determination by Quantitative Proton NMR Spectroscopy in Deuterium Oxide
Source: Anal Chem. 2023 Nov 3;95(46):17020–7. doi: 10.1021/acs.analchem.3c03689 (PMC10666084; doi:10.1021/acs.analchem.3c03689)
Supplement: Supplementary file 2 — ac3c03689_si_002.cif [file ac3c03689_si_002.cif]

data_mv_test_0m
_audit_creation_date               2019-03-04
_audit_creation_method
;
Olex2 1.2
(compiled 2018.05.29 svn.r3508 for OlexSys, GUI svn.r5506)
;
_shelx_SHELXL_version_number       '2017/1'
_audit_contact_author_address      ?
_audit_contact_author_email        ?
_audit_contact_author_name         ''
_audit_contact_author_phone        ?
_publ_contact_author_id_orcid      ?
_publ_section_references
;
Bourhis, L.J., Dolomanov, O.V., Gildea, R.J., Howard, J.A.K., Puschmann, H.
 (2015). Acta Cryst. A71, 59-75.

Dolomanov, O.V., Bourhis, L.J., Gildea, R.J, Howard, J.A.K. & Puschmann, H.
 (2009), J. Appl. Cryst. 42, 339-341.
;
_chemical_name_common              ?
_chemical_name_systematic          ?
_chemical_formula_moiety           'C2 H6 K O7 P2, 2(O)'
_chemical_formula_sum              'C2 H0.50 K O9 P2'
_chemical_formula_weight           269.56
_chemical_melting_point            ?
loop_
  _atom_type_symbol
  _atom_type_description
  _atom_type_scat_dispersion_real
  _atom_type_scat_dispersion_imag
  _atom_type_scat_source
 'C' 'C' 0.0033 0.0016 'International Tables Vol C Tables 4.2.6.8 and 6.1.1.4'
 'O' 'O' 0.0106 0.0060 'International Tables Vol C Tables 4.2.6.8 and 6.1.1.4'
 'P' 'P' 0.1023 0.0942 'International Tables Vol C Tables 4.2.6.8 and 6.1.1.4'
 'K' 'K' 0.2009 0.2494 'International Tables Vol C Tables 4.2.6.8 and 6.1.1.4'
 'H' 'H' 0.0000 0.0000 'International Tables Vol C Tables 4.2.6.8 and 6.1.1.4'

_shelx_space_group_comment
;
The symmetry employed for this shelxl refinement is uniquely defined
by the following loop, which should always be used as a source of
symmetry information in preference to the above space-group names.
They are only intended as comments.
;
_space_group_crystal_system        'triclinic'
_space_group_IT_number             2
_space_group_name_H-M_alt          'P -1'
_space_group_name_Hall             '-P 1'
loop_
  _space_group_symop_operation_xyz
 'x, y, z'
 '-x, -y, -z'

_cell_length_a                     6.6656(2)
_cell_length_b                     7.4828(2)
_cell_length_c                     10.9572(3)
_cell_angle_alpha                  77.8550(10)
_cell_angle_beta                   78.5300(10)
_cell_angle_gamma                  69.8130(10)
_cell_volume                       496.69(2)
_cell_formula_units_Z              2
_cell_measurement_reflns_used      9921
_cell_measurement_temperature      200(2)
_cell_measurement_theta_max        42.77
_cell_measurement_theta_min        3.25
_shelx_estimated_absorpt_T_max     ?
_shelx_estimated_absorpt_T_min     ?
_exptl_absorpt_coefficient_mu      0.880
_exptl_absorpt_correction_T_max    0.7485
_exptl_absorpt_correction_T_min    0.6674
_exptl_absorpt_correction_type     none
_exptl_absorpt_process_details
;
SADABS-2016/2 (Bruker,2016/2) was used for absorption correction.
wR2(int) was 0.0929 before and 0.0594 after correction.
The Ratio of minimum to maximum transmission is 0.8916.
The \l/2 correction factor is Not present.
;
_exptl_absorpt_special_details     ?
_exptl_crystal_colour              ?
_exptl_crystal_density_diffrn      1.802
_exptl_crystal_density_meas        ?
_exptl_crystal_density_method      ?
_exptl_crystal_description         ?
_exptl_crystal_F_000               267
_exptl_crystal_size_max            ?
_exptl_crystal_size_mid            ?
_exptl_crystal_size_min            ?
_exptl_transmission_factor_max     ?
_exptl_transmission_factor_min     ?
_diffrn_reflns_av_R_equivalents    0.0509
_diffrn_reflns_av_unetI/netI       0.0357
_diffrn_reflns_Laue_measured_fraction_full  0.975
_diffrn_reflns_Laue_measured_fraction_max  0.993
_diffrn_reflns_limit_h_max         12
_diffrn_reflns_limit_h_min         -12
_diffrn_reflns_limit_k_max         14
_diffrn_reflns_limit_k_min         -14
_diffrn_reflns_limit_l_max         21
_diffrn_reflns_limit_l_min         -21
_diffrn_reflns_number              41373
_diffrn_reflns_point_group_measured_fraction_full  0.975
_diffrn_reflns_point_group_measured_fraction_max  0.993
_diffrn_reflns_theta_full          25.242
_diffrn_reflns_theta_max           43.256
_diffrn_reflns_theta_min           3.251
_diffrn_ambient_temperature        200.0
_diffrn_detector_area_resol_mean   ?
_diffrn_measured_fraction_theta_full  0.975
_diffrn_measured_fraction_theta_max  0.993
_diffrn_measurement_device_type    'Bruker APEX-II CCD'
_diffrn_measurement_method         '\f and \w scans'
_diffrn_radiation_type             MoK\a
_diffrn_radiation_wavelength       0.71073
_diffrn_source                     ?
_diffrn_standards_number           0
_reflns_Friedel_coverage           0.000
_reflns_Friedel_fraction_full      .
_reflns_Friedel_fraction_max       .
_reflns_number_gt                  5600
_reflns_number_total               7402
_reflns_special_details
;
 Reflections were merged by SHELXL according to the crystal
 class for the calculation of statistics and refinement.
 
 _reflns_Friedel_fraction is defined as the number of unique
 Friedel pairs measured divided by the number that would be
 possible theoretically, ignoring centric projections and
 systematic absences.
;
_reflns_threshold_expression       'I > 2\s(I)'
_computing_cell_refinement         ?
_computing_data_collection         ?
_computing_data_reduction          ?
_computing_molecular_graphics      'Olex2 (Dolomanov et al., 2009)'
_computing_publication_material    'Olex2 (Dolomanov et al., 2009)'
_computing_structure_refinement    'olex2.refine (Bourhis et al., 2015)'
_computing_structure_solution      'olex2.solve (Bourhis et al., 2015)'
_refine_diff_density_max           1.506
_refine_diff_density_min           -1.047
_refine_diff_density_rms           0.121
_refine_ls_extinction_coef         .
_refine_ls_extinction_method       none
_refine_ls_goodness_of_fit_ref     1.072
_refine_ls_hydrogen_treatment      mixed
_refine_ls_matrix_type             full
_refine_ls_number_parameters       129
_refine_ls_number_reflns           7402
_refine_ls_number_restraints       0
_refine_ls_R_factor_all            0.0679
_refine_ls_R_factor_gt             0.0439
_refine_ls_restrained_S_all        1.072
_refine_ls_shift/su_max            0.001
_refine_ls_shift/su_mean           0.000
_refine_ls_structure_factor_coef   Fsqd
_refine_ls_weighting_details      
 'w=1/[\s^2^(Fo^2^)+(0.0642P)^2^+0.3633P] where P=(Fo^2^+2Fc^2^)/3'
_refine_ls_weighting_scheme        calc
_refine_ls_wR_factor_gt            0.1159
_refine_ls_wR_factor_ref           0.1411
_refine_special_details            ?
_olex2_refinement_description
;
1. Fixed Uiso
 At 1.5 times of:
  All C(H,H,H) groups, H006 of O006, H009 of O009, H003 of O003, All O(H,H)
  groups
 At 1.2 times of:
  H007 of O007
2. Restrained distances
 O006-H006
 0.87 with sigma of 0.01
 O009-H009
 0.87 with sigma of 0.01
 P001-H006
 2.025508 with sigma of 0.02
 K001-H006
 3.443023 with sigma of 0.02
 P001-H009
 1.963606 with sigma of 0.02
 K001-H009
 3.376387 with sigma of 0.02
3.a Free rotating group:
 O005(H00d,H00e), O008(H00f,H00g)
3.b Aromatic/amide H refined with riding coordinates:
 O007(H007)
3.c Idealised Me refined as rotating group:
 C002(H00a,H00b,H00c)
3.d Idealised tetrahedral OH refined as rotating group with stretchable bonds:
 O003(H003)
;
_atom_sites_solution_hydrogens     mixed
_atom_sites_solution_primary       iterative
_atom_sites_solution_secondary     ?
loop_
  _atom_site_label
  _atom_site_type_symbol
  _atom_site_fract_x
  _atom_site_fract_y
  _atom_site_fract_z
  _atom_site_U_iso_or_equiv
  _atom_site_adp_type
  _atom_site_occupancy
  _atom_site_site_symmetry_order
  _atom_site_calc_flag
  _atom_site_refinement_flags_posn
  _atom_site_refinement_flags_adp
  _atom_site_refinement_flags_occupancy
  _atom_site_disorder_assembly
  _atom_site_disorder_group
 K001 K 0.76575(5) 0.75830(4) 0.42990(3) 0.02496(7) Uani 1 1 d D . . . .
 P001 P 0.24118(5) 0.72986(4) 0.64076(3) 0.01299(6) Uani 1 1 d D . . . .
 P002 P 0.65145(5) 0.47031(4) 0.75049(3) 0.01271(6) Uani 1 1 d . . . . .
 O001 O 0.54243(16) 0.85099(13) 0.67587(9) 0.01724(15) Uani 1 1 d . . . . .
 O002 O 0.55597(15) 0.32157(14) 0.82601(10) 0.01922(16) Uani 1 1 d . . . . .
 O003 O 0.81968(15) 0.49742(15) 0.82124(9) 0.01788(15) Uani 1 1 d . . . . .
 H003 H 0.927(4) 0.535(4) 0.7618(17) 0.027 Uiso 1 1 calc GR . . . .
 H001 H 0.612(5) 0.879(4) 0.723(3) 0.033(7) Uiso 1 1 d . . . . .
 O004 O 0.76585(15) 0.43248(14) 0.61845(9) 0.01669(14) Uani 1 1 d . . . . .
 O005 O -0.24343(16) 0.95243(14) 0.82627(10) 0.01968(16) Uani 1 1 d . . . . .
 O006 O 0.07389(16) 0.93403(14) 0.65222(10) 0.01983(16) Uani 1 1 d D . . . .
 O007 O 0.35403(15) 0.73861(14) 0.50453(9) 0.01728(14) Uiso 1 1 d . . . . .
 H007 H 0.276084 0.737122 0.441183 0.021 Uiso 1 1 calc R . . . .
 O008 O -0.1914(2) 0.7731(2) 1.06231(14) 0.0356(3) Uani 1 1 d . . . . .
 O009 O 0.14243(15) 0.57166(14) 0.68297(10) 0.01884(16) Uani 1 1 d D . . . .
 C001 C 0.44234(17) 0.70724(15) 0.73934(10) 0.01308(15) Uani 1 1 d . . . . .
 C002 C 0.3322(2) 0.7444(2) 0.87243(12) 0.0197(2) Uani 1 1 d . . . . .
 H00A H 0.235704 0.877601 0.868838 0.030 Uiso 1 1 calc GR . . . .
 H00B H 0.442066 0.723414 0.926159 0.030 Uiso 1 1 calc GR . . . .
 H00C H 0.248539 0.655832 0.907430 0.030 Uiso 1 1 calc GR . . . .

loop_
  _atom_site_aniso_label
  _atom_site_aniso_U_11
  _atom_site_aniso_U_22
  _atom_site_aniso_U_33
  _atom_site_aniso_U_23
  _atom_site_aniso_U_13
  _atom_site_aniso_U_12
 K001 0.02056(12) 0.01791(11) 0.03303(15) -0.00254(10) 0.00636(10) -0.00823(9)
 P001 0.01105(10) 0.01295(11) 0.01554(11) -0.00195(8) -0.00065(8) -0.00530(8)
 P002 0.01132(10) 0.01255(11) 0.01387(11) -0.00130(8) -0.00031(8) -0.00453(8)
 O001 0.0198(4) 0.0159(3) 0.0199(4) -0.0001(3) -0.0041(3) -0.0112(3)
 O002 0.0160(3) 0.0138(3) 0.0251(4) 0.0015(3) 0.0012(3) -0.0062(3)
 O003 0.0151(3) 0.0243(4) 0.0157(3) -0.0017(3) -0.0029(3) -0.0085(3)
 O004 0.0149(3) 0.0201(4) 0.0157(3) -0.0065(3) 0.0013(3) -0.0061(3)
 O005 0.0174(4) 0.0158(3) 0.0250(4) -0.0047(3) -0.0010(3) -0.0043(3)
 O006 0.0155(3) 0.0147(3) 0.0253(4) -0.0015(3) -0.0014(3) -0.0016(3)
 O008 0.0229(5) 0.0355(6) 0.0404(7) 0.0142(5) -0.0048(5) -0.0107(5)
 O009 0.0165(3) 0.0189(4) 0.0239(4) -0.0035(3) 0.0013(3) -0.0112(3)
 C001 0.0131(3) 0.0124(4) 0.0144(4) -0.0021(3) -0.0001(3) -0.0058(3)
 C002 0.0206(5) 0.0216(5) 0.0155(4) -0.0062(4) 0.0011(4) -0.0052(4)

_geom_special_details
;
 All esds (except the esd in the dihedral angle between two l.s. planes)
 are estimated using the full covariance matrix.  The cell esds are taken
 into account individually in the estimation of esds in distances, angles
 and torsion angles; correlations between esds in cell parameters are only
 used when they are defined by crystal symmetry.  An approximate (isotropic)
 treatment of cell esds is used for estimating esds involving l.s. planes.
;
loop_
  _geom_bond_atom_site_label_1
  _geom_bond_atom_site_label_2
  _geom_bond_distance
  _geom_bond_site_symmetry_2
  _geom_bond_publ_flag
 K001 K001 4.2582(7) 2_766 ?
 K001 K001 4.3959(6) 2_676 ?
 K001 P001 3.7303(4) 2_676 ?
 K001 P001 3.8345(4) . ?
 K001 P002 3.8010(4) . ?
 K001 O001 2.9050(11) . ?
 K001 O001 3.0800(10) 2_676 ?
 K001 O004 2.9412(10) 2_766 ?
 K001 O004 2.8447(10) . ?
 K001 O006 2.7743(11) 2_676 ?
 K001 O007 2.7492(10) . ?
 K001 O009 2.8180(10) 2_666 ?
 P001 O006 1.5629(10) . ?
 P001 O007 1.5312(10) . ?
 P001 O009 1.4949(9) . ?
 P001 C001 1.8264(11) . ?
 P002 O002 1.4901(9) . ?
 P002 O003 1.5711(10) . ?
 P002 O004 1.5295(9) . ?
 P002 C001 1.8363(11) . ?
 O001 H001 0.86(3) . ?
 O001 C001 1.4429(13) . ?
 O003 H003 0.94(3) . ?
 O007 H007 0.9500 . ?
 C001 C002 1.5318(16) . ?
 C002 H00A 0.9800 . ?
 C002 H00B 0.9800 . ?
 C002 H00C 0.9800 . ?

loop_
  _geom_angle_atom_site_label_1
  _geom_angle_atom_site_label_2
  _geom_angle_atom_site_label_3
  _geom_angle
  _geom_angle_site_symmetry_1
  _geom_angle_site_symmetry_3
  _geom_angle_publ_flag
 K001 K001 K001 139.673(18) 2_766 2_676 ?
 P001 K001 K001 55.584(8) 2_676 2_676 ?
 P001 K001 K001 131.750(14) 2_676 2_766 ?
 P001 K001 K001 103.074(11) . 2_766 ?
 P001 K001 K001 53.374(8) . 2_676 ?
 P001 K001 P001 108.958(9) 2_676 . ?
 P001 K001 P002 127.565(12) 2_676 . ?
 P002 K001 K001 58.584(9) . 2_766 ?
 P002 K001 K001 85.698(11) . 2_676 ?
 P002 K001 P001 47.228(7) . . ?
 O001 K001 K001 95.59(2) . 2_766 ?
 O001 K001 K001 175.01(2) 2_676 2_766 ?
 O001 K001 K001 41.209(19) 2_676 2_676 ?
 O001 K001 K001 44.31(2) . 2_676 ?
 O001 K001 P001 81.032(19) 2_676 . ?
 O001 K001 P001 85.11(2) . 2_676 ?
 O001 K001 P001 42.481(18) . . ?
 O001 K001 P001 43.422(17) 2_676 2_676 ?
 O001 K001 P002 44.513(19) . . ?
 O001 K001 P002 124.44(2) 2_676 . ?
 O001 K001 O001 85.52(3) . 2_676 ?
 O001 K001 O004 122.90(3) . 2_766 ?
 O004 K001 K001 147.74(2) 2_766 2_676 ?
 O004 K001 K001 105.48(2) . 2_676 ?
 O004 K001 K001 43.499(19) . 2_766 ?
 O004 K001 K001 41.74(2) 2_766 2_766 ?
 O004 K001 P001 99.03(2) 2_766 2_676 ?
 O004 K001 P001 144.76(2) 2_766 . ?
 O004 K001 P001 59.612(19) . . ?
 O004 K001 P001 146.56(2) . 2_676 ?
 O004 K001 P002 98.56(2) 2_766 . ?
 O004 K001 P002 20.915(18) . . ?
 O004 K001 O001 65.43(3) . . ?
 O004 K001 O001 133.99(3) 2_766 2_676 ?
 O004 K001 O001 140.63(3) . 2_676 ?
 O004 K001 O004 85.24(3) . 2_766 ?
 O006 K001 K001 113.15(2) 2_676 2_766 ?
 O006 K001 K001 77.22(2) 2_676 2_676 ?
 O006 K001 P001 130.34(2) 2_676 . ?
 O006 K001 P001 22.16(2) 2_676 2_676 ?
 O006 K001 P002 134.14(3) 2_676 . ?
 O006 K001 O001 99.52(3) 2_676 . ?
 O006 K001 O001 61.85(3) 2_676 2_676 ?
 O006 K001 O004 145.05(3) 2_676 . ?
 O006 K001 O004 77.09(3) 2_676 2_766 ?
 O006 K001 O009 128.30(3) 2_676 2_666 ?
 O007 K001 K001 111.47(2) . 2_766 ?
 O007 K001 K001 58.24(2) . 2_676 ?
 O007 K001 P001 110.54(2) . 2_676 ?
 O007 K001 P001 19.15(2) . . ?
 O007 K001 P002 62.41(2) . . ?
 O007 K001 O001 60.53(3) . . ?
 O007 K001 O001 73.31(3) . 2_676 ?
 O007 K001 O004 69.45(3) . . ?
 O007 K001 O004 150.40(3) . 2_766 ?
 O007 K001 O006 132.52(3) . 2_676 ?
 O007 K001 O009 87.28(3) . 2_666 ?
 O009 K001 K001 61.61(2) 2_666 2_766 ?
 O009 K001 K001 143.03(2) 2_666 2_676 ?
 O009 K001 P001 98.20(2) 2_666 . ?
 O009 K001 P001 142.65(2) 2_666 2_676 ?
 O009 K001 P002 89.71(2) 2_666 . ?
 O009 K001 O001 131.54(3) 2_666 . ?
 O009 K001 O001 120.99(3) 2_666 2_676 ?
 O009 K001 O004 69.85(3) 2_666 . ?
 O009 K001 O004 69.20(3) 2_666 2_766 ?
 K001 P001 K001 71.041(9) 2_676 . ?
 O006 P001 K001 111.95(4) . . ?
 O006 P001 K001 42.03(4) . 2_676 ?
 O006 P001 C001 104.39(5) . . ?
 O007 P001 K001 36.08(4) . . ?
 O007 P001 K001 79.41(4) . 2_676 ?
 O007 P001 O006 106.58(6) . . ?
 O007 P001 C001 106.55(5) . . ?
 O009 P001 K001 154.90(4) . 2_676 ?
 O009 P001 K001 132.58(4) . . ?
 O009 P001 O006 112.91(6) . . ?
 O009 P001 O007 114.31(6) . . ?
 O009 P001 C001 111.39(6) . . ?
 C001 P001 K001 70.68(3) . . ?
 C001 P001 K001 82.32(3) . 2_676 ?
 O002 P002 K001 147.72(5) . . ?
 O002 P002 O003 110.84(6) . . ?
 O002 P002 O004 116.03(6) . . ?
 O002 P002 C001 109.60(5) . . ?
 O003 P002 K001 99.72(4) . . ?
 O003 P002 C001 103.38(5) . . ?
 O004 P002 K001 41.60(4) . . ?
 O004 P002 O003 106.76(5) . . ?
 O004 P002 C001 109.45(5) . . ?
 C001 P002 K001 71.57(3) . . ?
 K001 O001 K001 94.48(3) . 2_676 ?
 K001 O001 H001 117.4(19) . . ?
 K001 O001 H001 104.7(18) 2_676 . ?
 C001 O001 K001 115.76(7) . 2_676 ?
 C001 O001 K001 110.13(6) . . ?
 C001 O001 H001 113.1(19) . . ?
 P002 O003 H003 109.5 . . ?
 K001 O004 K001 94.76(3) . 2_766 ?
 P002 O004 K001 121.61(5) . 2_766 ?
 P002 O004 K001 117.48(5) . . ?
 P001 O006 K001 115.81(5) . 2_676 ?
 K001 O007 H007 117.6 . . ?
 P001 O007 K001 124.77(5) . . ?
 P001 O007 H007 117.6 . . ?
 P001 O009 K001 127.16(5) . 2_666 ?
 P001 C001 P002 113.25(6) . . ?
 O001 C001 P001 104.22(7) . . ?
 O001 C001 P002 108.54(7) . . ?
 O001 C001 C002 112.03(9) . . ?
 C002 C001 P001 110.02(8) . . ?
 C002 C001 P002 108.77(8) . . ?
 C001 C002 H00A 109.5 . . ?
 C001 C002 H00B 109.5 . . ?
 C001 C002 H00C 109.5 . . ?
 H00A C002 H00B 109.5 . . ?
 H00A C002 H00C 109.5 . . ?
 H00B C002 H00C 109.5 . . ?

loop_
  _refln_index_h
  _refln_index_k
  _refln_index_l
  _refln_F_squared_meas
  _refln_F_squared_sigma
 -1 0 0 2027.4 67.69
 1 0 0 1603.74 66.49
 1 0 0 2004.3 67.69
 -3 0 0 1041.8 43.2
 -3 0 0 1023 40.6
 -3 0 0 987.2 38.8
 3 0 0 1002.3 42.8
 3 0 0 1021.8 40
 3 0 0 998.2 42.9
 3 0 0 1051.99 41.9
 3 0 0 1002.2 41.1
 3 0 0 984.1 44.2
 -4 0 0 1336.87 52.39
 -4 0 0 1390.86 55.09
 -4 0 0 1433.76 58.69
 4 0 0 1362.26 60.49
 4 0 0 1334.07 55.69
 4 0 0 1337.97 56.29
 4 0 0 1410.26 58.89
 4 0 0 1442.26 54.29
 4 0 0 1296.17 57.69
 -5 0 0 758.22 39.4
 -5 0 0 767.82 39
 -5 0 0 800.12 32.9
 -5 0 0 734.93 29
 -5 0 0 739.23 38.2
 -5 0 0 806.12 36.5
 5 0 0 816.72 35.1
 5 0 0 780.02 44.4
 5 0 0 772.82 40.6
 5 0 0 735.13 41.9
 5 0 0 739.53 37.3
 -6 0 0 417.46 32.1
 -6 0 0 430.46 21.4
 -6 0 0 402.26 28.5
 -6 0 0 425.36 27.8
 -6 0 0 442.86 25.8
 6 0 0 427.36 27.1
 6 0 0 410.46 28.9
 6 0 0 465.25 32.7
 6 0 0 463.25 30.8
 -7 0 0 1207.58 50.19
 -7 0 0 1343.67 63.29
 -7 0 0 1180.78 59.59
 -7 0 0 1172.98 61.29
 -7 0 0 1290.07 63.69
 7 0 0 1281.97 64.79
 7 0 0 1290.07 65.99
 7 0 0 1401.16 70.69
 7 0 0 1359.86 61.49
 -8 0 0 159.18 21.4
 -8 0 0 229.58 22.8
 -8 0 0 194.98 18.7
 -8 0 0 207.28 21.9
 8 0 0 193.58 28.6
 8 0 0 228.28 21.2
 8 0 0 187.88 23.5
 8 0 0 199.78 24.7
 -9 0 0 897.81 53.39
 -9 0 0 903.11 47.3
 -9 0 0 848.62 53.29
 9 0 0 848.52 55.39
 9 0 0 891.11 58.69
 9 0 0 873.11 50.59
 -10 0 0 1123.29 64.69
 -10 0 0 1034.3 60.39
 -10 0 0 1231.88 68.79
 10 0 0 1181.08 73.19
 10 0 0 1077.59 67.19
 -11 0 0 -8.7 7.8
 11 0 0 -7.1 8.4
 11 0 0 -2.6 11.8
 11 0 0 22.7 9.8
 11 -1 0 70.79 17.1
 11 -1 0 23.6 16.5
 11 -1 0 35.7 13.7
 -11 1 0 71.09 26.7
 -11 1 0 56.59 16.9
 10 -1 0 64.09 18.6
 10 -1 0 46.6 16.6
 10 -1 0 61.19 14.2
 -10 1 0 42.1 13.8
 -10 1 0 36.3 12.9
 -10 1 0 35.1 12.6
 9 -1 0 233.58 28
 9 -1 0 222.58 28
 9 -1 0 243.88 30.6
 9 -1 0 240.78 27.6
 -9 1 0 202.48 20.2
 -9 1 0 215.58 24.1
 -9 1 0 251.17 24.9
 8 -1 0 3.9 8.2
 8 -1 0 -5 7.4
 8 -1 0 -4.1 5.3
 8 -1 0 9 9.5
 -8 1 0 -7.9 5.2
 -8 1 0 1.9 5.9
 -8 1 0 -2.1 4.8
 7 -1 0 30.1 9.4
 7 -1 0 54.19 14.4
 7 -1 0 48.9 13.7
 7 -1 0 21.3 9.2
 -7 1 0 40.3 10.3
 -7 1 0 40.9 10.6
 -7 1 0 49.2 11.7
 -7 1 0 31.9 6.2
 -7 1 0 36.5 10
 6 -1 0 375.76 24.5
 6 -1 0 412.46 24
 6 -1 0 318.87 25.8
 6 -1 0 336.77 28.8
 6 -1 0 330.67 26.4
 -6 1 0 346.07 18.6
 -6 1 0 315.07 24.3
 -6 1 0 341.37 22.3
 -6 1 0 304.47 24.3
 -6 1 0 354.26 19.9
 5 -1 0 10.9 7.8
 5 -1 0 9 5.3
 5 -1 0 15.3 5.4
 5 -1 0 15.4 7.4
 5 -1 0 16 6.1
 5 -1 0 9.8 5.7
 -5 1 0 17.4 5.2
 -5 1 0 12.4 5.8
 -5 1 0 11.4 4.9
 4 -1 0 101.49 11.7
 4 -1 0 69.19 8.1
 4 -1 0 60.09 10.1
 4 -1 0 73.49 9.2
 4 -1 0 64.19 10.3
 4 -1 0 79.59 8.9
 -4 1 0 85.59 9.7
 3 -1 0 1303.87 51.59
 3 -1 0 1306.87 53.99
 3 -1 0 1256.27 52.39
 3 -1 0 1358.76 53.29
 3 -1 0 1293.27 53.69
 3 -1 0 1272.77 55.19
 -3 1 0 1328.77 53.39
 1 -1 0 96.39 7
 1 -1 0 93.89 6.5
 1 -1 0 108.79 7
 1 -1 0 101.79 6.1
 1 -1 0 104.09 7.1
 1 -1 0 102.79 7.1
 -2 -1 0 285.17 15.1
 -2 -1 0 267.17 14.4
 -2 -1 0 291.27 12.6
 -2 -1 0 289.27 12.7
 -2 -1 0 300.47 15.6
 -2 -1 0 282.37 15.1
 2 1 0 297.77 10.7
 2 1 0 281.17 14.2
 2 1 0 281.57 15.3
 2 1 0 320.17 15
 2 1 0 275.37 14.8
 2 1 0 307.97 15.9
 2 1 0 283.67 12.7
 2 1 0 284.97 13.1
 -3 -1 0 1786.22 64.69
 -3 -1 0 1821.12 70.19
 -3 -1 0 1785.92 69.69
 -3 -1 0 1760.42 67.59
 -3 -1 0 1770.82 64.99
 -3 -1 0 1788.92 69.19
 3 1 0 1814.62 67.99
 3 1 0 1844.62 71.49
 3 1 0 1766.52 65.59
 3 1 0 1792.82 69.29
 3 1 0 1771.72 66.59
 3 1 0 1883.01 69.49
 3 1 0 1728.63 69.59
 -4 -1 0 3211.68 119.49
 -4 -1 0 3218.38 121.79
 -4 -1 0 3280.47 122.39
 -4 -1 0 3299.67 123.19
 4 1 0 3222.48 120.29
 4 1 0 3308.27 125.19
 4 1 0 3223.48 122.39
 4 1 0 3170.18 122.39
 4 1 0 3296.97 122.39
 -5 -1 0 495.55 28.3
 -5 -1 0 516.05 22.4
 -5 -1 0 483.25 29
 -5 -1 0 495.85 26.2
 -5 -1 0 478.45 28.2
 5 1 0 442.46 28.1
 5 1 0 508.05 33
 5 1 0 496.95 29.5
 5 1 0 474.35 30.6
 5 1 0 537.95 27.7
 -6 -1 0 1303.87 62.29
 -6 -1 0 1309.97 57.69
 -6 -1 0 1378.76 51.69
 -6 -1 0 1206.68 60.69
 -6 -1 0 1304.97 60.09
 6 1 0 1398.96 64.49
 6 1 0 1337.67 63.09
 6 1 0 1322.97 65.69
 6 1 0 1377.66 63.89
 -7 -1 0 39.6 10.4
 -7 -1 0 38.3 12.7
 -7 -1 0 41.2 11.3
 -7 -1 0 25.7 4.4
 -7 -1 0 38.8 10.1
 7 1 0 23.5 8.5
 7 1 0 44 12.5
 7 1 0 41.7 12.4
 7 1 0 36 12.3
 -8 -1 0 78.19 13.2
 -8 -1 0 46.7 12.5
 -8 -1 0 78.59 15.5
 -8 -1 0 59.19 12.8
 8 1 0 70.69 16.5
 8 1 0 68.89 16.5
 8 1 0 95.49 16.1
 8 1 0 61.99 15.7
 -9 -1 0 -1.5 5.7
 -9 -1 0 -8.9 3.8
 -9 -1 0 1.6 5.7
 9 1 0 6.2 10.8
 9 1 0 -2.9 6.5
 9 1 0 -6.2 6.8
 -10 -1 0 202.78 25.5
 -10 -1 0 154.08 26.6
 -10 -1 0 226.28 22.3
 -10 -1 0 208.58 25.2
 10 1 0 165.78 28.1
 10 1 0 160.68 28.1
 10 1 0 189.68 21.7
 -11 -1 0 135.69 22.9
 -11 -1 0 182.58 24.3
 -11 -1 0 232.68 28.4
 11 1 0 124.89 31.2
 11 1 0 168.18 29.2
 11 1 0 176.38 20.8
 -12 -1 0 -12.7 7.7
 -12 -1 0 0.1 8.2
 12 1 0 4.5 9.9
 12 1 0 -1.5 10.7
 11 -2 0 -19.4 9.7
 11 -2 0 5.9 11.1
 11 -2 0 3.4 11.3
 -11 2 0 -16.8 6.9
 -11 2 0 2.5 8
 10 -2 0 97.89 20.4
 10 -2 0 84.39 22.9
 10 -2 0 90.59 16.7
 -10 2 0 86.19 18.7
 -10 2 0 92.29 17.7
 9 -2 0 -0.3 7.5
 9 -2 0 -1.4 8.7
 9 -2 0 -5.1 9.4
 9 -2 0 -8.3 6.9
 -9 2 0 -2.7 8.3
 -9 2 0 -0.1 5.7
 -9 2 0 -2.2 7.2
 -9 2 0 -1.7 6
 8 -2 0 279.47 28.2
 8 -2 0 317.97 27.1
 8 -2 0 231.48 28.7
 8 -2 0 282.07 30.1
 -8 2 0 265.47 22
 -8 2 0 281.17 25.9
 -8 2 0 248.08 22.3
 -8 2 0 293.17 26.1
 7 -2 0 0.8 6
 7 -2 0 6 5.7
 7 -2 0 -1 5.1
 7 -2 0 3.1 7.4
 7 -2 0 0.5 7.2
 7 -2 0 -12.2 5.1
 -7 2 0 -1.4 3.8
 -7 2 0 -2.3 4.8
 -7 2 0 -4 4.1
 -7 2 0 -3.6 4
 -7 2 0 -6.2 4.2
 -7 2 0 0.8 4.9
 6 -2 0 863.81 45.6
 6 -2 0 886.51 47.4
 6 -2 0 870.11 49.3
 6 -2 0 838.92 50.49
 6 -2 0 875.91 44.8
 6 -2 0 808.12 43.2
 -6 2 0 851.51 43.7
 -6 2 0 861.21 41.9
 -6 2 0 879.51 46
 -6 2 0 799.92 39.9
 5 -2 0 36.8 10.1
 5 -2 0 40.1 10.1
 5 -2 0 30.5 8
 5 -2 0 33.6 8.5
 -5 2 0 30.9 8
 4 -2 0 5996.6 221.08
 4 -2 0 6045.8 219.28
 4 -2 0 5857.31 217.48
 4 -2 0 6054.79 215.18
 4 -2 0 5939.01 217.88
 4 -2 0 5881.61 217.28
 -4 2 0 6030.2 216.98
 3 -2 0 81.89 8.2
 3 -2 0 89.09 10
 3 -2 0 78.29 9
 3 -2 0 76.39 8.6
 3 -2 0 86.39 9.8
 3 -2 0 81.79 9.1
 -3 2 0 84.99 9.2
 -3 2 0 76.49 8.3
 2 -2 0 63.79 7.5
 2 -2 0 66.29 7.9
 2 -2 0 73.79 6.6
 2 -2 0 89.19 8.3
 2 -2 0 69.09 7.4
 2 -2 0 64.29 8.1
 -2 2 0 66.09 7.5
 0 2 0 3476.15 121.49
 0 2 0 3449.55 125.29
 -1 -2 0 1270.67 45.2
 -1 -2 0 1158.98 44.9
 -1 -2 0 1203.08 45
 -1 -2 0 1238.58 47.5
 -1 -2 0 1254.67 46.1
 1 2 0 1145.19 47
 1 2 0 1232.18 47.8
 1 2 0 1181.18 44.4
 1 2 0 1096.19 44.6
 1 2 0 1126.09 44.8
 -3 -2 0 712.73 32.6
 -3 -2 0 706.33 32.7
 -3 -2 0 692.13 31.7
 -3 -2 0 671.03 28.4
 -3 -2 0 711.33 30.8
 3 2 0 720.33 29.7
 3 2 0 665.63 30.8
 3 2 0 703.33 33.8
 -4 -2 0 367.46 22.7
 -4 -2 0 340.67 14.8
 -4 -2 0 360.56 21.3
 -4 -2 0 364.16 17.1
 -4 -2 0 361.96 19.9
 -4 -2 0 354.56 21.3
 4 2 0 333.67 17.9
 4 2 0 370.96 21.5
 4 2 0 341.07 20.8
 4 2 0 369.66 20.2
 4 2 0 329.77 21.2
 4 2 0 356.46 22.7
 -5 -2 0 1216.88 55.59
 -5 -2 0 1327.77 54.29
 -5 -2 0 1274.57 49.1
 -5 -2 0 1226.58 60.29
 -5 -2 0 1273.37 57.59
 5 2 0 1237.68 54.19
 5 2 0 1250.57 57.19
 -6 -2 0 2099.69 76.79
 -6 -2 0 2031.1 88.39
 -6 -2 0 1923.71 86.39
 -6 -2 0 2130.89 86.49
 6 2 0 2156.78 92.49
 6 2 0 1952.1 87.59
 6 2 0 2112.29 88.79
 6 2 0 2041.8 87.89
 6 2 0 2085.09 84.89
 -7 -2 0 -0.8 5.7
 -7 -2 0 -3.1 3.3
 -7 -2 0 -2.5 4.1
 -7 -2 0 1.3 4.8
 7 2 0 -7.2 4.9
 7 2 0 3.6 6.4
 7 2 0 -2.1 5
 -8 -2 0 -3.8 4.1
 -8 -2 0 3.4 5.7
 -8 -2 0 1.6 6.4
 8 2 0 8.5 8.9
 8 2 0 10.7 6.1
 8 2 0 25.4 11.7
 -9 -2 0 1089.59 55.49
 -9 -2 0 1073.19 62.09
 -9 -2 0 1080.09 61.59
 9 2 0 1098.09 57.69
 9 2 0 1093.99 64.59
 9 2 0 1094.79 65.49
 -10 -2 0 17.3 8.6
 -10 -2 0 5.9 9.3
 -10 -2 0 -4.3 7.5
 10 2 0 4.3 9.9
 10 2 0 9.8 11.6
 10 2 0 6.1 6.4
 -11 -2 0 209.78 31.2
 -11 -2 0 235.08 22.6
 -11 -2 0 231.38 28.1
 11 2 0 187.78 23.1
 11 2 0 269.67 33.3
 11 2 0 158.88 29.8
 -12 -2 0 -4.2 8.8
 -12 -2 0 -7.5 9.7
 12 2 0 -14.3 9.2
 12 2 0 3.1 11.5
 10 -3 0 -4.3 7.4
 10 -3 0 -8.7 8.8
 10 -3 0 -20.6 8.8
 -10 3 0 -15.1 6.4
 9 -3 0 13.7 9.2
 9 -3 0 0.2 10.2
 9 -3 0 8.8 11.3
 9 -3 0 -0.2 9.7
 -9 3 0 -9.5 10.8
 -9 3 0 -0.6 6.2
 -9 3 0 11.2 7.8
 -9 3 0 -5.3 7.8
 8 -3 0 20.9 12
 8 -3 0 19.2 12.7
 8 -3 0 12.3 8.7
 8 -3 0 27.9 10.3
 8 -3 0 13.8 8
 -8 3 0 21.5 7.4
 -8 3 0 12.4 7.5
 -8 3 0 2.5 7.6
 -8 3 0 16.6 9.2
 -8 3 0 11.7 7.1
 7 -3 0 116.09 18.3
 7 -3 0 126.69 20.1
 7 -3 0 116.79 17.3
 7 -3 0 126.69 22.3
 7 -3 0 129.79 19.1
 7 -3 0 124.99 21.1
 -7 3 0 94.69 16
 -7 3 0 87.99 13.6
 -7 3 0 105.39 15
 -7 3 0 112.39 15.7
 -7 3 0 110.09 17.2
 6 -3 0 1315.97 69.89
 6 -3 0 1445.36 66.69
 6 -3 0 1374.06 65.69
 6 -3 0 1425.76 69.99
 6 -3 0 1402.46 63.69
 6 -3 0 1223.58 64.49
 -6 3 0 1333.37 63.89
 -6 3 0 1387.76 64.49
 -6 3 0 1343.57 61.09
 5 -3 0 14.5 7.9
 5 -3 0 41.7 10.6
 5 -3 0 32.4 8
 5 -3 0 35.3 9
 5 -3 0 36.5 10.1
 5 -3 0 28 9.2
 -5 3 0 33.9 8.9
 -5 3 0 18.2 6.5
 4 -3 0 389.16 25.1
 4 -3 0 411.06 27.5
 4 -3 0 356.46 22.4
 4 -3 0 396.86 26.3
 4 -3 0 365.76 25.8
 4 -3 0 386.96 25.4
 -4 3 0 406.96 28.1
 -4 3 0 447.16 26.6
 3 -3 0 0.5 3.3
 3 -3 0 -0.3 3.7
 3 -3 0 2.6 3.1
 3 -3 0 4 3.8
 3 -3 0 -0.9 3.6
 3 -3 0 1.4 4.2
 -3 3 0 4.3 4.2
 2 -3 0 889.91 40.1
 2 -3 0 895.71 40.6
 2 -3 0 938.71 39.8
 2 -3 0 870.61 42.2
 2 -3 0 872.31 39.7
 2 -3 0 922.01 38
 -2 3 0 911.61 42
 1 -3 0 1150.28 47.8
 1 -3 0 1096.99 49.2
 1 -3 0 1186.88 45
 1 -3 0 1166.38 46.5
 1 -3 0 1106.59 45.9
 1 -3 0 1187.08 46.2
 -1 3 0 1120.69 41.2
 -1 3 0 1190.68 43.3
 -1 3 0 1134.49 49.7
 0 -3 0 462.75 20.2
 0 -3 0 477.15 24.6
 0 -3 0 494.75 23.1
 0 -3 0 486.55 20.7
 0 -3 0 455.05 23.8
 0 3 0 479.25 20.7
 0 3 0 450.65 19.8
 0 3 0 488.55 25.5
 -1 -3 0 1396.26 51.09
 -1 -3 0 1306.77 48.2
 -1 -3 0 1298.97 51.09
 -1 -3 0 1232.98 47.8
 -1 -3 0 1308.37 54.69
 -1 -3 0 1353.76 50.49
 -1 -3 0 1340.47 52.59
 1 3 0 1309.37 50.89
 1 3 0 1380.16 55.79
 1 3 0 1332.77 50.19
 1 3 0 1316.37 52.59
 -3 -3 0 83.99 8.5
 -3 -3 0 79.29 10.8
 -3 -3 0 85.29 6.1
 -3 -3 0 83.49 8.4
 -3 -3 0 89.39 9
 3 3 0 91.19 8.2
 3 3 0 95.29 11
 3 3 0 86.59 8.2
 3 3 0 77.79 8.4
 -4 -3 0 358.06 22
 -4 -3 0 371.16 22.9
 -4 -3 0 337.97 22
 -4 -3 0 364.06 21
 -4 -3 0 344.97 15.2
 4 3 0 408.76 20.7
 4 3 0 373.86 21.5
 4 3 0 373.16 22.9
 4 3 0 377.66 24.9
 -5 -3 0 346.67 22.8
 -5 -3 0 322.07 20.6
 -5 -3 0 295.07 21.3
 -5 -3 0 324.27 22.6
 -5 -3 0 290.67 11.9
 5 3 0 318.27 22.5
 5 3 0 346.97 25.4
 5 3 0 332.07 19.2
 5 3 0 319.27 21.7
 -6 -3 0 381.56 24.3
 -6 -3 0 385.36 25.9
 -6 -3 0 347.27 25.9
 -6 -3 0 384.46 26.6
 6 3 0 346.37 20.3
 6 3 0 402.36 27.4
 6 3 0 336.37 25.6
 6 3 0 369.86 27.3
 6 3 0 390.16 27.7
 -7 -3 0 290.47 24.7
 -7 -3 0 236.48 20.3
 -7 -3 0 244.38 21.5
 -7 -3 0 276.57 24.5
 7 3 0 276.87 24.8
 7 3 0 287.37 25.4
 7 3 0 273.27 22.3
 -8 -3 0 12.9 6.6
 -8 -3 0 11.9 7
 -8 -3 0 -3.3 5.2
 -8 -3 0 3.5 7.4
 8 3 0 -3.7 5
 8 3 0 5.6 7.1
 8 3 0 5.2 7.2
 -9 -3 0 10.9 7.9
 -9 -3 0 8.6 6.6
 -9 -3 0 9.7 8.7
 9 3 0 3.5 7.3
 9 3 0 6.9 7.5
 9 3 0 3.8 9.5
 -10 -3 0 0.1 7.5
 -10 -3 0 4.5 7
 -10 -3 0 -3.2 6.2
 -10 -3 0 2 6.9
 10 3 0 16.7 11.8
 10 3 0 13.3 11.2
 -11 -3 0 -4.5 7.9
 -11 -3 0 10 10.4
 -11 -3 0 -2 9.8
 11 3 0 8.1 11.2
 11 3 0 -12.4 9.2
 11 3 0 6.3 8.6
 -12 -3 0 22.1 13.1
 -12 -3 0 2 8.9
 12 3 0 13.6 10.7
 12 3 0 40.3 18
 10 -4 0 34.6 17.8
 10 -4 0 63.69 14
 10 -4 0 54.29 14.8
 -10 4 0 39.6 14.1
 -10 4 0 30.4 14.1
 9 -4 0 300.57 30.3
 9 -4 0 270.57 32.8
 9 -4 0 309.57 34.7
 9 -4 0 354.96 29.6
 -9 4 0 300.47 23.9
 -9 4 0 288.27 25.9
 -9 4 0 231.18 24.1
 8 -4 0 138.89 22.1
 8 -4 0 111.89 24
 8 -4 0 113.09 18.8
 8 -4 0 164.08 21.2
 8 -4 0 176.78 21.7
 8 -4 0 143.69 25.7
 -8 4 0 145.39 16.4
 -8 4 0 123.09 18.8
 -8 4 0 91.89 15.8
 7 -4 0 535.55 42.8
 7 -4 0 527.45 36.5
 7 -4 0 590.54 43.6
 7 -4 0 669.83 42
 7 -4 0 576.84 39.9
 -7 4 0 552.04 37.2
 -7 4 0 579.54 37.9
 -7 4 0 503.15 33.4
 -7 4 0 503.95 32.5
 -7 4 0 512.05 36.3
 6 -4 0 4.7 5.9
 6 -4 0 1.1 6.8
 6 -4 0 -2.6 5.6
 6 -4 0 -2 6
 6 -4 0 11.1 7.1
 6 -4 0 8.8 7.5
 -6 4 0 -7.4 4.3
 -6 4 0 -1.3 4.9
 5 -4 0 150.48 18.5
 5 -4 0 143.69 17.6
 5 -4 0 162.38 16.3
 5 -4 0 172.48 17.8
 5 -4 0 160.88 19.2
 5 -4 0 139.89 16.7
 -5 4 0 142.09 16.9
 -5 4 0 163.48 15.9
 4 -4 0 792.92 42.5
 4 -4 0 719.83 43.3
 4 -4 0 839.62 42
 4 -4 0 770.02 39.1
 -4 4 0 815.22 43.8
 -4 4 0 846.12 40.4
 3 -4 0 2.9 4.9
 3 -4 0 4.6 4.3
 3 -4 0 3.7 3.9
 3 -4 0 7.6 5.1
 3 -4 0 3.1 4.2
 -3 4 0 1.8 2.7
 -3 4 0 3.2 4.2
 2 -4 0 5399.96 200.38
 2 -4 0 5517.85 196.28
 2 -4 0 5303.97 198.38
 2 -4 0 5509.05 199.08
 2 -4 0 5613.14 198.78
 2 -4 0 5510.75 203.98
 1 -4 0 2.8 2.5
 1 -4 0 0.4 2.5
 1 -4 0 1.8 2.7
 1 -4 0 5.3 3.9
 -1 4 0 -0.3 1.4
 -1 4 0 -0.2 0.6
 -1 4 0 2.4 3.7
 -1 4 0 -1.2 1.3
 0 -4 0 9806.12 347.77
 -1 -4 0 59.99 6.1
 -1 -4 0 46.9 8.7
 -1 -4 0 41.1 7.5
 -1 -4 0 58.69 4
 -1 -4 0 58.89 6.3
 -1 -4 0 55.09 6.7
 -1 -4 0 50.59 4
 1 4 0 56.09 9.6
 1 4 0 41.1 5.9
 1 4 0 52.29 8.4
 1 4 0 43.5 5.5
 -3 -4 0 1498.15 61.19
 -3 -4 0 1440.16 57.29
 -3 -4 0 1393.26 59.89
 -3 -4 0 1441.36 60.09
 -3 -4 0 1486.25 64.19
 3 4 0 1533.25 58.49
 3 4 0 1383.66 60.79
 3 4 0 1507.95 60.69
 3 4 0 1513.55 59.99
 3 4 0 1582.04 66.49
 -4 -4 0 1.3 1.8
 -4 -4 0 0 3.2
 -4 -4 0 5.2 3.3
 -4 -4 0 -0.8 3.2
 -4 -4 0 2.4 3.1
 4 4 0 1.5 4.1
 4 4 0 2.6 3.1
 4 4 0 3.3 3.4
 4 4 0 -0.7 3
 -5 -4 0 5125.99 188.58
 -5 -4 0 5202.08 191.98
 -5 -4 0 5113.89 192.18
 -5 -4 0 4880.51 176.48
 -5 -4 0 5030.3 190.48
 5 4 0 4852.21 191.68
 5 4 0 5024.8 195.48
 5 4 0 5204.68 186.68
 5 4 0 5592.74 191.88
 -6 -4 0 227.68 20.8
 -6 -4 0 247.28 21.1
 -6 -4 0 229.18 20.5
 -6 -4 0 220.98 21
 6 4 0 229.68 17.3
 6 4 0 238.78 20.2
 6 4 0 254.27 21.5
 -7 -4 0 1234.48 59.39
 -7 -4 0 1267.17 62.19
 -7 -4 0 1245.28 63.19
 -7 -4 0 1305.07 64.69
 7 4 0 1247.38 60.09
 7 4 0 1264.27 63.49
 7 4 0 1189.78 53.79
 7 4 0 1395.36 64.99
 -8 -4 0 248.48 22.1
 -8 -4 0 289.27 26.6
 -8 -4 0 269.57 25.8
 8 4 0 296.37 28.1
 8 4 0 248.98 25.8
 8 4 0 273.77 23.7
 -9 -4 0 81.99 16.6
 -9 -4 0 78.59 17.6
 -9 -4 0 72.59 15
 -9 -4 0 66.09 16.1
 9 4 0 78.29 16
 9 4 0 56.19 16.7
 9 4 0 73.79 17.8
 -10 -4 0 526.95 36.1
 -10 -4 0 544.75 43.2
 -10 -4 0 446.26 39.4
 10 4 0 461.55 41
 10 4 0 527.15 44.1
 -11 -4 0 0.5 7.7
 -11 -4 0 9.6 11.5
 -11 -4 0 16.4 11.4
 11 4 0 8.3 9
 11 4 0 20.7 13.9
 11 4 0 38.2 16.8
 -12 -4 0 174.08 29.6
 -12 -4 0 154.68 28.8
 12 4 0 182.48 31.3
 12 4 0 125.29 26
 9 -5 0 97.89 19.7
 9 -5 0 107.99 24.6
 9 -5 0 96.19 23.1
 8 -5 0 158.88 25.2
 8 -5 0 92.59 20.7
 8 -5 0 142.09 23.7
 8 -5 0 142.49 20.9
 8 -5 0 121.29 24.2
 8 -5 0 110.99 19.2
 -8 5 0 73.29 13.5
 -8 5 0 122.49 14.4
 -8 5 0 115.49 17.5
 -8 5 0 88.89 13.7
 7 -5 0 -6.4 6.1
 7 -5 0 3 6.2
 7 -5 0 7.6 7.5
 7 -5 0 -5.3 4.5
 7 -5 0 4.4 7.5
 7 -5 0 -4.8 7.9
 -7 5 0 -1 5.8
 -7 5 0 -3.7 5.1
 -7 5 0 -2.2 4.3
 -7 5 0 -1.3 5.5
 -7 5 0 -12.7 7
 -7 5 0 -8.5 6.7
 -7 5 0 -12.1 5.6
 -7 5 0 2.6 8.8
 -7 5 0 -9.3 5.2
 6 -5 0 -6 5.5
 6 -5 0 12.3 8.5
 6 -5 0 3.7 8.7
 6 -5 0 3.6 6.7
 6 -5 0 3 6.7
 6 -5 0 4.9 7.8
 -6 5 0 -2 5.3
 -6 5 0 -3.8 3.8
 -6 5 0 -10.4 6.3
 -6 5 0 -0.9 3.6
 5 -5 0 250.37 23.3
 5 -5 0 213.38 20.2
 5 -5 0 254.27 24.9
 5 -5 0 277.47 23.5
 5 -5 0 266.27 25.4
 5 -5 0 287.07 26.5
 -5 5 0 261.57 19.5
 -5 5 0 215.08 23.2
 -5 5 0 248.18 20.5
 4 -5 0 226.18 22.9
 4 -5 0 199.08 20.6
 4 -5 0 230.68 21.2
 4 -5 0 198.08 20.1
 4 -5 0 190.38 17.5
 4 -5 0 207.98 19.4
 -4 5 0 220.48 21.4
 -4 5 0 200.08 13
 -4 5 0 225.18 14.7
 -4 5 0 221.48 17.9
 3 -5 0 1022 54.19
 3 -5 0 1041.6 49.3
 3 -5 0 995.5 50.69
 3 -5 0 1014.3 46.9
 3 -5 0 1049.3 50.69
 3 -5 0 1035.8 50.69
 -3 5 0 982.8 39.8
 -3 5 0 969 52.89
 -3 5 0 1099.99 43.2
 2 -5 0 363.56 24.1
 2 -5 0 387.16 28.7
 2 -5 0 433.56 23.7
 -2 5 0 398.46 20.2
 -2 5 0 451.45 17.8
 -2 5 0 409.96 28.8
 -2 5 0 415.76 21.7
 1 -5 0 3 3.7
 1 -5 0 -1 4.2
 1 -5 0 1.7 4.5
 1 -5 0 5 3.3
 -1 5 0 0.4 2.2
 -1 5 0 2.1 2.6
 -1 5 0 -5.5 2.9
 0 -5 0 1653.23 63.39
 0 -5 0 1616.04 63.59
 0 -5 0 1626.74 71.09
 0 -5 0 1559.14 70.09
 0 5 0 1596.94 62.29
 0 5 0 1695.83 73.49
 0 5 0 1617.14 63.49
 -1 -5 0 2391.66 86.79
 -1 -5 0 2154.98 79.89
 -1 -5 0 2300.67 91.59
 -1 -5 0 2231.58 93.49
 -1 -5 0 2389.66 86.09
 1 5 0 2295.07 91.39
 1 5 0 2301.67 95.59
 1 5 0 2307.17 85.69
 1 5 0 2103.39 86.09
 -2 -5 0 1169.88 55.29
 -2 -5 0 1263.17 49.8
 -2 -5 0 1148.09 51.29
 -2 -5 0 1191.98 49.9
 -2 -5 0 1193.88 50.49
 -2 -5 0 1202.88 45.8
 2 5 0 1070.89 49.4
 2 5 0 1162.28 52.49
 2 5 0 1178.38 56.99
 2 5 0 1163.98 48.9
 -3 -5 0 411.66 23.4
 -3 -5 0 418.16 27.1
 -3 -5 0 360.86 22.3
 -3 -5 0 357.56 22
 -3 -5 0 364.06 20
 -3 -5 0 389.26 21.6
 3 5 0 371.96 22
 3 5 0 392.76 24
 3 5 0 341.87 22.2
 3 5 0 392.96 20.3
 3 5 0 405.66 28.2
 -4 -5 0 1280.17 55.69
 -4 -5 0 1198.98 52.29
 -4 -5 0 1212.98 49.4
 -4 -5 0 1227.18 54.29
 -4 -5 0 1195.58 54.29
 -4 -5 0 1171.78 57.79
 4 5 0 1098.89 54.39
 4 5 0 1237.68 60.89
 4 5 0 1244.78 52.19
 4 5 0 1264.07 54.49
 -5 -5 0 889.61 44.3
 -5 -5 0 856.81 44.4
 -5 -5 0 829.22 45.7
 5 5 0 781.62 43.7
 5 5 0 841.92 48.8
 5 5 0 915.21 42.7
 5 5 0 848.52 46.2
 -6 -5 0 2.2 5.1
 -6 -5 0 1.1 5.2
 -6 -5 0 5.3 5.7
 -6 -5 0 2.5 5.6
 6 5 0 3.8 6.3
 6 5 0 0.9 3
 6 5 0 4.4 5
 6 5 0 1.5 5.4
 6 5 0 7.9 5.3
 -7 -5 0 338.87 25.6
 -7 -5 0 342.87 28.4
 -7 -5 0 355.76 28.4
 7 5 0 346.47 27.5
 7 5 0 419.76 30.8
 7 5 0 316.07 23
 7 5 0 359.96 26.9
 -8 -5 0 62.59 14.3
 -8 -5 0 74.59 15.8
 -8 -5 0 72.59 13.5
 -8 -5 0 73.99 15.4
 8 5 0 79.99 17.6
 8 5 0 75.39 14.9
 8 5 0 68.99 14.7
 -9 -5 0 45.1 12.4
 -9 -5 0 48.6 14.5
 -9 -5 0 54.09 12.7
 -9 -5 0 40.7 12.3
 9 5 0 61.09 16.4
 9 5 0 45 15.5
 9 5 0 25.3 11.4
 -10 -5 0 80.69 16.2
 -10 -5 0 111.79 21.1
 -10 -5 0 84.29 19.6
 10 5 0 82.29 17
 10 5 0 96.19 21.4
 10 5 0 102.49 21.7
 -11 -5 0 451.95 40.7
 -11 -5 0 492.85 43
 11 5 0 421.36 41.8
 11 5 0 431.76 34.7
 11 5 0 536.35 45.1
 -12 -5 0 -21.5 9.5
 -12 -5 0 4.2 7.5
 12 5 0 6.2 10.5
 8 -6 0 386.56 38.8
 8 -6 0 390.56 32.4
 8 -6 0 526.65 38
 7 -6 0 17.5 9.1
 7 -6 0 8.9 10.4
 7 -6 0 23.6 11.5
 7 -6 0 20 11.2
 7 -6 0 19.4 11.8
 7 -6 0 40 13.1
 -7 6 0 16.6 6.9
 -7 6 0 -6.8 8.5
 -7 6 0 22.6 8.7
 -7 6 0 3 7.3
 -7 6 0 21.8 13
 6 -6 0 752.92 45.4
 6 -6 0 752.32 49.1
 6 -6 0 660.53 46.6
 6 -6 0 597.64 40.3
 6 -6 0 855.41 52.39
 6 -6 0 767.02 47.4
 -6 6 0 710.73 34.6
 -6 6 0 668.83 45.6
 -6 6 0 674.53 42.1
 -6 6 0 597.54 37.7
 -6 6 0 607.24 33.2
 5 -6 0 8.9 7.8
 5 -6 0 -4.3 6.7
 5 -6 0 -3.5 6.2
 5 -6 0 -0.1 5.7
 5 -6 0 -0.6 6.3
 -5 6 0 -1.9 3
 -5 6 0 3.6 4.4
 -5 6 0 1.1 6.1
 -5 6 0 -6.9 4.1
 -5 6 0 -1.3 3.1
 -5 6 0 -3.5 7
 4 -6 0 681.73 42.4
 4 -6 0 807.82 49.1
 4 -6 0 715.63 39.7
 4 -6 0 743.73 43.2
 4 -6 0 670.63 42.7
 -4 6 0 749.23 46.8
 -4 6 0 702.33 30.1
 -4 6 0 785.12 44.2
 -4 6 0 700.23 37.3
 -4 6 0 737.03 38.3
 -4 6 0 675.43 31.2
 3 -6 0 193.58 31.2
 3 -6 0 226.48 21.1
 3 -6 0 283.07 26.2
 3 -6 0 244.08 19.2
 -3 6 0 247.48 24.6
 -3 6 0 232.98 16.4
 -3 6 0 233.48 15.3
 2 -6 0 670.13 38.3
 2 -6 0 647.04 33.5
 2 -6 0 594.54 40.1
 2 -6 0 627.14 34.9
 -2 6 0 660.53 31.3
 -2 6 0 624.54 29.6
 -2 6 0 692.23 42.5
 1 -6 0 1102.19 47.7
 1 -6 0 1013 47.4
 1 -6 0 1049.7 55.59
 -1 6 0 1082.29 46
 -1 6 0 1105.89 57.59
 -1 6 0 1075.19 44.6
 0 -6 0 1889.21 74.59
 0 -6 0 1900.91 83.49
 0 -6 0 1854.61 82.79
 0 -6 0 1870.61 73.69
 0 6 0 1909.51 74.19
 0 6 0 1844.92 72.59
 0 6 0 1870.81 85.49
 -1 -6 0 7013.4 274.17
 -1 -6 0 7611.94 257.97
 1 6 0 7680.93 273.67
 1 6 0 6938.61 259.67
 1 6 0 7124.19 258.47
 1 6 0 7376.86 267.07
 -2 -6 0 5636.44 205.88
 -2 -6 0 5613.94 200.88
 -2 -6 0 5520.55 195.18
 -2 -6 0 5901.31 202.38
 2 6 0 5602.54 213.28
 2 6 0 5459.05 200.48
 2 6 0 5103.49 201.38
 2 6 0 5594.84 207.08
 -3 -6 0 1003.8 41.9
 -3 -6 0 925.11 50.79
 -3 -6 0 1020.6 46.5
 -3 -6 0 958.2 46
 -3 -6 0 1002 50.59
 3 6 0 871.11 45.5
 3 6 0 1063.09 55.09
 3 6 0 1006.5 46
 3 6 0 1021.8 49.2
 3 6 0 1040.4 42.7
 -4 -6 0 536.55 30.8
 -4 -6 0 506.15 33.2
 -4 -6 0 491.15 33.7
 -4 -6 0 474.45 26.7
 -4 -6 0 496.75 26.9
 -4 -6 0 500.05 29.8
 4 6 0 535.75 27.6
 4 6 0 528.35 31.2
 4 6 0 463.45 29.9
 4 6 0 554.34 36.9
 -5 -6 0 122.39 16.4
 -5 -6 0 147.69 14.3
 -5 -6 0 124.79 14.8
 -5 -6 0 128.99 10.4
 -5 -6 0 149.99 16
 -5 -6 0 137.19 15.2
 5 6 0 142.59 15.8
 5 6 0 141.29 13.9
 5 6 0 139.19 19.4
 -6 -6 0 207.88 20.3
 -6 -6 0 215.38 18.8
 -6 -6 0 199.78 19.4
 -6 -6 0 187.68 19.4
 6 6 0 201.18 18.7
 6 6 0 178.08 22.4
 6 6 0 217.78 19
 6 6 0 182.58 15.5
 -7 -6 0 930.01 49.99
 -7 -6 0 857.61 49.9
 -7 -6 0 912.01 51.29
 -7 -6 0 857.01 47.9
 7 6 0 895.11 50.59
 7 6 0 914.31 56.69
 7 6 0 856.51 50.09
 7 6 0 842.22 48.3
 -8 -6 0 56.59 13
 -8 -6 0 43.2 12.3
 -8 -6 0 60.09 14
 8 6 0 62.19 14
 8 6 0 50.99 13.2
 -9 -6 0 1025.6 62.79
 -9 -6 0 1064.79 56.59
 -9 -6 0 990.7 59.39
 -9 -6 0 979.1 59.49
 9 6 0 919.51 58.49
 9 6 0 1013.9 61.99
 9 6 0 989.2 55.99
 -10 -6 0 9.8 9.6
 -10 -6 0 -2.5 8.2
 -10 -6 0 17.9 9
 10 6 0 -7.1 7.8
 10 6 0 5.5 10.3
 10 6 0 4.9 11
 -11 -6 0 1408.46 79.09
 -11 -6 0 1339.87 77.29
 -11 -6 0 1339.37 69.09
 11 6 0 1231.28 78.19
 11 6 0 1436.36 81.09
 11 6 0 1122.89 66.29
 -12 -6 0 129.49 24.3
 -12 -6 0 124.49 23.9
 -12 -6 0 101.49 17
 12 6 0 102.89 25.6
 12 6 0 97.39 24.1
 8 -7 0 64.89 11.4
 8 -7 0 109.09 22.8
 7 -7 0 22.8 9.4
 7 -7 0 0.1 8.6
 7 -7 0 -7.3 6.9
 -7 7 0 -4.4 8.2
 -7 7 0 -0.1 11.1
 -7 7 0 -18.6 7.6
 6 -7 0 38.5 13.2
 6 -7 0 75.19 15.2
 6 -7 0 85.19 17.8
 -6 7 0 62.99 15.3
 5 -7 0 0.7 6
 5 -7 0 9.9 6.9
 5 -7 0 1.3 8.4
 5 -7 0 -0.1 8.4
 -5 7 0 3.4 4.2
 -5 7 0 -14.4 6.8
 -5 7 0 -0.9 5.6
 4 -7 0 83.59 15.3
 4 -7 0 74.89 13.8
 4 -7 0 79.49 19.7
 4 -7 0 90.69 19.2
 -4 7 0 87.79 16.1
 -4 7 0 81.69 17.4
 -4 7 0 74.19 12.1
 -4 7 0 87.69 9.7
 3 -7 0 130.59 22
 3 -7 0 149.88 15.8
 3 -7 0 116.39 14.3
 -3 7 0 120.39 19.2
 -3 7 0 97.29 10.9
 -3 7 0 106.79 12.1
 -3 7 0 101.49 22.4
 2 -7 0 56.69 11.6
 2 -7 0 52.69 14.1
 2 -7 0 59.79 11
 -2 7 0 54.39 13.9
 -2 7 0 70.89 8.3
 -2 7 0 33.6 11.1
 -2 7 0 48.2 8.6
 1 -7 0 694.63 36.1
 1 -7 0 724.63 45
 1 -7 0 722.93 36.4
 -1 7 0 668.33 33.9
 -1 7 0 727.03 43.3
 -1 7 0 770.52 47.2
 -1 7 0 651.33 32.4
 0 -7 0 88.89 16.1
 0 -7 0 100.19 11.5
 0 -7 0 94.09 10.4
 0 7 0 99.49 10.7
 0 7 0 102.89 10.1
 0 7 0 86.69 15.5
 0 7 0 74.89 15.6
 -1 -7 0 4 3.3
 -1 -7 0 2.9 4.1
 -1 -7 0 10.3 4.9
 -1 -7 0 6.3 5.5
 1 7 0 15.3 5.1
 1 7 0 -1.1 5.1
 1 7 0 6.2 4.1
 1 7 0 -0.2 5.6
 -2 -7 0 58.79 9.5
 -2 -7 0 56.29 12
 -2 -7 0 49.5 9
 2 7 0 50.89 13.5
 2 7 0 48.8 11.1
 2 7 0 41.5 8.7
 -3 -7 0 6 4.6
 -3 -7 0 -4.1 4.2
 -3 -7 0 2.8 2.6
 3 7 0 -5.3 3.7
 3 7 0 3.3 6.6
 3 7 0 6.1 4.1
 3 7 0 3.6 6.2
 3 7 0 -0.6 2.7
 -4 -7 0 18.8 6.6
 -4 -7 0 20.9 7
 -4 -7 0 14.4 7.2
 -4 -7 0 8.9 4.4
 -4 -7 0 5.1 4.4
 4 7 0 1 5.5
 4 7 0 19.3 5.8
 4 7 0 23.7 9.7
 -5 -7 0 32.1 9.7
 -5 -7 0 45.4 10.3
 -5 -7 0 32.5 6.8
 -5 -7 0 28.9 9.2
 5 7 0 27.9 11.1
 5 7 0 32.1 7.8
 5 7 0 43.5 11.4
 -6 -7 0 5.8 5.2
 -6 -7 0 7.8 6.1
 -6 -7 0 0 4.2
 -6 -7 0 1.4 5.3
 -6 -7 0 6.5 2.7
 6 7 0 6.9 6
 6 7 0 7.9 7.7
 6 7 0 5.9 6.5
 -7 -7 0 376.46 28.9
 -7 -7 0 395.46 31.2
 -7 -7 0 422.96 30.7
 -7 -7 0 386.26 30.6
 7 7 0 316.37 32.2
 7 7 0 370.86 28.7
 7 7 0 343.07 23
 7 7 0 381.66 31.3
 7 7 0 399.56 29.2
 -8 -7 0 0.9 6.5
 -8 -7 0 -0.2 6.3
 8 7 0 -5.4 7.1
 8 7 0 7.2 7.5
 8 7 0 4.1 6.3
 -9 -7 0 98.29 19.4
 -9 -7 0 117.99 22.1
 -9 -7 0 118.29 21.4
 -9 -7 0 139.89 22.3
 9 7 0 135.39 23.7
 9 7 0 125.69 22.5
 9 7 0 117.89 30.4
 -10 -7 0 63.29 17.6
 -10 -7 0 92.19 18.1
 -10 -7 0 101.59 21.7
 10 7 0 98.89 19.9
 10 7 0 114.19 23.2
 10 7 0 105.99 21.4
 -11 -7 0 75.19 16.7
 -11 -7 0 99.89 25.7
 11 7 0 50.89 15
 11 7 0 90.79 19.3
 -12 -7 0 -7.1 10.2
 -12 -7 0 10.4 9.4
 -12 -7 0 -9.2 8.6
 12 7 0 -4.5 8.8
 12 7 0 21.2 14.5
 7 -8 0 25.3 12.3
 7 -8 0 -12.8 7.2
 7 -8 0 -1.6 6.2
 -7 8 0 -10.6 12.8
 6 -8 0 -9 8.4
 6 -8 0 3 8.5
 6 -8 0 -3.5 8.2
 -6 8 0 -5.1 10
 -6 8 0 -0.6 7.3
 5 -8 0 51.19 13.2
 5 -8 0 47.8 16.3
 5 -8 0 42.4 13.5
 -5 8 0 37.9 18.6
 -5 8 0 58.59 15.9
 4 -8 0 282.47 31.1
 4 -8 0 291.97 25.5
 4 -8 0 292.27 26.3
 -4 8 0 261.77 30.3
 -4 8 0 292.67 29
 3 -8 0 330.07 26.2
 3 -8 0 347.87 26.7
 3 -8 0 368.86 34.1
 -3 8 0 381.16 35.5
 -3 8 0 313.37 21.4
 2 -8 0 1282.27 62.69
 2 -8 0 1467.25 76.79
 2 -8 0 1356.96 63.59
 -2 8 0 1439.96 73.19
 -2 8 0 1347.37 75.99
 1 -8 0 124.69 14
 1 -8 0 139.49 15.4
 1 -8 0 118.99 21.2
 -1 8 0 103.49 15.9
 -1 8 0 184.08 22.8
 -1 8 0 120.69 19.9
 0 -8 0 185.58 15.7
 0 -8 0 226.68 18.1
 0 -8 0 181.38 21.5
 0 8 0 162.18 18.2
 0 8 0 210.38 22.7
 0 8 0 186.58 23.7
 0 8 0 206.98 23.2
 -1 -8 0 62.69 11.1
 -1 -8 0 58.99 9.3
 -1 -8 0 35.2 10.4
 1 8 0 53.99 10.1
 1 8 0 48.4 12.2
 1 8 0 49.99 8.8
 1 8 0 62.69 17.1
 -2 -8 0 87.09 9.9
 -2 -8 0 80.39 15.3
 -2 -8 0 81.89 12.6
 -2 -8 0 78.29 12.1
 2 8 0 64.49 11.5
 2 8 0 76.69 17.7
 2 8 0 85.29 15.6
 -3 -8 0 505.95 30.4
 -3 -8 0 530.05 33.9
 -3 -8 0 528.75 31.1
 3 8 0 523.25 26.5
 3 8 0 447.76 34.3
 3 8 0 528.65 42.1
 3 8 0 496.15 30.2
 -4 -8 0 -2.7 3.5
 -4 -8 0 -2.6 5
 -4 -8 0 -1.6 2.8
 -4 -8 0 6.6 5.1
 -4 -8 0 0 3.4
 4 8 0 0.9 5.4
 4 8 0 2 5.7
 4 8 0 -1.5 3.4
 -5 -8 0 1234.38 56.89
 -5 -8 0 1281.97 61.69
 -5 -8 0 1298.67 56.89
 -5 -8 0 1164.48 68.19
 -5 -8 0 1236.18 62.19
 5 8 0 1288.67 73.69
 5 8 0 1334.97 65.59
 -6 -8 0 28.2 6.1
 -6 -8 0 17.8 7.8
 -6 -8 0 21.8 7.9
 -6 -8 0 25.3 9
 -6 -8 0 27.7 9.4
 6 8 0 38.5 11.5
 6 8 0 23.6 8.2
 6 8 0 22.1 9.7
 -7 -8 0 1513.65 74.29
 -7 -8 0 1390.06 68.49
 7 8 0 1525.75 70.39
 7 8 0 1486.95 71.79
 7 8 0 1266.67 79.69
 -8 -8 0 247.08 26.2
 -8 -8 0 243.48 24.4
 -8 -8 0 288.57 26
 8 8 0 260.07 25.4
 8 8 0 235.38 26.9
 8 8 0 246.68 24.9
 8 8 0 170.58 30.6
 -9 -8 0 73.59 18.3
 -9 -8 0 68.59 15.2
 -9 -8 0 73.69 16.5
 9 8 0 33.1 12.7
 9 8 0 79.29 17.2
 9 8 0 52.79 17.5
 9 8 0 33.4 11.9
 -10 -8 0 27.6 13.4
 -10 -8 0 28.6 12
 -10 -8 0 29.7 11.6
 10 8 0 33.1 14.5
 10 8 0 38 14.7
 10 8 0 22.8 11.1
 -11 -8 0 0.7 7.6
 -11 -8 0 15.5 8.8
 11 8 0 2.4 11.3
 11 8 0 4.5 9.2
 -12 -8 0 4 8.5
 -12 -8 0 14.7 11.3
 -12 -8 0 -0.1 10.4
 12 8 0 -8.7 9.5
 12 8 0 -4.4 10.7
 6 -9 0 4.1 10
 6 -9 0 1.5 8.5
 -6 9 0 -7.8 9.3
 -6 9 0 -27 10.9
 5 -9 0 361.36 29.8
 5 -9 0 426.96 40.9
 -5 9 0 306.47 32.2
 4 -9 0 355.26 35.8
 4 -9 0 294.37 26.8
 -4 9 0 150.78 46.4
 -4 9 0 309.27 32.9
 3 -9 0 17.6 12.7
 3 -9 0 0.7 7.5
 3 -9 0 9.6 7.5
 -3 9 0 5.6 7.5
 2 -9 0 316.47 25.4
 2 -9 0 270.97 22.7
 2 -9 0 325.57 33.6
 -2 9 0 335.37 32.2
 -2 9 0 273.97 18.6
 -2 9 0 298.97 33.3
 1 -9 0 -2.1 5.6
 1 -9 0 0.7 6.2
 -1 9 0 -5.4 5.4
 -1 9 0 -1.3 6.9
 -1 9 0 3.3 4.4
 0 -9 0 142.59 15.9
 0 -9 0 120.79 22.8
 0 9 0 117.59 21.1
 0 9 0 98.69 20.4
 0 9 0 115.79 20.7
 -1 -9 0 15.3 9.2
 -1 -9 0 1.9 5
 -1 -9 0 0.3 4.2
 1 9 0 0.5 7.8
 1 9 0 6.2 5.2
 1 9 0 7 7.9
 -2 -9 0 263.47 18.6
 -2 -9 0 288.47 22.5
 -2 -9 0 273.77 26.2
 -2 -9 0 290.27 21.3
 2 9 0 255.97 20.3
 2 9 0 278.97 31.8
 2 9 0 260.47 26.5
 -3 -9 0 14.6 6.5
 -3 -9 0 7 6.1
 -3 -9 0 3.7 6.9
 3 9 0 11.2 9.7
 3 9 0 6.5 4.1
 3 9 0 11.9 6.9
 3 9 0 5.9 6.3
 -4 -9 0 376.96 27.2
 -4 -9 0 352.96 27.5
 -4 -9 0 365.96 27.2
 4 9 0 323.17 35.2
 4 9 0 375.66 32.5
 -5 -9 0 1177.78 57.79
 -5 -9 0 1244.38 59.29
 -5 -9 0 1005.1 52.99
 -5 -9 0 1057.69 49.5
 5 9 0 1058.09 50.99
 5 9 0 1140.69 62.19
 5 9 0 1024.6 68.09
 -6 -9 0 411.66 32.3
 -6 -9 0 430.96 28.1
 -6 -9 0 510.55 39.4
 -6 -9 0 473.25 34.4
 -6 -9 0 442.66 37.1
 6 9 0 410.26 41
 6 9 0 384.66 27.8
 6 9 0 391.06 34.1
 -7 -9 0 112.79 19.5
 -7 -9 0 136.19 21.5
 -7 -9 0 100.29 16.3
 -7 -9 0 123.39 20.1
 7 9 0 121.99 20
 7 9 0 128.59 18.2
 7 9 0 107.09 18.5
 7 9 0 92.99 23.1
 -8 -9 0 31.8 11.6
 -8 -9 0 27.7 11.6
 -8 -9 0 30.2 10.2
 -8 -9 0 40.7 12.3
 8 9 0 1.7 13.6
 8 9 0 16.4 9.3
 8 9 0 40.7 15.5
 8 9 0 37.6 13.1
 -9 -9 0 3.5 8.1
 -9 -9 0 9.1 7.2
 -9 -9 0 -2.6 7.4
 9 9 0 -11.5 6.7
 9 9 0 1.1 9.2
 9 9 0 -8.2 7.9
 -10 -9 0 6.1 8.8
 -10 -9 0 -0.4 7.7
 -10 -9 0 -3.7 6.8
 10 9 0 -6.5 9.4
 10 9 0 0.7 5.6
 10 9 0 -12.9 7.8
 -11 -9 0 23.5 12.5
 -11 -9 0 47.5 18.2
 -11 -9 0 66.69 16.6
 11 9 0 27.5 15.4
 11 9 0 43.3 21.8
 11 9 0 54.79 15.6
 5 -10 0 -14.6 6.8
 5 -10 0 -2.2 7.4
 -5 10 0 5.5 10.5
 -5 10 0 -14.1 13.3
 4 -10 0 6 7.6
 4 -10 0 17 20.8
 -4 10 0 5.9 10.5
 3 -10 0 94.39 17
 3 -10 0 89.69 21.8
 -3 10 0 86.49 22.5
 2 -10 0 59.89 13.9
 2 -10 0 35.8 13
 -2 10 0 61.49 17.8
 -2 10 0 58.39 20.7
 1 -10 0 532.95 35.4
 1 -10 0 523.65 44.8
 -1 10 0 443.86 44.2
 -1 10 0 470.05 27.1
 -1 10 0 546.45 44.4
 0 -10 0 653.43 48
 0 -10 0 638.54 38.3
 0 10 0 517.25 48.6
 0 10 0 540.35 30.9
 0 10 0 553.44 44.5
 -1 -10 0 629.74 45.6
 -1 -10 0 565.04 36.3
 1 10 0 539.35 48.3
 1 10 0 522.55 31.5
 1 10 0 595.14 44.6
 -2 -10 0 813.62 52.19
 -2 -10 0 793.22 50.39
 2 10 0 792.72 41.9
 2 10 0 792.82 59.09
 2 10 0 778.12 53.09
 -3 -10 0 71.89 14.5
 -3 -10 0 116.69 20.5
 -3 -10 0 104.59 15.9
 -3 -10 0 60.29 9.8
 3 10 0 78.59 9.8
 3 10 0 70.29 19.8
 3 10 0 72.39 17.2
 -4 -10 0 484.85 34.7
 -4 -10 0 528.85 33.9
 -4 -10 0 465.05 28.4
 -4 -10 0 480.15 32.1
 4 10 0 459.45 38.6
 4 10 0 455.15 44.2
 -5 -10 0 29.6 10.2
 -5 -10 0 17.2 7.8
 5 10 0 15.5 14.1
 5 10 0 28.2 13.2
 5 10 0 32.7 8.2
 -6 -10 0 61.49 15
 -6 -10 0 60.29 10.4
 -6 -10 0 72.59 15.7
 -6 -10 0 71.59 11.4
 6 10 0 62.99 19.9
 6 10 0 65.69 11.5
 6 10 0 81.09 18.4
 -7 -10 0 573.64 35.2
 -7 -10 0 527.25 40.1
 -7 -10 0 594.84 41.2
 7 10 0 556.94 42.2
 7 10 0 494.15 50.29
 7 10 0 549.85 35.4
 7 10 0 535.45 40.8
 -8 -10 0 23.8 11
 -8 -10 0 23.7 11.4
 -8 -10 0 21.9 8.9
 8 10 0 -9.3 8.2
 8 10 0 -2.1 8
 8 10 0 -0.9 7.2
 -9 -10 0 527.35 37.6
 -9 -10 0 498.85 41.1
 -9 -10 0 549.85 41
 9 10 0 559.24 39.5
 9 10 0 569.74 45.1
 9 10 0 403.56 36.8
 -10 -10 0 81.49 20.4
 -10 -10 0 154.18 24.2
 10 10 0 99.59 27.9
 10 10 0 99.69 18.3
 10 10 0 94.79 22.1
 -11 -10 0 296.67 33.3
 -11 -10 0 255.67 27.6
 11 10 0 263.07 27.4
 11 10 0 236.28 36.1
 11 10 0 287.87 31.5
 4 -11 0 -15.2 7.6
 4 -11 0 -8.3 9.8
 -4 11 0 5.1 11.1
 -4 11 0 -19.6 8.5
 3 -11 0 109.09 25.5
 -3 11 0 110.79 25.3
 2 -11 0 21 12.2
 2 -11 0 9.2 7.2
 -2 11 0 33.5 13.8
 1 -11 0 31.5 10.5
 1 -11 0 52.29 18.2
 -1 11 0 27.5 13.9
 0 -11 0 -0.9 6.9
 0 -11 0 13.3 10.6
 0 11 0 6.5 10.5
 -1 -11 0 22.8 10.2
 -1 -11 0 40.9 13.9
 1 11 0 13.1 11.5
 -2 -11 0 249.28 28.3
 -2 -11 0 278.87 25.3
 2 11 0 172.98 32.5
 2 11 0 279.47 32.3
 -3 -11 0 76.09 18.2
 -3 -11 0 102.39 16.8
 3 11 0 71.19 22.7
 3 11 0 98.99 20.8
 -4 -11 0 93.09 16.3
 -4 -11 0 92.09 20.8
 -4 -11 0 84.89 16.1
 4 11 0 82.89 18.5
 4 11 0 96.49 25.7
 -5 -11 0 -1 5.7
 -5 -11 0 4.6 7.5
 -5 -11 0 -4.5 5.5
 -5 -11 0 -3.9 4.8
 5 11 0 9.6 10.7
 -6 -11 0 42.2 10.4
 -6 -11 0 30 10.5
 -6 -11 0 23.8 10.7
 6 11 0 22.6 13.4
 6 11 0 23.5 7.4
 -7 -11 0 14 9.7
 7 11 0 6.6 12.7
 7 11 0 20.7 12.9
 7 11 0 1.5 6.9
 -8 -11 0 -1 7.2
 -8 -11 0 -3.1 6.5
 8 11 0 -16.4 7.4
 8 11 0 -7.4 6.7
 8 11 0 4.6 10.4
 -9 -11 0 55.49 13.3
 -9 -11 0 48.3 14.1
 9 11 0 14.9 12.7
 9 11 0 30.4 12.3
 9 11 0 41.6 17.6
 -10 -11 0 3.4 8.2
 -10 -11 0 -14.1 8.1
 10 11 0 -16.5 8.9
 10 11 0 2.7 9.6
 10 11 0 -28.4 9.8
 2 -12 0 32.6 11.5
 2 -12 0 74.79 20.4
 -2 12 0 24.2 16.5
 1 -12 0 51.19 17.5
 -1 12 0 36 15.2
 0 -12 0 33.6 14.5
 0 -12 0 20.6 10.1
 0 12 0 37.6 16.3
 -1 -12 0 233.68 30.8
 -1 -12 0 259.77 25.7
 1 12 0 262.57 33.2
 -2 -12 0 -0.4 6.8
 -2 -12 0 -3 6.4
 2 12 0 1.6 8.5
 -3 -12 0 715.43 45.2
 -3 -12 0 733.33 51.69
 3 12 0 709.93 55.29
 -4 -12 0 15.2 8.9
 -4 -12 0 10.7 9
 4 12 0 20.4 11.4
 -5 -12 0 411.86 32.5
 -5 -12 0 339.77 29.7
 -5 -12 0 388.16 31.4
 5 12 0 380.26 39.4
 -6 -12 0 8.1 7.1
 -6 -12 0 10.5 8.1
 6 12 0 -3 11.8
 6 12 0 16.9 13.5
 -7 -12 0 146.69 22.9
 7 12 0 169.88 29.3
 7 12 0 132.69 24.8
 -8 -12 0 5.4 8.6
 8 12 0 10.5 10.9
 -9 -12 0 204.98 24.2
 9 12 0 124.89 23.7
 9 12 0 68.59 23.4
 0 -13 0 1.6 9.2
 0 -13 0 9.7 8.3
 0 13 0 30 15.4
 -1 -13 0 9.2 11.2
 -1 -13 0 29.1 14.2
 1 13 0 52.19 18.6
 -2 -13 0 4 7.8
 -2 -13 0 -11 9.3
 2 13 0 20 15.5
 -3 -13 0 88.09 16.2
 -3 -13 0 95.19 24.2
 3 13 0 102.59 25.6
 -4 -13 0 11.3 8.2
 -4 -13 0 -3.1 6.7
 4 13 0 -18.3 8.6
 -5 -13 0 152.58 23.1
 -5 -13 0 108.09 20.2
 5 13 0 122.49 26.2
 5 13 0 224.98 44.5
 -6 -13 0 -0.9 7.6
 -6 -13 0 7.4 10.6
 6 13 0 -6.7 10.9
 6 13 0 45.5 14.3
 -7 -13 0 0.3 9.5
 -7 -13 0 33.2 11.1
 7 13 0 -12.9 14.7
 7 13 0 2.8 14.4
 -8 -13 0 67.99 16.5
 -8 -13 0 98.79 20.3
 8 13 0 63.59 17.8
 8 13 0 75.29 18.7
 -3 -14 0 6.9 8.9
 -3 -14 0 6.6 8.8
 3 14 0 -4.1 12.5
 3 14 0 -15 14.8
 -4 -14 0 -26.9 10.3
 -4 -14 0 -4.9 8.6
 4 14 0 -29.5 12
 4 14 0 -6.2 14.2
 -5 -14 0 2.8 9
 5 14 0 10 15.6
 5 14 0 49.6 19.9
 7 13 -1 -19.5 11.3
 7 13 -1 3.7 14.2
 7 13 -1 -12.5 8.7
 -7 -13 1 -16.4 6.5
 -7 -13 1 -8.8 8
 6 13 -1 6.1 12.2
 6 13 -1 2.1 13.1
 -6 -13 1 6.5 8.7
 -6 -13 1 -11.6 6.4
 5 13 -1 -17.9 7.9
 5 13 -1 -1.8 13.8
 -5 -13 1 0.6 6.9
 4 13 -1 -10.7 11.6
 4 13 -1 10.4 13.3
 -4 -13 1 -15.2 8.2
 -4 -13 1 -0.1 7.1
 3 13 -1 -14.9 11.3
 3 13 -1 16.1 16.3
 -3 -13 1 -16.2 6.7
 2 13 -1 27.3 16.4
 -2 -13 1 34.5 12.9
 -2 -13 1 6.7 9.8
 1 13 -1 251.77 43.4
 1 13 -1 202.08 34.6
 -1 -13 1 224.78 25.8
 -1 -13 1 293.07 33.3
 0 13 -1 117.39 32.2
 0 13 -1 100.99 26.5
 0 -13 1 92.99 22.8
 0 -13 1 98.29 18.5
 9 12 -1 256.27 32.2
 -9 -12 1 295.67 30.6
 8 12 -1 53.09 20.1
 8 12 -1 92.29 21.2
 -8 -12 1 134.29 23.8
 7 12 -1 222.58 42.1
 7 12 -1 123.79 26.2
 -7 -12 1 114.49 29.8
 -7 -12 1 194.48 23.2
 6 12 -1 6.7 10.5
 6 12 -1 11 11.4
 -6 -12 1 10.9 8.4
 -6 -12 1 -1.3 7.6
 5 12 -1 -18 10.8
 5 12 -1 0 11.2
 -5 -12 1 -6.2 7.5
 -5 -12 1 7 8.4
 -5 -12 1 -4.7 8.4
 4 12 -1 88.99 22.7
 -4 -12 1 90.49 17.6
 -4 -12 1 92.29 17
 3 12 -1 355.76 39.2
 -3 -12 1 375.66 33.9
 -3 -12 1 414.46 32.9
 2 12 -1 -12 7.6
 -2 -12 1 6.1 7.7
 -2 -12 1 1.8 7.7
 1 12 -1 457.65 44.7
 -1 -12 1 541.25 45.3
 -1 -12 1 509.75 37.9
 0 -12 1 17.5 11
 0 -12 1 4.3 8.8
 -1 12 -1 107.89 25.9
 1 -12 1 44 13.2
 1 -12 1 59.89 19.2
 -2 12 -1 5.5 11.7
 -2 12 -1 36.2 18.3
 2 -12 1 9.3 12.2
 2 -12 1 25.8 9.2
 10 11 -1 16.2 12.8
 10 11 -1 -3.8 9.7
 -10 -11 1 5.9 9.9
 -10 -11 1 -5.6 10.5
 9 11 -1 -2.2 11
 9 11 -1 -2.4 14.5
 -9 -11 1 5.3 8
 -9 -11 1 -7.2 9.7
 8 11 -1 -3.9 8.5
 8 11 -1 -6.5 7.7
 -8 -11 1 8.5 9.1
 -8 -11 1 -0.4 7.3
 7 11 -1 89.69 20.8
 7 11 -1 69.09 18.7
 -7 -11 1 125.69 21.4
 6 11 -1 50.49 16.6
 6 11 -1 57.49 17.7
 -6 -11 1 61.19 15.7
 5 11 -1 346.37 36.1
 -5 -11 1 353.86 29.7
 -5 -11 1 361.46 28.4
 -5 -11 1 376.66 30.9
 4 11 -1 755.32 54.99
 -4 -11 1 677.43 49.2
 -4 -11 1 707.13 43.9
 -4 -11 1 746.53 45.1
 3 11 -1 5.5 10.1
 -3 -11 1 11.1 9.1
 -3 -11 1 13.5 9
 -3 -11 1 0.5 5.5
 2 11 -1 4.9 11.3
 -2 -11 1 22.7 9.3
 -2 -11 1 0.8 6.6
 -2 -11 1 28.8 14.1
 1 11 -1 42.3 16.7
 -1 -11 1 47.9 15.6
 -1 -11 1 49.1 12.9
 0 11 -1 143.59 27.3
 0 -11 1 148.49 27.1
 0 -11 1 142.39 21.2
 -1 11 -1 70.59 18.6
 1 -11 1 75.69 20.8
 1 -11 1 57.99 13.4
 -2 11 -1 -13.8 7.7
 2 -11 1 4.7 10.9
 2 -11 1 -13 6.5
 -3 11 -1 124.09 32.4
 -3 11 -1 126.69 26.3
 3 -11 1 155.78 23.5
 3 -11 1 151.78 30.5
 -4 11 -1 -2.6 13.7
 -4 11 -1 5.6 10.7
 4 -11 1 2 7.7
 4 -11 1 2.8 10.9
 11 10 -1 3 11.9
 11 10 -1 23.6 12.6
 -11 -10 1 -1.6 11.4
 10 10 -1 4.4 12
 10 10 -1 3.2 9.3
 10 10 -1 0.6 9.3
 -10 -10 1 20.5 11.9
 -10 -10 1 16.4 9.7
 9 10 -1 22.9 11.2
 9 10 -1 96.09 21
 9 10 -1 23.2 12.2
 -9 -10 1 28.4 12.1
 -9 -10 1 15.3 8.4
 8 10 -1 -3.2 7.3
 8 10 -1 11.6 11
 8 10 -1 4.3 9.6
 -8 -10 1 -14.6 5.2
 -8 -10 1 -0.8 7.2
 7 10 -1 496.45 40.8
 -7 -10 1 544.35 39.8
 -7 -10 1 501.35 33.8
 6 10 -1 749.33 51.29
 6 10 -1 664.73 57.29
 6 10 -1 636.14 36.5
 6 10 -1 707.23 50.09
 -6 -10 1 677.03 37.8
 -6 -10 1 625.84 50.99
 -6 -10 1 795.22 47
 5 10 -1 106.39 30.1
 5 10 -1 149.79 25.2
 -5 -10 1 140.19 16.5
 -5 -10 1 181.08 21.4
 -5 -10 1 178.38 20.4
 4 10 -1 173.58 31.1
 4 10 -1 174.58 26.7
 4 10 -1 115.59 15.8
 -4 -10 1 175.28 19.1
 -4 -10 1 161.08 16.9
 -4 -10 1 178.88 19.9
 -4 -10 1 159.48 18.7
 3 10 -1 53.69 14.9
 3 10 -1 67.59 19.6
 -3 -10 1 70.89 15.8
 -3 -10 1 52.29 10.4
 -3 -10 1 61.39 13.1
 -3 -10 1 59.59 12.6
 2 10 -1 13.3 11.6
 2 10 -1 3.2 10.6
 -2 -10 1 -0.3 5.2
 -2 -10 1 -0.7 6.4
 -2 -10 1 -2 7.3
 1 10 -1 112.29 22
 1 10 -1 100.99 23.8
 -1 -10 1 112.99 16.7
 -1 -10 1 98.59 20.4
 -1 -10 1 72.69 11.8
 0 10 -1 74.09 18
 0 -10 1 80.09 18.6
 0 -10 1 68.79 14.3
 -1 10 -1 149.79 26.7
 -1 10 -1 152.28 28.6
 1 -10 1 142.29 20.5
 1 -10 1 177.98 29.7
 -2 10 -1 64.79 17.5
 2 -10 1 95.49 18
 2 -10 1 71.89 18.9
 -3 10 -1 109.19 22.1
 3 -10 1 155.98 29.7
 3 -10 1 139.09 20.4
 -4 10 -1 36 14.2
 4 -10 1 53.19 17.8
 4 -10 1 50.69 14.2
 -5 10 -1 7.4 8.8
 -5 10 -1 -14.2 15.2
 5 -10 1 2 9.9
 5 -10 1 26 13.3
 11 9 -1 29.1 10.4
 11 9 -1 8.9 13.6
 11 9 -1 15.1 12.4
 -11 -9 1 -1.6 7.7
 -11 -9 1 9.3 8.8
 10 9 -1 175.18 25.8
 10 9 -1 183.98 28.2
 -10 -9 1 170.78 25.7
 -10 -9 1 157.58 25.2
 9 9 -1 16.8 8.7
 9 9 -1 -3.3 9
 9 9 -1 -6.8 9.9
 9 9 -1 -0.1 9.1
 -9 -9 1 0.3 7.2
 -9 -9 1 -5.3 5.6
 -9 -9 1 3 8.7
 8 9 -1 248.38 29
 8 9 -1 265.87 28
 8 9 -1 188.68 33.5
 -8 -9 1 257.57 25.6
 -8 -9 1 239.48 26.8
 -8 -9 1 284.87 25.9
 7 9 -1 -3.5 8
 7 9 -1 -0.8 8.1
 7 9 -1 -1.6 6.2
 7 9 -1 1.3 11.4
 -7 -9 1 12.5 7.9
 -7 -9 1 15.1 9.3
 -7 -9 1 -3.7 5.2
 -7 -9 1 9.6 8.2
 6 9 -1 79.19 12.7
 6 9 -1 83.49 20.3
 6 9 -1 103.89 20.5
 6 9 -1 97.19 19.7
 -6 -9 1 73.09 9.5
 -6 -9 1 82.39 13.6
 -6 -9 1 88.59 16.6
 -6 -9 1 97.19 17.5
 5 9 -1 434.36 40.7
 5 9 -1 438.56 36.2
 5 9 -1 352.26 24.3
 -5 -9 1 393.56 25.1
 -5 -9 1 436.76 31.6
 -5 -9 1 466.15 32.3
 4 9 -1 275.87 27.6
 4 9 -1 248.58 31.2
 4 9 -1 198.38 15.5
 -4 -9 1 214.68 21.2
 -4 -9 1 248.38 22.3
 -4 -9 1 252.67 22.4
 3 9 -1 227.88 14.2
 3 9 -1 208.68 24.9
 3 9 -1 254.87 30.6
 -3 -9 1 260.27 19.6
 -3 -9 1 246.38 21.2
 -3 -9 1 203.08 22
 -3 -9 1 233.58 20.2
 2 9 -1 39.2 13.2
 2 9 -1 54.69 17.2
 -2 -9 1 60.69 14.4
 -2 -9 1 43 10.5
 -2 -9 1 59.09 11.7
 1 9 -1 109.19 20.7
 1 9 -1 145.29 25.3
 1 9 -1 123.69 21.2
 -1 -9 1 134.29 21.8
 -1 -9 1 178.58 18.2
 0 9 -1 29.2 13.4
 0 9 -1 24.2 10.8
 0 9 -1 36 15
 0 -9 1 74.09 13.1
 0 -9 1 59.29 15.3
 0 -9 1 51.69 10.7
 -1 9 -1 151.58 27.1
 -1 9 -1 209.28 25
 -1 9 -1 147.19 12.7
 1 -9 1 164.08 17.1
 1 -9 1 158.58 25.5
 -2 9 -1 39.9 13
 -2 9 -1 20 12.2
 2 -9 1 35.6 10.5
 2 -9 1 48 12.2
 2 -9 1 49.2 17.4
 -3 9 -1 -1.9 8.5
 3 -9 1 23.7 12.1
 3 -9 1 5.6 7.2
 3 -9 1 39.6 11
 -4 9 -1 28.8 16.6
 -4 9 -1 62.99 16
 4 -9 1 59.09 17.7
 4 -9 1 57.69 14.4
 4 -9 1 53.29 12.7
 -5 9 -1 80.39 17.7
 -5 9 -1 117.89 27.5
 5 -9 1 96.39 27.8
 5 -9 1 93.39 17.8
 5 -9 1 70.69 16.6
 -6 9 -1 14.5 11
 -6 9 -1 74.19 19.6
 6 -9 1 27.5 11
 6 -9 1 46.9 15.3
 11 8 -1 264.17 31.7
 11 8 -1 203.68 32.9
 11 8 -1 135.39 33.8
 -11 -8 1 311.07 33.4
 -11 -8 1 299.37 31.9
 -11 -8 1 265.17 30.5
 10 8 -1 797.92 57.59
 10 8 -1 823.12 54.89
 10 8 -1 642.14 49.2
 -10 -8 1 844.62 54.79
 -10 -8 1 860.21 56.69
 -10 -8 1 899.51 52.69
 9 8 -1 119.79 20.1
 9 8 -1 159.18 26.7
 9 8 -1 108.09 21
 9 8 -1 113.49 19.5
 -9 -8 1 142.29 24.1
 -9 -8 1 153.28 22.5
 -9 -8 1 147.69 22.6
 8 8 -1 72.69 15.4
 8 8 -1 92.89 19.2
 8 8 -1 73.29 15.2
 -8 -8 1 82.99 16.4
 -8 -8 1 61.49 15
 -8 -8 1 63.29 15.3
 -8 -8 1 111.19 19.7
 7 8 -1 613.44 43.1
 7 8 -1 810.22 49
 7 8 -1 726.93 42.1
 7 8 -1 637.84 39.4
 7 8 -1 704.33 54.39
 -7 -8 1 711.93 42.2
 -7 -8 1 701.13 43.8
 -7 -8 1 678.73 44.9
 -7 -8 1 720.13 46.1
 6 8 -1 1.4 8.2
 6 8 -1 -3.5 6
 6 8 -1 7.7 9.2
 6 8 -1 -2.5 4.4
 -6 -8 1 5.5 2.8
 -6 -8 1 2.2 5.5
 -6 -8 1 -3.8 4.9
 -6 -8 1 3.9 4.8
 -6 -8 1 -0.9 4.3
 5 8 -1 1160.38 63.39
 5 8 -1 1258.07 73.59
 5 8 -1 1207.78 54.69
 -5 -8 1 1146.99 59.89
 -5 -8 1 1204.68 55.49
 -5 -8 1 1321.87 62.49
 -5 -8 1 1235.68 61.29
 -5 -8 1 1205.58 54.19
 4 8 -1 91.89 10.4
 4 8 -1 94.79 19.9
 4 8 -1 115.29 19.4
 -4 -8 1 111.09 13.6
 -4 -8 1 110.49 13.9
 -4 -8 1 89.99 10.5
 -4 -8 1 116.99 14.5
 3 8 -1 2122.09 104.19
 3 8 -1 2056.39 95.69
 3 8 -1 1956.1 80.09
 -3 -8 1 2132.69 91.49
 -3 -8 1 2224.48 89.49
 -3 -8 1 2195.58 90.09
 2 8 -1 65.29 10.4
 2 8 -1 47.5 6.1
 2 8 -1 68.39 15.4
 -2 -8 1 53.49 10.3
 -2 -8 1 54.99 10.9
 -2 -8 1 56.69 12.5
 1 8 -1 1542.65 75.79
 1 8 -1 1726.93 95.59
 1 8 -1 1391.46 72.49
 -1 -8 1 1479.25 66.59
 -1 -8 1 1512.05 74.59
 0 8 -1 832.52 53.89
 0 8 -1 701.03 39.9
 0 8 -1 784.32 48.9
 0 8 -1 812.22 36.9
 0 -8 1 772.12 40.2
 0 -8 1 847.12 50.49
 0 -8 1 820.12 41.9
 -1 8 -1 261.67 16.3
 -1 8 -1 226.18 19.3
 -1 8 -1 312.67 31
 -1 8 -1 264.77 26.7
 1 -8 1 251.07 26.8
 1 -8 1 293.37 22.2
 1 -8 1 223.18 20.2
 -2 8 -1 40.5 14
 -2 8 -1 33.5 11.5
 -2 8 -1 32.7 5.4
 2 -8 1 20.9 12.3
 2 -8 1 37.5 10.3
 2 -8 1 30.6 9
 -3 8 -1 308.57 21.6
 -3 8 -1 435.56 37.6
 3 -8 1 429.06 30.8
 3 -8 1 477.85 39.5
 -4 8 -1 100.59 20
 -4 8 -1 113.39 17
 -4 8 -1 153.48 23.8
 4 -8 1 182.78 21.9
 4 -8 1 151.28 21.1
 4 -8 1 159.38 28
 -5 8 -1 198.98 24
 5 -8 1 194.08 22.9
 5 -8 1 201.68 31.5
 5 -8 1 180.18 21.9
 -6 8 -1 69.19 21.1
 -6 8 -1 85.39 17.7
 6 -8 1 90.89 18.2
 6 -8 1 83.79 16.4
 6 -8 1 87.39 20.7
 -7 8 -1 144.29 32.5
 -7 8 -1 115.79 24.7
 7 -8 1 140.09 21.4
 12 7 -1 -3.7 12.5
 12 7 -1 -11.5 12.6
 12 7 -1 22.3 13.2
 -12 -7 1 -17.3 6.6
 -12 -7 1 -2.3 9.1
 11 7 -1 -0.3 10.4
 11 7 -1 -4 9.1
 11 7 -1 -1.1 15.9
 -11 -7 1 11.8 7.4
 -11 -7 1 -6.6 8.7
 -11 -7 1 14.2 10.9
 10 7 -1 14.7 12.6
 10 7 -1 17.2 12.4
 10 7 -1 30.4 12.5
 -10 -7 1 35.1 12.8
 -10 -7 1 31.7 12
 -10 -7 1 18.2 10.5
 9 7 -1 332.17 33.6
 9 7 -1 344.77 27.7
 9 7 -1 443.46 35.7
 9 7 -1 358.86 33
 -9 -7 1 400.86 34.2
 -9 -7 1 410.36 35.1
 -9 -7 1 420.76 39.5
 -9 -7 1 386.16 31.3
 8 7 -1 21.7 9.9
 8 7 -1 25.9 10.4
 8 7 -1 24.1 10.9
 -8 -7 1 19.7 9
 -8 -7 1 50.39 13.6
 -8 -7 1 30.2 11.2
 -8 -7 1 20 11.3
 7 7 -1 389.56 29.9
 7 7 -1 456.85 34.5
 7 7 -1 360.16 24.4
 7 7 -1 412.26 38.4
 7 7 -1 407.66 31.1
 -7 -7 1 415.26 32.4
 -7 -7 1 393.26 30
 -7 -7 1 436.96 31.3
 -7 -7 1 476.35 34.6
 6 7 -1 481.45 44.4
 6 7 -1 451.15 32.7
 6 7 -1 448.56 29.7
 -6 -7 1 479.15 32.4
 -6 -7 1 514.45 31.7
 -6 -7 1 477.75 33.3
 -6 -7 1 446.16 32.6
 5 7 -1 54.09 14.3
 5 7 -1 35.8 11.4
 5 7 -1 33.7 8
 -5 -7 1 35.8 6.5
 -5 -7 1 32.1 8.6
 -5 -7 1 29.8 7.1
 -5 -7 1 24.1 8
 -5 -7 1 31.7 10
 4 7 -1 266.47 28
 4 7 -1 237.38 22.5
 4 7 -1 268.67 17.8
 -4 -7 1 306.17 22.7
 -4 -7 1 243.28 20.5
 -4 -7 1 272.87 21.4
 -4 -7 1 272.47 19.3
 3 7 -1 148.39 17.7
 3 7 -1 163.78 20.6
 3 7 -1 128.49 10.9
 3 7 -1 152.48 15.6
 -3 -7 1 155.08 15
 -3 -7 1 176.88 15.6
 -3 -7 1 159.48 12
 -3 -7 1 164.78 18.3
 2 7 -1 105.39 16.8
 2 7 -1 98.29 8
 2 7 -1 100.19 11.9
 2 7 -1 83.49 11.3
 2 7 -1 87.79 16.9
 -2 -7 1 98.39 11.5
 -2 -7 1 90.79 14.2
 -2 -7 1 107.79 13.9
 1 7 -1 20.1 9.6
 1 7 -1 13.1 5.7
 1 7 -1 30.4 6.5
 1 7 -1 39.7 12.2
 -1 -7 1 52.59 9.1
 -1 -7 1 23.9 6.8
 -1 -7 1 30.9 7.6
 -1 -7 1 30.6 9.1
 0 7 -1 1180.18 60.79
 0 7 -1 1268.17 66.39
 0 7 -1 1152.98 53.39
 0 7 -1 1249.28 50.29
 0 -7 1 1131.29 60.79
 0 -7 1 1174.58 53.29
 0 -7 1 1278.57 54.89
 -1 7 -1 1637.54 79.79
 -1 7 -1 1461.75 65.39
 -1 7 -1 1583.94 74.79
 -1 7 -1 1541.15 61.29
 1 -7 1 1536.75 76.39
 1 -7 1 1514.65 67.59
 1 -7 1 1633.74 68.09
 -2 7 -1 245.48 25.5
 -2 7 -1 208.38 17.2
 -2 7 -1 223.88 22.8
 -2 7 -1 210.68 13.6
 2 -7 1 191.88 19
 2 -7 1 207.58 18.8
 2 -7 1 216.38 23.6
 -3 7 -1 565.84 26.6
 -3 7 -1 592.04 39.6
 -3 7 -1 522.55 30.9
 3 -7 1 585.24 42.7
 3 -7 1 609.24 35.4
 3 -7 1 565.84 36.4
 -4 7 -1 -1.6 7.3
 -4 7 -1 -5.1 5.9
 -4 7 -1 1.5 3
 4 -7 1 -6.7 5
 4 -7 1 3.5 7.4
 4 -7 1 9.9 8.1
 -5 7 -1 3.9 8.4
 -5 7 -1 9.6 7.3
 5 -7 1 -2.8 5.7
 5 -7 1 -0.8 5.9
 -6 7 -1 4.2 13.1
 -6 7 -1 25.7 11.7
 -6 7 -1 23.1 12.1
 6 -7 1 34.9 12
 6 -7 1 31.6 13
 6 -7 1 50.59 16.7
 -7 7 -1 -24.2 9.1
 -7 7 -1 -15.8 6.9
 7 -7 1 -4.4 7.1
 7 -7 1 4.4 9.6
 7 -7 1 -1.1 7.6
 8 -7 1 23.3 9.8
 8 -7 1 15 12.9
 12 6 -1 6.8 13.7
 12 6 -1 1.3 10.4
 12 6 -1 22.8 14.4
 -12 -6 1 -3.9 10.7
 -12 -6 1 27.3 12.2
 -12 -6 1 -2.9 8.8
 11 6 -1 274.67 44.7
 11 6 -1 344.97 36.9
 11 6 -1 276.37 28.2
 -11 -6 1 354.96 37.2
 -11 -6 1 284.87 26.6
 -11 -6 1 317.47 40.6
 10 6 -1 20.9 12.2
 10 6 -1 26.9 11.7
 10 6 -1 24.8 15.2
 -10 -6 1 25.3 10.9
 -10 -6 1 25.5 11.8
 -10 -6 1 29.1 11.2
 9 6 -1 1030.3 62.19
 9 6 -1 1021.2 63.99
 -9 -6 1 1166.48 59.19
 -9 -6 1 1085.19 63.39
 -9 -6 1 1112.69 63.69
 -9 -6 1 1009.5 61.39
 8 6 -1 2.8 8.8
 8 6 -1 -2.8 6.8
 8 6 -1 -2.9 5.4
 8 6 -1 -4 6.2
 -8 -6 1 1.7 6.9
 -8 -6 1 -12.6 4.5
 -8 -6 1 1.3 5.4
 -8 -6 1 4.9 6.8
 7 6 -1 1628.44 76.09
 7 6 -1 1700.13 80.89
 7 6 -1 1718.13 78.19
 -7 -6 1 1573.94 78.69
 -7 -6 1 1622.04 79.69
 -7 -6 1 1695.63 78.69
 -7 -6 1 1776.02 77.39
 6 6 -1 -3.1 5.4
 6 6 -1 0.3 5.9
 6 6 -1 -2.8 4.8
 6 6 -1 -2.4 3.8
 6 6 -1 -3.9 5.9
 -6 -6 1 -1.1 4.1
 -6 -6 1 1.2 4.4
 -6 -6 1 0.3 3.1
 -6 -6 1 -1.1 4.3
 5 6 -1 379.46 33.7
 5 6 -1 444.16 33.7
 5 6 -1 407.86 26
 -5 -6 1 403.76 19.9
 -5 -6 1 453.15 28.4
 -5 -6 1 421.66 28.7
 -5 -6 1 446.56 27.1
 -5 -6 1 487.75 30.3
 4 6 -1 75.29 8.9
 4 6 -1 58.49 14
 4 6 -1 61.89 11.2
 4 6 -1 58.59 12
 -4 -6 1 75.69 11.9
 -4 -6 1 67.89 9.9
 -4 -6 1 94.79 11.5
 -4 -6 1 73.19 12
 -4 -6 1 73.79 8.5
 -4 -6 1 90.09 15.3
 3 6 -1 21.7 9.7
 3 6 -1 21.4 7.5
 3 6 -1 20.1 4.7
 -3 -6 1 15.5 6.1
 -3 -6 1 20.4 6.4
 -3 -6 1 11.5 7.1
 -3 -6 1 13.8 6
 -3 -6 1 19.6 6.7
 2 6 -1 1227.68 58.29
 2 6 -1 1446.66 64.09
 2 6 -1 1435.26 68.99
 2 6 -1 1356.06 56.69
 -2 -6 1 1473.05 59.69
 -2 -6 1 1283.67 64.89
 -2 -6 1 1383.06 61.79
 -2 -6 1 1312.07 60.29
 1 6 -1 3348.47 141.39
 1 6 -1 3328.47 129.79
 1 6 -1 3491.55 141.39
 1 6 -1 3361.26 126.59
 -1 -6 1 3478.45 138.59
 -1 -6 1 3448.65 128.79
 -1 -6 1 3393.56 135.59
 -1 -6 1 3446.86 128.89
 -1 -6 1 3717.83 128.99
 0 6 -1 2055.49 83.59
 0 6 -1 2226.38 95.69
 0 6 -1 2211.88 91.59
 0 6 -1 2131.89 80.29
 0 -6 1 2115.89 84.39
 0 -6 1 2025.6 91.39
 0 -6 1 2010.5 96.59
 0 -6 1 2200.88 84.09
 -1 6 -1 2218.58 83.49
 -1 6 -1 2225.88 94.99
 -1 6 -1 2334.77 99.79
 -1 6 -1 2119.89 87.19
 1 -6 1 2301.87 96.79
 1 -6 1 2144.99 96.59
 1 -6 1 2327.37 88.99
 1 -6 1 2203.48 89.39
 -2 6 -1 462.15 22.5
 -2 6 -1 475.45 31.9
 -2 6 -1 468.25 33.8
 -2 6 -1 476.35 26.5
 2 -6 1 478.45 29.5
 2 -6 1 503.25 28.4
 2 -6 1 502.05 34.6
 -3 6 -1 706.13 35.1
 -3 6 -1 670.33 42.6
 -3 6 -1 660.93 40
 -3 6 -1 657.53 29.4
 3 -6 1 626.74 35.7
 3 -6 1 672.53 43.3
 3 -6 1 604.34 38
 -4 6 -1 24.8 5.3
 -4 6 -1 33.3 10.9
 -4 6 -1 29.9 10.3
 4 -6 1 14.4 8
 4 -6 1 27.9 9.2
 4 -6 1 38.6 11.6
 4 -6 1 23.5 9.7
 4 -6 1 29.5 9.4
 -5 6 -1 24.1 9.3
 -5 6 -1 15.5 4.4
 -5 6 -1 6.3 6.9
 -5 6 -1 11.5 8
 5 -6 1 15.1 9.1
 5 -6 1 15.6 8.3
 5 -6 1 33 12.5
 5 -6 1 6 9.4
 5 -6 1 9.6 7.5
 -6 6 -1 72.29 19
 -6 6 -1 80.69 15.5
 -6 6 -1 53.09 9.2
 -6 6 -1 113.39 18.3
 -6 6 -1 65.79 13.8
 6 -6 1 81.09 18.2
 6 -6 1 104.79 19.4
 6 -6 1 59.69 16
 6 -6 1 88.89 16.9
 -7 6 -1 106.69 20.8
 -7 6 -1 66.79 17
 7 -6 1 98.89 21.4
 7 -6 1 106.99 20.7
 7 -6 1 96.59 19.4
 7 -6 1 110.49 19.2
 8 -6 1 172.98 28.6
 8 -6 1 212.88 27.6
 8 -6 1 162.68 26.3
 8 -6 1 243.38 29.7
 12 5 -1 -10.9 13.5
 12 5 -1 57.49 14.8
 12 5 -1 17 13.6
 -12 -5 1 -16.9 9.6
 -12 -5 1 18 10.7
 -12 -5 1 -2 11.8
 11 5 -1 -2 8.2
 11 5 -1 -7.4 10.9
 11 5 -1 -8.3 7.5
 -11 -5 1 -2.8 4.6
 -11 -5 1 7.2 11.7
 -11 -5 1 -1.4 7.2
 10 5 -1 116.09 23.8
 10 5 -1 101.09 23
 10 5 -1 60.09 16.6
 -10 -5 1 99.39 21.4
 -10 -5 1 90.09 19.5
 -10 -5 1 103.19 17.2
 9 5 -1 137.69 21.6
 9 5 -1 150.18 23.6
 9 5 -1 146.59 24.7
 -9 -5 1 159.28 20.9
 -9 -5 1 165.48 25
 -9 -5 1 124.19 18.6
 8 5 -1 27 11.4
 8 5 -1 36.3 12.5
 8 5 -1 35.2 11.1
 -8 -5 1 36.1 11.9
 -8 -5 1 22.4 9.7
 -8 -5 1 25 8
 -8 -5 1 18 9.5
 7 5 -1 89.79 15.6
 7 5 -1 69.79 14.8
 7 5 -1 60.39 12.1
 7 5 -1 72.29 14.7
 -7 -5 1 66.79 13.7
 -7 -5 1 88.69 16.2
 -7 -5 1 78.39 15.2
 -7 -5 1 94.39 14.9
 6 5 -1 473.45 24.6
 6 5 -1 505.25 31.6
 6 5 -1 506.35 33
 6 5 -1 457.45 36.7
 6 5 -1 563.14 32.9
 -6 -5 1 514.05 32.3
 -6 -5 1 512.25 33.4
 -6 -5 1 528.25 31
 -6 -5 1 502.85 32.7
 -6 -5 1 484.95 39.1
 5 5 -1 566.44 38.7
 5 5 -1 587.74 29.9
 5 5 -1 450.05 34.7
 5 5 -1 519.25 31.7
 -5 -5 1 546.75 31.6
 -5 -5 1 560.84 31.9
 -5 -5 1 587.34 34
 -5 -5 1 550.24 32.8
 -5 -5 1 511.75 34.8
 4 5 -1 217.28 18.2
 4 5 -1 218.08 15.6
 4 5 -1 235.88 22.9
 -4 -5 1 237.98 13.5
 -4 -5 1 244.08 17.6
 -4 -5 1 234.28 18.5
 -4 -5 1 194.18 15.8
 -4 -5 1 242.28 21.2
 -4 -5 1 234.18 18.7
 3 5 -1 854.31 46.6
 3 5 -1 740.13 39.2
 3 5 -1 848.72 41.1
 3 5 -1 831.92 35.5
 -3 -5 1 828.92 36.6
 -3 -5 1 824.82 39
 -3 -5 1 789.62 43.4
 -3 -5 1 826.92 36.8
 -3 -5 1 830.12 39.6
 2 5 -1 26.4 6.4
 2 5 -1 32.8 8.1
 2 5 -1 40 6.7
 2 5 -1 35.3 5
 2 5 -1 27.6 8.3
 -2 -5 1 39.6 9.2
 -2 -5 1 41.3 7.4
 -2 -5 1 40.6 7.2
 -2 -5 1 49.5 5.6
 -2 -5 1 36.4 7.1
 -2 -5 1 43 7.8
 1 5 -1 16.1 6.3
 1 5 -1 13 4.3
 1 5 -1 14.2 6.8
 1 5 -1 10.5 3.5
 -1 -5 1 14.5 4.6
 -1 -5 1 11.8 4.5
 -1 -5 1 6.4 4.5
 -1 -5 1 12.1 1.8
 -1 -5 1 17 6.3
 0 5 -1 2.8 2.2
 0 5 -1 0.8 4.5
 0 5 -1 2.6 2.7
 0 5 -1 3.2 2.9
 0 -5 1 1.7 3.3
 0 -5 1 3.4 3.3
 0 -5 1 1.3 3.5
 0 -5 1 7.2 3.7
 -1 5 -1 1646.64 61.69
 -1 5 -1 1713.83 65.79
 -1 5 -1 1556.54 74.99
 -1 5 -1 1677.53 74.29
 1 -5 1 1604.34 71.69
 1 -5 1 1572.04 66.59
 1 -5 1 1662.13 73.09
 -2 5 -1 25.7 8
 -2 5 -1 22.2 5.5
 -2 5 -1 12.2 3.3
 -2 5 -1 30.9 8.8
 2 -5 1 13 5.6
 2 -5 1 19.4 6.5
 2 -5 1 25.9 9.5
 -3 5 -1 93.49 6.4
 -3 5 -1 105.09 14.4
 -3 5 -1 113.59 8.6
 3 -5 1 110.89 17.4
 3 -5 1 95.39 14.2
 3 -5 1 97.39 13.9
 3 -5 1 91.49 14.5
 3 -5 1 103.09 11.6
 3 -5 1 97.59 13.6
 -4 5 -1 53.89 11.4
 -4 5 -1 76.89 13.5
 -4 5 -1 58.79 7.7
 -4 5 -1 72.89 6.8
 4 -5 1 63.69 11.9
 4 -5 1 91.69 15
 4 -5 1 83.19 14.9
 4 -5 1 47.8 11.8
 4 -5 1 69.09 12.4
 4 -5 1 56.49 13.5
 -5 5 -1 455.25 30.7
 -5 5 -1 467.45 30.8
 -5 5 -1 411.86 31.9
 -5 5 -1 507.45 24.9
 5 -5 1 485.35 35.8
 5 -5 1 461.25 30.8
 5 -5 1 519.55 32.5
 5 -5 1 491.15 34.4
 5 -5 1 452.15 32.4
 5 -5 1 468.85 35.2
 -6 5 -1 209.18 19.4
 -6 5 -1 175.98 14.6
 -6 5 -1 216.98 24.6
 -6 5 -1 157.88 18.8
 -6 5 -1 198.88 21.1
 6 -5 1 198.38 24.7
 6 -5 1 185.58 23.3
 6 -5 1 189.98 21.2
 6 -5 1 185.08 32.3
 6 -5 1 188.08 20.8
 -7 5 -1 159.68 20.1
 -7 5 -1 197.58 20.2
 -7 5 -1 170.78 14.6
 -7 5 -1 214.68 23.9
 -7 5 -1 163.08 20
 -7 5 -1 139.99 18.9
 -7 5 -1 152.88 14.2
 -7 5 -1 159.28 16.7
 7 -5 1 162.18 20.5
 7 -5 1 146.89 21.3
 7 -5 1 157.78 26.4
 7 -5 1 172.88 25.7
 7 -5 1 165.68 20.6
 7 -5 1 191.28 23.7
 -8 5 -1 -13.8 5.8
 -8 5 -1 0 4.9
 -8 5 -1 -11.1 7.7
 -8 5 -1 10.2 7.4
 -8 5 -1 6.8 7.6
 8 -5 1 -12.5 8.2
 8 -5 1 17.4 11.5
 8 -5 1 -5.9 6.5
 8 -5 1 8.2 7.1
 8 -5 1 -9.6 6.7
 8 -5 1 5.4 7.6
 9 -5 1 -17 9.6
 9 -5 1 -14.2 9
 12 4 -1 174.18 31.1
 12 4 -1 205.98 33.3
 -12 -4 1 227.18 28.5
 -12 -4 1 201.78 31.3
 11 4 -1 152.78 28.2
 11 4 -1 151.78 29.7
 11 4 -1 152.08 23.6
 -11 -4 1 217.78 26.9
 -11 -4 1 157.48 19.6
 -11 -4 1 164.88 29
 10 4 -1 15.8 10.8
 10 4 -1 30.8 11.8
 10 4 -1 26.9 13.2
 -10 -4 1 24.9 9.6
 -10 -4 1 28.9 12.6
 -10 -4 1 16.2 10.6
 9 4 -1 178.58 25.8
 9 4 -1 183.58 22.6
 9 4 -1 121.29 23.3
 -9 -4 1 126.79 22.2
 -9 -4 1 123.39 21.6
 -9 -4 1 183.98 19.2
 -9 -4 1 127.79 21.4
 8 4 -1 13.7 9.6
 8 4 -1 24.6 10.5
 8 4 -1 17.9 9.1
 -8 -4 1 11.2 7.7
 -8 -4 1 15.7 8.2
 -8 -4 1 7 7.4
 -8 -4 1 10.5 7.2
 7 4 -1 156.88 18.6
 7 4 -1 118.49 18
 7 4 -1 159.58 18.3
 7 4 -1 120.69 13.9
 -7 -4 1 163.88 19
 -7 -4 1 138.89 16.7
 -7 -4 1 149.88 15.8
 6 4 -1 308.97 23.8
 6 4 -1 314.67 24.7
 6 4 -1 325.77 22.4
 -6 -4 1 318.57 24.8
 -6 -4 1 284.47 24.5
 -6 -4 1 271.47 22.8
 -6 -4 1 310.47 24.1
 -6 -4 1 370.16 27.4
 5 4 -1 4254.57 165.78
 5 4 -1 3884.51 149.19
 5 4 -1 3891.51 143.39
 5 4 -1 4144.19 159.78
 -5 -4 1 3811.32 150.28
 -5 -4 1 3902.61 154.78
 -5 -4 1 3831.12 148.59
 -5 -4 1 4079.29 153.08
 4 4 -1 18.9 5.4
 4 4 -1 20.3 6.6
 4 4 -1 15.7 5.8
 4 4 -1 27 8.5
 -4 -4 1 21.1 6.1
 -4 -4 1 18.4 6.6
 -4 -4 1 25.9 6.4
 -4 -4 1 24.8 6.4
 -4 -4 1 18.8 2.5
 -4 -4 1 26.2 6.7
 3 4 -1 1759.92 77.39
 3 4 -1 1793.62 67.39
 3 4 -1 1825.92 71.39
 3 4 -1 1640.74 70.59
 -3 -4 1 1728.73 65.59
 -3 -4 1 1734.13 69.39
 -3 -4 1 1690.43 69.79
 -3 -4 1 1712.83 74.39
 -3 -4 1 1806.72 71.19
 -3 -4 1 1714.13 68.29
 2 4 -1 1.3 1.9
 2 4 -1 3.8 4.3
 2 4 -1 -0.5 2.1
 2 4 -1 -0.4 1.8
 2 4 -1 2 2.1
 -2 -4 1 2.5 2.2
 -2 -4 1 3.4 2.3
 -2 -4 1 3.9 2.6
 -2 -4 1 0.9 2.6
 -2 -4 1 -0.3 1.6
 -2 -4 1 -0.3 3.3
 1 4 -1 156.08 11.6
 1 4 -1 158.28 13.5
 1 4 -1 176.08 10.6
 1 4 -1 180.08 15.7
 -1 -4 1 182.78 12.3
 -1 -4 1 152.08 11.2
 -1 -4 1 162.38 14.3
 -1 -4 1 159.08 7.9
 -1 -4 1 166.78 13.1
 0 4 -1 240.08 15.8
 0 4 -1 216.18 11.7
 0 4 -1 196.18 15.4
 0 4 -1 227.48 18
 0 -4 1 203.78 15.7
 0 -4 1 199.38 16.3
 0 -4 1 211.78 13.3
 0 -4 1 235.48 13.6
 0 -4 1 239.48 13.7
 -1 4 -1 753.42 33.3
 -1 4 -1 765.72 38.8
 -1 4 -1 778.32 29.9
 1 -4 1 740.53 33
 1 -4 1 695.63 37.3
 1 -4 1 753.42 34.3
 1 -4 1 713.13 36.8
 -2 4 -1 7.1 4.8
 -2 4 -1 6.1 1.6
 -2 4 -1 2.5 1.7
 2 -4 1 1.6 3.6
 2 -4 1 3.3 3.4
 2 -4 1 -4.5 3.2
 2 -4 1 0 2
 2 -4 1 6.6 3.7
 -3 4 -1 72.29 6.5
 -3 4 -1 82.19 11.3
 3 -4 1 69.19 10.6
 3 -4 1 71.99 10.6
 3 -4 1 55.29 10.1
 3 -4 1 52.29 10.3
 3 -4 1 69.19 10.9
 -4 4 -1 450.45 28.9
 4 -4 1 412.06 27.5
 4 -4 1 420.16 29.9
 4 -4 1 417.96 29.9
 4 -4 1 401.66 27
 4 -4 1 433.26 29.9
 4 -4 1 405.56 25.9
 -5 4 -1 1543.55 68.39
 -5 4 -1 1496.25 68.69
 5 -4 1 1448.06 72.49
 5 -4 1 1546.95 69.19
 5 -4 1 1418.06 66.69
 5 -4 1 1524.25 66.99
 5 -4 1 1476.25 71.39
 5 -4 1 1386.76 69.39
 -6 4 -1 71.99 13.9
 -6 4 -1 100.19 14.3
 -6 4 -1 83.19 14.3
 -6 4 -1 75.99 16.1
 6 -4 1 84.99 16.3
 6 -4 1 94.69 15.3
 6 -4 1 92.19 16.3
 6 -4 1 62.29 13.2
 6 -4 1 90.89 16.9
 6 -4 1 108.19 20.3
 -7 4 -1 594.44 36
 -7 4 -1 532.05 37.5
 -7 4 -1 504.65 35.3
 -7 4 -1 534.35 35.1
 -7 4 -1 541.15 31.8
 -7 4 -1 576.74 38.1
 7 -4 1 646.74 46.8
 7 -4 1 584.34 38.4
 7 -4 1 569.54 39.1
 7 -4 1 565.94 37.9
 -8 4 -1 164.68 20.1
 -8 4 -1 145.49 18.2
 -8 4 -1 144.99 19.3
 -8 4 -1 152.68 18.9
 8 -4 1 165.08 23.4
 8 -4 1 110.19 22.5
 8 -4 1 153.08 26
 8 -4 1 221.48 24
 -9 4 -1 -3.1 7.8
 -9 4 -1 16 8
 -9 4 -1 -3.7 11.8
 9 -4 1 10.9 8.6
 9 -4 1 0.7 11
 9 -4 1 11.2 12.1
 9 -4 1 13.9 10.2
 -10 4 -1 -9.3 8.5
 10 -4 1 11.7 8.9
 12 3 -1 1.6 10.6
 12 3 -1 17.3 13.9
 12 3 -1 -4.4 10.7
 -12 -3 1 -8.5 10.2
 -12 -3 1 -3.5 11.5
 11 3 -1 31 12.6
 11 3 -1 29.2 16.1
 11 3 -1 19 10.5
 -11 -3 1 14.8 9.2
 -11 -3 1 47.7 16.8
 -11 -3 1 22.8 12.9
 10 3 -1 8 12
 10 3 -1 -17 6.2
 10 3 -1 -0.8 7.7
 -10 -3 1 -1.8 6.3
 -10 -3 1 1.2 7.7
 9 3 -1 233.68 27.2
 9 3 -1 173.28 26.8
 9 3 -1 209.78 23
 -9 -3 1 199.48 24
 -9 -3 1 218.78 25
 -9 -3 1 225.28 20.9
 -9 -3 1 220.88 25.5
 8 3 -1 268.37 24.6
 8 3 -1 235.78 25.9
 8 3 -1 251.57 25.9
 -8 -3 1 270.17 25.4
 -8 -3 1 259.67 21.6
 -8 -3 1 276.67 25.7
 -8 -3 1 255.67 25.7
 7 3 -1 218.68 22.9
 7 3 -1 239.58 23.1
 7 3 -1 222.28 20.9
 -7 -3 1 203.78 20.4
 -7 -3 1 206.78 21.3
 -7 -3 1 202.88 17.9
 -7 -3 1 215.28 21.1
 6 3 -1 523.45 31.8
 6 3 -1 547.95 33.5
 6 3 -1 517.25 28.3
 6 3 -1 493.35 32.3
 -6 -3 1 525.35 33.6
 -6 -3 1 597.24 30.7
 -6 -3 1 497.65 32
 -6 -3 1 487.15 32.2
 5 3 -1 225.98 16.8
 5 3 -1 192.98 17.3
 5 3 -1 230.18 18.8
 -5 -3 1 210.78 18.9
 -5 -3 1 215.08 15.7
 -5 -3 1 220.78 18.1
 -5 -3 1 204.88 17.2
 4 3 -1 12.2 5.1
 4 3 -1 9 4.4
 4 3 -1 11.1 4.9
 4 3 -1 15.3 5.1
 4 3 -1 12.1 3.7
 4 3 -1 14.5 6.6
 -4 -3 1 7.4 3.9
 -4 -3 1 11.3 4.4
 -4 -3 1 15.7 6
 -4 -3 1 6.8 4.3
 3 3 -1 890.91 39.6
 3 3 -1 916.81 38.3
 3 3 -1 903.91 44.5
 3 3 -1 860.51 40.4
 -3 -3 1 934.31 40.8
 -3 -3 1 900.11 38.8
 -3 -3 1 904.31 39.2
 -3 -3 1 908.71 43.1
 -3 -3 1 899.81 39.9
 -3 -3 1 904.61 33.7
 2 3 -1 656.93 33.4
 2 3 -1 655.53 34.5
 2 3 -1 691.53 28.1
 2 3 -1 728.03 31.7
 -2 -3 1 654.03 29.8
 -2 -3 1 662.73 29.1
 -2 -3 1 690.03 30.5
 -2 -3 1 699.13 37.4
 -2 -3 1 713.53 31.2
 -2 -3 1 675.93 29.2
 1 3 -1 1879.81 71.49
 1 3 -1 1880.51 69.49
 1 3 -1 1934.01 76.39
 1 3 -1 1883.01 72.99
 -1 -3 1 1884.01 68.89
 -1 -3 1 1867.41 71.09
 -1 -3 1 1843.92 75.09
 -1 -3 1 1783.32 71.49
 -1 -3 1 1960.7 70.99
 -1 -3 1 2026.6 71.69
 0 3 -1 195.18 9.6
 0 3 -1 200.48 11.6
 0 3 -1 177.18 9.2
 0 3 -1 197.68 14.7
 0 3 -1 206.78 13.4
 0 3 -1 163.38 11.6
 0 -3 1 180.18 10.9
 0 -3 1 173.28 12.8
 0 -3 1 209.58 11.6
 0 -3 1 198.98 14.1
 0 -3 1 206.68 11.2
 1 -3 1 4858.11 171.78
 -2 3 -1 644.84 24.3
 -2 3 -1 617.44 30.9
 2 -3 1 598.54 27.8
 2 -3 1 536.45 30.6
 2 -3 1 574.54 29.2
 2 -3 1 602.74 28.1
 2 -3 1 591.34 28.1
 2 -3 1 598.74 29.9
 -3 3 -1 955.4 43.8
 3 -3 1 933.01 43.1
 3 -3 1 936.41 45
 3 -3 1 869.91 44.6
 3 -3 1 942.61 42.8
 3 -3 1 974 41.7
 3 -3 1 899.81 41.5
 -4 3 -1 108.19 12.3
 -4 3 -1 116.89 12.5
 4 -3 1 99.79 15
 4 -3 1 108.39 11.9
 4 -3 1 96.69 12.3
 4 -3 1 103.49 12.3
 4 -3 1 130.09 14.9
 -5 3 -1 20.4 6.9
 -5 3 -1 9.2 5.3
 5 -3 1 17 7.2
 5 -3 1 10.6 6.1
 5 -3 1 12 7.2
 5 -3 1 9.8 5.7
 5 -3 1 12.5 8.2
 5 -3 1 25.7 7.7
 -6 3 -1 4.1 4.6
 -6 3 -1 3.6 4.3
 6 -3 1 9.7 7.7
 6 -3 1 4.2 7
 6 -3 1 -1.3 4.8
 6 -3 1 2 5.3
 6 -3 1 7.6 5.4
 6 -3 1 2.4 5.6
 -7 3 -1 89.19 14.4
 -7 3 -1 103.69 15.7
 -7 3 -1 107.29 18
 -7 3 -1 76.19 17.4
 -7 3 -1 123.59 16.9
 7 -3 1 147.79 18
 7 -3 1 94.09 19.8
 7 -3 1 138.39 19.2
 7 -3 1 104.09 16.8
 7 -3 1 123.09 21
 7 -3 1 104.69 17.7
 -8 3 -1 304.37 24.9
 -8 3 -1 327.67 27.7
 -8 3 -1 256.07 21.9
 -8 3 -1 340.37 28
 8 -3 1 318.17 28.4
 8 -3 1 282.07 47.4
 8 -3 1 340.77 29.4
 8 -3 1 286.47 32.3
 8 -3 1 284.87 31.9
 -9 3 -1 -5.8 5.7
 -9 3 -1 -1.2 7.5
 9 -3 1 -8.9 9.6
 9 -3 1 0.4 7.8
 9 -3 1 1.9 8
 9 -3 1 -11.9 8.6
 -10 3 -1 3 9
 -10 3 -1 36.8 13
 10 -3 1 21 14.4
 10 -3 1 41.6 10.6
 12 2 -1 26 14.2
 12 2 -1 29.9 15.6
 -12 -2 1 23.6 12
 -12 -2 1 16.5 12
 11 2 -1 198.08 23.7
 11 2 -1 218.48 33.4
 11 2 -1 170.98 31.4
 -11 -2 1 166.48 26.9
 -11 -2 1 169.58 26.4
 10 2 -1 18 11.1
 10 2 -1 13.5 11.6
 10 2 -1 12.7 10.4
 -10 -2 1 21.8 12.8
 -10 -2 1 6.7 7
 -10 -2 1 25.4 10.5
 -10 -2 1 -0.4 9.3
 9 2 -1 1677.43 80.69
 9 2 -1 1761.22 89.29
 9 2 -1 1614.94 86.49
 -9 -2 1 1565.94 82.29
 -9 -2 1 1785.12 86.59
 -9 -2 1 1630.74 82.59
 -9 -2 1 1660.13 74.69
 8 2 -1 82.99 15.3
 8 2 -1 67.49 15.7
 8 2 -1 57.99 14.5
 -8 -2 1 70.49 14.7
 -8 -2 1 79.79 15.6
 -8 -2 1 89.39 13.7
 7 2 -1 1569.04 72.29
 7 2 -1 1625.74 76.49
 7 2 -1 1543.45 75.59
 -7 -2 1 1639.34 69.19
 -7 -2 1 1547.25 74.19
 -7 -2 1 1542.25 73.19
 6 2 -1 15.7 6
 6 2 -1 5.2 5.4
 6 2 -1 18.2 6.9
 6 2 -1 14.3 6.5
 -6 -2 1 13.9 5.5
 -6 -2 1 17 7.3
 -6 -2 1 9.8 5.9
 -6 -2 1 12.4 5.8
 5 2 -1 465.05 26.8
 5 2 -1 477.75 28.2
 5 2 -1 413.56 23
 5 2 -1 428.56 26.9
 5 2 -1 426.16 27.2
 -5 -2 1 410.16 29.4
 -5 -2 1 427.16 26.8
 -5 -2 1 464.85 28.6
 -5 -2 1 439.26 24.1
 4 2 -1 986.1 45
 4 2 -1 1025.6 44.8
 4 2 -1 954.3 41.9
 4 2 -1 1003.4 44.2
 4 2 -1 1009.4 44
 -4 -2 1 983.3 44.1
 -4 -2 1 845.52 47.4
 -4 -2 1 1021.8 46.6
 -4 -2 1 966.3 41.6
 3 2 -1 4714.13 161.68
 3 2 -1 4474.95 165.68
 3 2 -1 4375.66 159.98
 3 2 -1 4437.06 156.78
 -3 -2 1 4477.65 164.18
 -3 -2 1 4263.07 160.88
 -2 2 -1 125.99 10.1
 2 -2 1 140.69 10.9
 2 -2 1 128.89 10
 2 -2 1 132.49 9.6
 2 -2 1 116.39 10.7
 2 -2 1 130.69 9.8
 2 -2 1 133.79 9.4
 3 -2 1 5573.04 196.38
 3 -2 1 5523.25 196.88
 3 -2 1 5540.15 199.48
 3 -2 1 5503.45 198.38
 3 -2 1 5118.79 195.28
 -4 2 -1 1867.51 72.39
 -4 2 -1 1954.7 75.39
 4 -2 1 1747.53 77.49
 4 -2 1 1736.43 72.69
 4 -2 1 1771.42 72.59
 4 -2 1 1725.53 72.89
 4 -2 1 1734.43 74.29
 4 -2 1 1770.42 74.39
 -5 2 -1 25.1 7.6
 -5 2 -1 13.8 5
 5 -2 1 20.6 6.6
 5 -2 1 13.7 6.8
 5 -2 1 13.9 6.7
 5 -2 1 21 9.1
 5 -2 1 11.9 5.7
 5 -2 1 28.2 7.5
 -6 2 -1 1939.71 85.39
 -6 2 -1 1912.11 80.09
 -6 2 -1 1927.71 80.39
 6 -2 1 1872.71 84.19
 6 -2 1 1946.31 90.59
 6 -2 1 1891.81 82.49
 6 -2 1 1951 82.79
 6 -2 1 1984.5 87.89
 6 -2 1 2001.3 83.99
 -7 2 -1 77.69 14.6
 -7 2 -1 60.89 10.2
 -7 2 -1 61.99 10.6
 -7 2 -1 47.5 11.5
 -7 2 -1 65.79 12.5
 -7 2 -1 97.09 13.6
 7 -2 1 69.19 15.8
 7 -2 1 88.79 14.7
 7 -2 1 71.09 13.7
 7 -2 1 69.09 17.1
 7 -2 1 70.29 14.8
 7 -2 1 69.09 13.5
 -8 2 -1 1167.58 57.59
 -8 2 -1 1149.48 61.29
 -8 2 -1 1039.9 60.39
 8 -2 1 1176.28 70.19
 8 -2 1 1172.08 67.29
 8 -2 1 1179.28 59.39
 8 -2 1 1148.49 60.39
 -9 2 -1 81.19 15.7
 -9 2 -1 55.39 14.1
 9 -2 1 62.09 13.8
 9 -2 1 58.39 17.2
 9 -2 1 87.69 21.2
 9 -2 1 56.69 17.1
 -10 2 -1 479.25 38.4
 -10 2 -1 443.56 36.7
 10 -2 1 493.05 39.8
 10 -2 1 479.55 45.6
 10 -2 1 457.55 33.1
 -11 2 -1 91.09 18.9
 -11 2 -1 58.59 15.4
 11 -2 1 106.79 20.4
 11 -2 1 118.09 24.3
 12 1 -1 52.69 21.7
 12 1 -1 94.09 22
 -12 -1 1 51.79 15.2
 -12 -1 1 31.3 13.1
 11 1 -1 20.7 9.6
 11 1 -1 -0.4 10.7
 -11 -1 1 -2.7 10.7
 -11 -1 1 16.8 12.1
 10 1 -1 3.4 7.4
 10 1 -1 -9.3 7.5
 10 1 -1 21.8 9.5
 -10 -1 1 -3.8 8.7
 -10 -1 1 -4.5 6.8
 -10 -1 1 -2.3 11.4
 -10 -1 1 -4.7 5.5
 9 1 -1 23.8 12.2
 9 1 -1 11.2 8.9
 9 1 -1 24.1 10.8
 -9 -1 1 12.3 8
 -9 -1 1 19.6 10
 -9 -1 1 8.5 5.5
 -9 -1 1 25 10.5
 8 1 -1 621.74 39.6
 8 1 -1 652.23 45.2
 8 1 -1 602.54 43.6
 -8 -1 1 650.93 41.2
 -8 -1 1 634.84 35.3
 -8 -1 1 559.24 40.1
 -8 -1 1 663.33 41.8
 7 1 -1 49.5 12.2
 7 1 -1 32.8 9.3
 7 1 -1 33.7 11.6
 -7 -1 1 25.6 9
 -7 -1 1 51.29 11.3
 -7 -1 1 35.4 10.3
 -7 -1 1 44.3 9
 6 1 -1 1674.53 82.09
 6 1 -1 1775.32 80.29
 6 1 -1 1710.83 79.39
 6 1 -1 1865.91 77.89
 -6 -1 1 1958.7 80.19
 -6 -1 1 1815.22 77.99
 -6 -1 1 1860.11 73.59
 -6 -1 1 1690.93 78.79
 5 1 -1 1147.59 51.59
 5 1 -1 1115.89 52.19
 5 1 -1 1106.39 52.89
 5 1 -1 1172.68 53.69
 5 1 -1 1134.29 55.49
 -5 -1 1 1094.49 51.09
 -5 -1 1 1140.29 52.39
 -5 -1 1 1129.29 53.79
 -5 -1 1 1145.99 48.1
 -5 -1 1 1118.59 41.6
 4 1 -1 149.39 12.9
 4 1 -1 146.59 12.5
 4 1 -1 122.99 11.7
 4 1 -1 142.29 13.6
 4 1 -1 150.98 13
 -4 -1 1 152.68 16.1
 -4 -1 1 134.99 10.3
 -4 -1 1 132.99 12.2
 -4 -1 1 129.79 6.9
 -4 -1 1 131.19 11.7
 -4 -1 1 125.29 7.8
 3 1 -1 398.86 20.7
 3 1 -1 382.96 20.9
 3 1 -1 374.96 20.8
 3 1 -1 397.06 19.6
 3 1 -1 430.66 21.6
 3 1 -1 406.06 22.7
 3 1 -1 384.76 16
 -3 -1 1 424.36 19.3
 -3 -1 1 415.76 16.6
 -3 -1 1 425.36 23.4
 -3 -1 1 410.36 21.5
 -3 -1 1 387.76 15.8
 -3 -1 1 380.66 20.5
 2 1 -1 776.52 30.5
 2 1 -1 674.93 27.5
 2 1 -1 692.93 31.4
 2 1 -1 712.53 30.5
 2 1 -1 713.43 26.6
 2 1 -1 716.83 29.8
 -2 -1 1 709.83 30.4
 -2 -1 1 680.23 29.7
 -2 -1 1 768.32 32.9
 -2 -1 1 753.82 29.9
 -1 1 -1 1804.92 72.89
 -1 1 -1 2094.49 72.99
 1 -1 1 2042 73.09
 1 -1 1 2072.99 76.39
 1 -1 1 2152.58 73.29
 1 -1 1 2155.28 73.99
 -2 1 -1 1115.49 40.9
 2 -1 1 1073.89 41.8
 2 -1 1 1004.7 40.9
 2 -1 1 1016.5 42.4
 2 -1 1 1038.7 43.3
 2 -1 1 1056.89 41.2
 2 -1 1 1019.9 41.1
 -3 1 -1 147.69 12
 3 -1 1 146.79 10.7
 3 -1 1 148.89 11.4
 3 -1 1 146.89 11.4
 3 -1 1 149.99 13
 3 -1 1 154.48 11.1
 3 -1 1 149.79 11.7
 -4 1 -1 1768.82 70.49
 4 -1 1 1609.54 67.09
 4 -1 1 1658.63 68.69
 4 -1 1 1699.53 67.39
 4 -1 1 1675.23 67.99
 4 -1 1 1702.43 69.99
 4 -1 1 1654.13 72.09
 -5 1 -1 1345.67 61.39
 -5 1 -1 1364.06 56.99
 -5 1 -1 1407.76 56.19
 -5 1 -1 1389.06 58.39
 5 -1 1 1389.86 58.89
 5 -1 1 1292.77 64.69
 5 -1 1 1319.57 61.69
 5 -1 1 1318.27 58.59
 5 -1 1 1388.26 58.79
 -6 1 -1 184.38 14.1
 -6 1 -1 216.28 16.3
 -6 1 -1 211.48 19.6
 -6 1 -1 202.78 17.5
 6 -1 1 236.88 20.8
 6 -1 1 206.88 21.7
 6 -1 1 231.88 17.9
 6 -1 1 217.88 21.3
 6 -1 1 234.28 19.3
 6 -1 1 216.28 18.2
 -7 1 -1 146.69 17.3
 -7 1 -1 157.48 14
 -7 1 -1 157.18 18.5
 -7 1 -1 119.29 14.5
 -7 1 -1 149.49 15.6
 7 -1 1 154.08 23.7
 7 -1 1 126.59 19.8
 7 -1 1 151.58 16.4
 7 -1 1 153.88 16.2
 7 -1 1 110.19 18.6
 -8 1 -1 -12 4.3
 -8 1 -1 1.7 4.2
 -8 1 -1 -2 4.9
 -8 1 -1 -2 5.1
 -8 1 -1 -5.5 4.3
 8 -1 1 0.7 5.3
 8 -1 1 -14 7
 8 -1 1 8.6 8.9
 -9 1 -1 14.2 9
 -9 1 -1 5.1 9.1
 -9 1 -1 30.6 9.6
 9 -1 1 16.5 12.3
 9 -1 1 16.1 10.4
 9 -1 1 24.6 9
 9 -1 1 12.9 11.4
 -10 1 -1 223.78 22.4
 -10 1 -1 219.58 26.2
 10 -1 1 221.48 23.4
 10 -1 1 267.07 32.6
 10 -1 1 233.88 28.2
 -11 1 -1 93.19 20.5
 -11 1 -1 99.99 22.6
 11 -1 1 152.68 29.3
 11 -1 1 41.5 16.3
 11 -1 1 161.28 25.4
 11 0 -1 55.69 19.3
 11 0 -1 92.89 16.9
 11 0 -1 93.49 23.7
 -11 0 1 66.29 17.7
 -11 0 1 56.69 16.5
 10 0 -1 32.1 11.8
 10 0 -1 38.6 14.7
 10 0 -1 53.19 17
 -10 0 1 30.8 13.1
 -10 0 1 29.1 9.1
 -10 0 1 31.9 11.7
 9 0 -1 61.19 16.8
 9 0 -1 82.69 20.2
 -9 0 1 88.39 13.4
 -9 0 1 93.39 16.7
 -9 0 1 75.59 17.2
 -9 0 1 57.09 14.9
 8 0 -1 910.21 55.59
 8 0 -1 941.51 51.79
 -8 0 1 928.71 51.89
 -8 0 1 909.21 45.5
 -8 0 1 906.31 51.99
 7 0 -1 1670.73 80.89
 7 0 -1 1629.14 76.89
 7 0 -1 1580.14 77.19
 7 0 -1 1651.63 73.39
 -7 0 1 1448.96 70.89
 -7 0 1 1460.25 79.79
 -7 0 1 1462.85 72.09
 -7 0 1 1565.54 66.69
 6 0 -1 1054.19 58.39
 6 0 -1 1160.68 57.69
 6 0 -1 1214.18 48.3
 6 0 -1 1105.49 56.59
 -6 0 1 1057.19 41.9
 -6 0 1 1020.6 54.89
 -6 0 1 1131.39 54.69
 -6 0 1 1207.28 50.19
 5 0 -1 960.1 48.3
 5 0 -1 916.81 45.6
 5 0 -1 879.51 45.2
 5 0 -1 901.01 43.6
 5 0 -1 940.11 38.6
 -5 0 1 882.41 43.5
 -5 0 1 876.61 34.5
 -5 0 1 885.31 45.6
 -5 0 1 877.81 39.3
 -5 0 1 803.82 41.6
 4 0 -1 1257.67 52.99
 4 0 -1 1206.18 55.79
 4 0 -1 1250.07 53.09
 4 0 -1 1215.48 53.99
 4 0 -1 1305.87 54.99
 4 0 -1 1235.48 48.6
 -4 0 1 1150.28 51.39
 -4 0 1 1196.38 46
 -4 0 1 1239.88 49.4
 -4 0 1 1277.27 53.29
 -4 0 1 1232.48 45.6
 3 0 -1 191.18 13
 3 0 -1 180.68 11.4
 3 0 -1 166.08 13
 3 0 -1 179.48 13.7
 3 0 -1 174.38 12.8
 3 0 -1 174.88 12.2
 -3 0 1 172.48 11.7
 -3 0 1 173.48 8.3
 -3 0 1 178.88 10.4
 -3 0 1 169.48 9.2
 -3 0 1 177.08 12.3
 2 0 -1 439.16 18.5
 2 0 -1 456.15 21.3
 2 0 -1 435.76 20.8
 2 0 -1 467.55 19.5
 2 0 -1 446.66 20.3
 2 0 -1 443.86 21
 2 0 -1 455.05 22
 -2 0 1 441.36 18.3
 -2 0 1 447.36 18.4
 -2 0 1 436.26 19.8
 -2 0 1 456.35 16.6
 -2 0 1 468.45 20.6
 -2 0 1 415.66 18.5
 1 0 -1 31.9 3.9
 1 0 -1 29.8 3.4
 1 0 -1 29.7 3.3
 1 0 -1 33.1 3.1
 1 0 -1 35.3 3.8
 1 0 -1 35.8 2.5
 1 0 -1 34.5 2.9
 1 0 -1 41.6 4.6
 1 0 -1 38.8 4.2
 -1 0 1 31 3.2
 -1 0 1 35.6 3.6
 -1 0 1 33.9 4
 -1 0 1 39.9 3.8
 -1 0 1 36.5 3.6
 -1 0 1 39 4.2
 -1 0 1 37.7 2.5
 -1 0 1 29.5 2.8
 -1 0 1 33.4 4
 -1 0 1 35.8 3.5
 -1 0 -1 9.8 1.2
 -1 0 -1 10.7 2.5
 -1 0 -1 11.1 1.8
 -1 0 -1 9.4 1.8
 -1 0 -1 8.8 2.3
 -1 0 -1 8.7 1.8
 -1 0 -1 11.7 2.7
 -1 0 -1 9.1 1.5
 -1 0 -1 11.3 1.6
 -1 0 -1 10.1 2
 1 0 1 9.6 1.5
 1 0 1 15.4 2.4
 1 0 1 10.9 2.3
 1 0 1 11.2 2.2
 1 0 1 10.1 1.8
 1 0 1 12.9 2.5
 1 0 1 11.8 1.6
 1 0 1 12.5 2.2
 -3 0 -1 741.83 33.5
 -3 0 -1 735.73 29.2
 -3 0 -1 726.83 30.7
 3 0 1 710.23 30.5
 3 0 1 733.23 32.6
 3 0 1 701.03 31.3
 3 0 1 704.03 34.1
 3 0 1 753.52 31
 3 0 1 711.13 31.9
 -4 0 -1 646.14 29.1
 -4 0 -1 669.43 27.3
 -4 0 -1 653.63 33.1
 -4 0 -1 638.44 30.5
 4 0 1 624.44 32.2
 4 0 1 603.84 30.2
 4 0 1 626.04 31.6
 4 0 1 697.83 30.1
 4 0 1 643.44 34.5
 4 0 1 663.53 30.2
 -5 0 -1 527.45 30
 -5 0 -1 497.35 24.8
 -5 0 -1 476.55 21.4
 -5 0 -1 484.65 26.6
 -5 0 -1 489.75 26.4
 5 0 1 499.75 29.5
 5 0 1 463.25 28.4
 5 0 1 496.95 31.5
 5 0 1 495.15 27.2
 5 0 1 481.65 26.2
 -6 0 -1 784.52 40.7
 -6 0 -1 816.62 37.3
 -6 0 -1 930.21 46.2
 -6 0 -1 833.02 41.7
 6 0 1 826.22 45.2
 6 0 1 853.61 48.3
 6 0 1 723.63 42.4
 6 0 1 824.12 41.7
 6 0 1 796.72 40.2
 -7 0 -1 26.4 7.3
 -7 0 -1 9.2 7.5
 -7 0 -1 21.6 5.7
 -7 0 -1 13.5 5.9
 -7 0 -1 22 8.5
 7 0 1 25.4 8
 7 0 1 18.4 9.2
 7 0 1 22.4 10
 7 0 1 32.1 10.3
 -8 0 -1 164.98 16.8
 -8 0 -1 219.88 14.9
 -8 0 -1 204.08 22.8
 -8 0 -1 183.78 18.8
 -8 0 -1 215.48 22.7
 8 0 1 305.27 31
 8 0 1 251.67 24.7
 8 0 1 200.28 24.5
 8 0 1 193.78 19.1
 -9 0 -1 188.68 19.7
 -9 0 -1 143.19 22.7
 -9 0 -1 188.38 23.6
 9 0 1 178.18 19.2
 9 0 1 166.48 26
 9 0 1 165.98 27.5
 9 0 1 172.18 27.1
 -10 0 -1 434.96 36.4
 -10 0 -1 358.56 29.2
 10 0 1 355.26 38.4
 10 0 1 376.66 29.5
 10 0 1 364.96 35.2
 -11 0 -1 41.5 14.6
 -11 0 -1 48.6 18.7
 11 0 1 64.09 19.8
 11 0 1 23.5 15.7
 -12 0 -1 137.99 25.4
 12 0 1 154.98 29.9
 11 -1 -1 2.4 11.3
 11 -1 -1 14.2 11.5
 11 -1 -1 0.9 11
 10 -1 -1 9.8 7.9
 10 -1 -1 -3.7 9.2
 10 -1 -1 -6.8 9.2
 -10 1 1 -2.8 7
 -10 1 1 7.7 7.4
 9 -1 -1 5.6 9.8
 9 -1 -1 8.9 7.8
 9 -1 -1 23.7 11.9
 -9 1 1 11.6 8.7
 -9 1 1 14.4 8.1
 -9 1 1 6.2 5.9
 -9 1 1 1.5 6.6
 8 -1 -1 450.85 38
 8 -1 -1 432.76 38.8
 8 -1 -1 444.26 33.1
 -8 1 1 421.26 27.1
 -8 1 1 418.66 31.5
 -8 1 1 413.66 32
 7 -1 -1 192.88 23.4
 7 -1 -1 227.68 24.8
 7 -1 -1 182.08 19.7
 7 -1 -1 229.08 23.2
 7 -1 -1 241.48 18.3
 -7 1 1 206.28 17.1
 -7 1 1 192.08 19.2
 -7 1 1 188.28 21.6
 -7 1 1 194.48 19.8
 6 -1 -1 65.09 13.1
 6 -1 -1 67.79 12.5
 6 -1 -1 35.7 11.3
 6 -1 -1 50.89 13
 6 -1 -1 61.49 9.6
 -6 1 1 42 6
 -6 1 1 53.79 9.6
 -6 1 1 57.89 10.9
 -6 1 1 53.29 9.3
 5 -1 -1 255.47 22.4
 5 -1 -1 321.67 24.1
 5 -1 -1 300.77 27.9
 5 -1 -1 296.77 19.4
 5 -1 -1 325.47 20.5
 5 -1 -1 304.17 22.2
 -5 1 1 348.97 22.6
 -5 1 1 328.27 18.9
 -5 1 1 327.07 21.3
 -5 1 1 322.57 16.7
 4 -1 -1 52.99 8.2
 4 -1 -1 65.49 7.8
 4 -1 -1 53.89 9.3
 4 -1 -1 56.59 10.2
 4 -1 -1 58.69 10.6
 4 -1 -1 64.19 10.5
 -4 1 1 48.5 8.1
 -4 1 1 59.99 6.7
 3 -1 -1 58.49 9.1
 3 -1 -1 60.99 6.9
 3 -1 -1 65.09 6.8
 3 -1 -1 66.39 9.4
 3 -1 -1 58.39 9.1
 3 -1 -1 62.29 7.5
 -3 1 1 64.39 7.1
 2 -1 -1 183.18 10
 2 -1 -1 164.48 10.9
 2 -1 -1 167.38 11.5
 2 -1 -1 173.78 11.8
 2 -1 -1 183.38 11.7
 2 -1 -1 176.88 12
 -2 1 1 177.78 10.3
 1 -1 -1 69.29 7
 1 -1 -1 83.79 6.2
 1 -1 -1 69.59 4.5
 1 -1 -1 70.89 7.2
 1 -1 -1 61.29 5.4
 -1 1 1 63.09 4.4
 -1 1 1 65.39 4.2
 -1 1 1 72.99 6.4
 0 -1 -1 1225.08 40.9
 0 -1 -1 1096.89 41.4
 0 -1 -1 1115.69 41.7
 0 -1 -1 1159.98 39.7
 0 -1 -1 1192.38 41.6
 0 -1 -1 1138.99 42.5
 0 1 1 1177.28 41.6
 0 1 1 1107.59 42.3
 0 1 1 1072.59 41.3
 0 1 1 994.2 41.2
 0 1 1 1175.68 39.7
 0 1 1 1215.28 41.9
 -1 -1 -1 670.63 25
 -1 -1 -1 650.93 25.1
 -1 -1 -1 637.04 24.5
 -1 -1 -1 651.53 24.7
 -1 -1 -1 662.03 24.6
 -1 -1 -1 651.33 25.3
 -1 -1 -1 603.74 25
 1 1 1 665.93 25.2
 1 1 1 666.43 25.3
 1 1 1 621.54 24.9
 1 1 1 656.13 25.1
 1 1 1 654.43 24.7
 1 1 1 647.24 24.6
 1 1 1 590.74 24.9
 -3 -1 -1 194.58 11.3
 -3 -1 -1 211.68 14.1
 -3 -1 -1 191.28 8.7
 -3 -1 -1 179.98 11.9
 -3 -1 -1 199.98 11.8
 3 1 1 214.28 13.4
 3 1 1 205.38 14.2
 3 1 1 210.98 12.7
 3 1 1 179.58 11.8
 3 1 1 204.68 11.3
 3 1 1 206.38 13.8
 -4 -1 -1 203.98 9.7
 -4 -1 -1 209.08 14.2
 -4 -1 -1 215.28 13.6
 -4 -1 -1 196.78 15.5
 -4 -1 -1 201.08 12.3
 4 1 1 210.08 15.4
 4 1 1 197.58 12.9
 4 1 1 205.58 16.2
 4 1 1 203.78 14.9
 -5 -1 -1 69.19 8.3
 -5 -1 -1 63.79 7.2
 -5 -1 -1 73.49 8.8
 -5 -1 -1 78.19 12.2
 5 1 1 76.59 15.8
 5 1 1 68.89 8.4
 5 1 1 58.29 10.3
 5 1 1 52.79 11.9
 -6 -1 -1 455.05 27.1
 -6 -1 -1 434.26 22
 -6 -1 -1 361.96 27.2
 -6 -1 -1 382.56 27
 6 1 1 389.66 30
 6 1 1 384.36 31.1
 6 1 1 443.56 29.3
 6 1 1 381.26 24.1
 -7 -1 -1 82.89 8.9
 -7 -1 -1 82.69 10.8
 -7 -1 -1 72.39 14.2
 -7 -1 -1 104.79 14.7
 -7 -1 -1 85.69 14.9
 7 1 1 46.1 12.6
 7 1 1 88.49 16.3
 7 1 1 84.19 17.1
 7 1 1 78.49 12.6
 -8 -1 -1 140.49 11.3
 -8 -1 -1 139.99 15
 -8 -1 -1 154.98 19
 -8 -1 -1 177.28 18.1
 -8 -1 -1 153.98 19.8
 8 1 1 150.68 16.6
 8 1 1 147.69 22
 8 1 1 148.29 24.9
 8 1 1 186.68 22.3
 -9 -1 -1 4.1 7
 -9 -1 -1 -5 7.5
 -9 -1 -1 -1.4 6.2
 9 1 1 -6.7 7.7
 9 1 1 3.2 8.6
 9 1 1 13.7 10.4
 9 1 1 8.5 6.6
 -10 -1 -1 47.4 15.6
 -10 -1 -1 53.39 14.9
 -10 -1 -1 29.4 9.9
 10 1 1 32.4 15
 10 1 1 38.5 15.5
 10 1 1 36.7 12.3
 -11 -1 -1 35.9 13.3
 -11 -1 -1 40.6 15.5
 -11 -1 -1 61.69 13.2
 11 1 1 10.6 7.8
 11 1 1 40.7 16.6
 11 1 1 55.59 18.7
 -12 -1 -1 1.4 9.3
 -12 -1 -1 -21.4 8.5
 12 1 1 -2 11.3
 12 1 1 -8.9 10
 11 -2 -1 261.77 40.3
 11 -2 -1 328.57 29.1
 -11 2 1 248.98 27.2
 10 -2 -1 12.9 6.7
 10 -2 -1 17.4 14.5
 10 -2 -1 -8.7 6.3
 -10 2 1 -12.3 6.4
 -10 2 1 -3.6 6.1
 9 -2 -1 152.48 23.4
 9 -2 -1 174.58 26.8
 9 -2 -1 132.89 24.5
 -9 2 1 122.59 20
 -9 2 1 125.69 20.4
 -9 2 1 82.39 14.9
 -9 2 1 131.99 20.1
 8 -2 -1 0.4 8
 8 -2 -1 -0.9 7.9
 8 -2 -1 2.3 10.3
 8 -2 -1 -3.8 5.8
 -8 2 1 1.2 6.2
 -8 2 1 -5.3 4.8
 -8 2 1 -1.3 5.8
 -8 2 1 -11.9 6.3
 -8 2 1 8.2 7.4
 7 -2 -1 47.6 12.2
 7 -2 -1 28.8 12
 7 -2 -1 50.79 13.3
 7 -2 -1 39.5 13.4
 7 -2 -1 42.4 9.8
 -7 2 1 26 9.2
 -7 2 1 37 10.4
 -7 2 1 26.7 5.2
 -7 2 1 24.8 8.7
 -7 2 1 35.6 8.2
 -7 2 1 16 5.8
 6 -2 -1 34.4 10.6
 6 -2 -1 30.3 10.4
 6 -2 -1 21.6 10.2
 6 -2 -1 33.5 8.8
 6 -2 -1 22 9.8
 -6 2 1 39.6 8.3
 -6 2 1 39.5 7.4
 -6 2 1 36.7 10.5
 -6 2 1 23.3 8
 5 -2 -1 250.97 22
 5 -2 -1 272.77 23.5
 5 -2 -1 267.67 22.2
 5 -2 -1 266.77 19
 5 -2 -1 256.37 22.1
 -5 2 1 255.67 17.2
 -5 2 1 272.57 19.9
 4 -2 -1 713.73 33.5
 4 -2 -1 679.73 36.2
 4 -2 -1 646.34 40.7
 4 -2 -1 661.83 34.9
 4 -2 -1 751.22 38.6
 -4 2 1 732.13 34.6
 3 -2 -1 2152.18 87.99
 3 -2 -1 2236.78 84.79
 3 -2 -1 2319.37 89.49
 3 -2 -1 2177.68 88.19
 3 -2 -1 2274.87 89.39
 3 -2 -1 2318.97 88.89
 -3 2 1 2320.17 85.79
 0 -2 -1 18.8 2.1
 0 -2 -1 17.4 3.9
 0 -2 -1 14.7 3.8
 0 -2 -1 17.2 2.4
 0 -2 -1 18.6 1.9
 0 -2 -1 13 3.1
 0 -2 -1 23.1 3.1
 0 2 1 12.2 3.7
 0 2 1 16.4 2.6
 0 2 1 15.5 1.9
 0 2 1 17.9 2
 0 2 1 14.4 1.8
 -2 -2 -1 2814.42 106.59
 2 2 1 3206.98 109.59
 2 2 1 2941.51 106.29
 2 2 1 2965.1 107.99
 2 2 1 2862.91 104.89
 -3 -2 -1 2956.6 106.99
 -3 -2 -1 2894.61 108.49
 -3 -2 -1 2737.93 107.19
 -3 -2 -1 2857.81 105.09
 -3 -2 -1 2882.41 106.89
 3 2 1 2929.11 108.09
 3 2 1 2951.2 103.39
 3 2 1 2923.51 108.49
 3 2 1 2958.7 106.99
 3 2 1 2972.2 108.59
 3 2 1 2848.71 102.69
 -4 -2 -1 787.02 33.6
 -4 -2 -1 773.02 36
 -4 -2 -1 796.52 38.3
 -4 -2 -1 790.92 37.4
 -4 -2 -1 840.72 36.1
 4 2 1 784.42 34.3
 4 2 1 837.02 37
 4 2 1 785.32 36.9
 4 2 1 773.82 38.4
 4 2 1 756.42 31.6
 4 2 1 808.62 38.2
 -5 -2 -1 207.38 15
 -5 -2 -1 193.88 12.7
 -5 -2 -1 203.08 17.4
 -5 -2 -1 168.68 15.5
 -5 -2 -1 194.08 15.3
 5 2 1 195.48 17.7
 5 2 1 185.78 16.6
 5 2 1 201.18 14.3
 5 2 1 206.28 16.6
 5 2 1 178.28 18.2
 -6 -2 -1 2730.13 109.69
 -6 -2 -1 2412.86 106.49
 -6 -2 -1 2633.64 104.69
 -6 -2 -1 2663.53 99.09
 -6 -2 -1 2616.14 103.19
 6 2 1 2657.53 111.59
 6 2 1 2711.03 103.29
 6 2 1 2679.23 108.59
 6 2 1 2679.73 108.19
 -7 -2 -1 3.9 4.4
 -7 -2 -1 -2.7 6.1
 -7 -2 -1 3.1 2.9
 -7 -2 -1 -3 4
 -7 -2 -1 -0.9 4.6
 7 2 1 -3.3 4.5
 7 2 1 -0.7 4.2
 7 2 1 -2.6 4.2
 7 2 1 -5.3 5.2
 -8 -2 -1 2696.33 105.89
 -8 -2 -1 2542.75 111.39
 -8 -2 -1 2420.56 109.19
 -8 -2 -1 2373.76 93.29
 8 2 1 2372.56 109.69
 8 2 1 2549.15 112.49
 8 2 1 2563.84 116.49
 8 2 1 2493.95 102.89
 -9 -2 -1 28.4 11
 -9 -2 -1 36.6 10.4
 -9 -2 -1 48.3 13.3
 9 2 1 52.99 15.1
 9 2 1 50.89 12.1
 9 2 1 55.69 16.2
 -10 -2 -1 156.78 25.2
 -10 -2 -1 195.08 19.7
 -10 -2 -1 204.98 24.2
 10 2 1 227.98 27.9
 10 2 1 133.59 19.4
 10 2 1 141.69 26.7
 -11 -2 -1 16.6 8.7
 -11 -2 -1 6.7 8.1
 -11 -2 -1 7.1 10.6
 11 2 1 -5.4 10.5
 11 2 1 32.6 13.8
 11 2 1 6.6 8.4
 -12 -2 -1 -12.2 7.9
 -12 -2 -1 12.9 10.2
 12 2 1 4.1 13.1
 12 2 1 -10.5 9.6
 10 -3 -1 0.1 10
 10 -3 -1 -0.5 11.4
 -10 3 1 -3.9 11.8
 9 -3 -1 18.4 10.4
 9 -3 -1 24.4 12.1
 9 -3 -1 25.8 13.5
 -9 3 1 21.9 10.6
 -9 3 1 8.1 7
 8 -3 -1 131.29 20.7
 8 -3 -1 90.99 18.6
 8 -3 -1 93.79 20.9
 8 -3 -1 115.59 22.7
 8 -3 -1 120.99 18.3
 -8 3 1 89.29 15.4
 -8 3 1 110.49 20.5
 -8 3 1 73.99 11.5
 -8 3 1 76.39 15.5
 7 -3 -1 258.27 25.6
 7 -3 -1 258.87 22.8
 7 -3 -1 226.68 27.1
 7 -3 -1 250.37 29
 7 -3 -1 214.38 23.6
 7 -3 -1 284.27 24.2
 -7 3 1 230.08 21.4
 -7 3 1 218.08 20.9
 -7 3 1 244.28 21.5
 -7 3 1 265.87 21.7
 -7 3 1 245.88 23.4
 -7 3 1 223.48 17.1
 -7 3 1 278.47 21.5
 6 -3 -1 11.6 8.6
 6 -3 -1 24.6 10.5
 6 -3 -1 13.2 6.8
 6 -3 -1 23.5 9.5
 6 -3 -1 32.6 9
 6 -3 -1 25.7 10.4
 -6 3 1 31.8 8.8
 -6 3 1 24.9 7.6
 -6 3 1 26.5 9.7
 -6 3 1 21.5 7.1
 -6 3 1 20.3 7.4
 5 -3 -1 594.14 33.5
 5 -3 -1 691.73 38.2
 5 -3 -1 548.95 35.8
 5 -3 -1 662.53 38.2
 5 -3 -1 644.34 39.6
 5 -3 -1 639.04 39.5
 -5 3 1 619.44 34.1
 -5 3 1 683.13 38.2
 4 -3 -1 6.4 5.1
 4 -3 -1 1 4
 4 -3 -1 7 6.2
 4 -3 -1 2.1 5.6
 4 -3 -1 9.2 5.7
 -4 3 1 9.4 3.9
 -4 3 1 0.6 3
 3 -3 -1 25.7 7.3
 3 -3 -1 27 6.9
 3 -3 -1 21.7 5.3
 3 -3 -1 30.6 7
 3 -3 -1 16.8 6.3
 3 -3 -1 17 5.8
 -3 3 1 24.8 6.8
 -3 3 1 24.1 5.2
 2 -3 -1 769.72 33.1
 2 -3 -1 813.82 37.4
 2 -3 -1 756.92 35.4
 2 -3 -1 768.52 38.2
 2 -3 -1 786.52 36.2
 2 -3 -1 759.52 36.6
 -2 3 1 835.92 39
 1 -3 -1 3596.14 139.59
 1 -3 -1 3726.53 137.99
 1 -3 -1 3742.03 134.99
 1 -3 -1 3740.53 137.09
 -1 3 1 4034.1 140.99
 0 -3 -1 14.2 2.1
 0 -3 -1 18.6 4.5
 0 -3 -1 18.4 2.8
 0 -3 -1 16.2 4.8
 0 -3 -1 18.5 2.8
 0 -3 -1 13.7 4.6
 0 3 1 20.8 3.5
 0 3 1 16.7 2.7
 0 3 1 17.7 2.3
 0 3 1 15.1 4.7
 -1 -3 -1 2353.96 88.49
 -1 -3 -1 2453.75 87.19
 -1 -3 -1 2521.15 92.49
 -1 -3 -1 2276.57 90.29
 1 3 1 2312.67 87.59
 1 3 1 2561.14 93.29
 1 3 1 2482.55 88.09
 -2 -3 -1 2246.38 83.59
 -2 -3 -1 2227.38 83.99
 -2 -3 -1 2308.67 84.29
 -2 -3 -1 2349.17 86.79
 -2 -3 -1 2208.78 83.39
 2 3 1 2252.87 83.49
 2 3 1 2333.67 87.39
 2 3 1 2244.38 83.69
 2 3 1 2095.69 83.69
 -3 -3 -1 4205.88 152.18
 -3 -3 -1 3905.21 151.78
 -3 -3 -1 4274.17 151.48
 -3 -3 -1 4174.78 153.58
 3 3 1 4173.68 151.58
 3 3 1 4261.07 154.88
 3 3 1 4515.65 151.68
 3 3 1 3959.8 152.68
 3 3 1 4249.27 149.88
 -4 -3 -1 240.48 17
 -4 -3 -1 214.28 17.1
 -4 -3 -1 251.47 16.8
 -4 -3 -1 258.37 17.5
 -4 -3 -1 249.48 15.2
 4 3 1 255.47 16.8
 4 3 1 259.87 17.8
 4 3 1 246.68 18.3
 4 3 1 252.17 14.4
 -5 -3 -1 1397.46 63.29
 -5 -3 -1 1465.85 57.89
 -5 -3 -1 1478.65 61.69
 -5 -3 -1 1465.95 61.69
 -5 -3 -1 1391.06 63.59
 5 3 1 1473.05 65.09
 5 3 1 1342.27 62.99
 5 3 1 1469.05 56.69
 5 3 1 1367.66 63.49
 5 3 1 1514.35 67.59
 -6 -3 -1 73.79 11.7
 -6 -3 -1 79.19 12.3
 -6 -3 -1 79.69 8.8
 -6 -3 -1 74.39 12.7
 -6 -3 -1 86.99 14.4
 6 3 1 102.09 15.9
 6 3 1 106.89 13
 6 3 1 93.39 14.6
 6 3 1 90.99 11.2
 -7 -3 -1 220.18 14.9
 -7 -3 -1 217.68 20.9
 -7 -3 -1 220.48 21.3
 -7 -3 -1 205.78 18.2
 -7 -3 -1 227.38 19.6
 7 3 1 226.68 21.9
 7 3 1 211.28 20.8
 7 3 1 217.98 18.5
 -8 -3 -1 15.9 7.9
 -8 -3 -1 20.7 7.9
 -8 -3 -1 15.8 8.5
 -8 -3 -1 17.6 8.6
 8 3 1 19 9.3
 8 3 1 15.2 7.4
 8 3 1 14.8 11
 -9 -3 -1 502.65 34.2
 -9 -3 -1 446.86 36.7
 -9 -3 -1 478.25 37.8
 9 3 1 471.65 32
 9 3 1 537.35 41
 9 3 1 465.95 38.9
 -10 -3 -1 461.25 38.6
 -10 -3 -1 497.45 34.7
 -10 -3 -1 445.76 38.6
 10 3 1 481.95 42.1
 10 3 1 493.75 41.6
 10 3 1 415.96 31.2
 -11 -3 -1 13.7 10.9
 -11 -3 -1 33.5 10.3
 -11 -3 -1 -2.9 7.8
 11 3 1 34.9 15.1
 11 3 1 16.2 12.3
 11 3 1 2.3 6.6
 -12 -3 -1 243.58 29.4
 -12 -3 -1 254.67 35.7
 -12 -3 -1 226.28 33.9
 12 3 1 232.48 34.7
 12 3 1 221.68 34.5
 10 -4 -1 62.29 16.6
 10 -4 -1 26.3 12.1
 10 -4 -1 13.5 15.8
 -10 4 1 8.5 9.9
 -10 4 1 34.1 9.5
 9 -4 -1 151.48 28.5
 9 -4 -1 162.78 20
 9 -4 -1 130.39 23.7
 -9 4 1 148.39 17
 -9 4 1 118.79 18.8
 -9 4 1 123.59 20.8
 8 -4 -1 325.97 30.3
 8 -4 -1 323.47 31.8
 8 -4 -1 344.47 35.3
 8 -4 -1 361.56 36.6
 8 -4 -1 364.36 30.3
 -8 4 1 324.27 31.1
 -8 4 1 293.17 25.3
 -8 4 1 341.97 24.6
 -8 4 1 225.18 35.6
 7 -4 -1 933.11 55.09
 7 -4 -1 949.71 53.59
 7 -4 -1 908.41 58.09
 7 -4 -1 989.3 55.19
 7 -4 -1 926.11 58.69
 -7 4 1 874.51 46.2
 -7 4 1 890.21 49.5
 -7 4 1 946.41 45.6
 -7 4 1 889.41 47.3
 -7 4 1 837.82 47.5
 -7 4 1 938.01 48.3
 6 -4 -1 1091.29 60.99
 6 -4 -1 1011.1 56.99
 6 -4 -1 1122.19 58.39
 6 -4 -1 1107.19 58.29
 6 -4 -1 1072.99 53.49
 6 -4 -1 1064.79 60.69
 -6 4 1 1042.4 51.09
 -6 4 1 1190.08 59.39
 -6 4 1 1037.3 51.99
 -6 4 1 1010.3 50.69
 5 -4 -1 1188.38 59.89
 5 -4 -1 1254.77 62.19
 5 -4 -1 1143.59 61.39
 5 -4 -1 1190.88 55.79
 5 -4 -1 1283.87 61.69
 5 -4 -1 1176.38 61.89
 -5 4 1 1215.08 61.29
 -5 4 1 1242.28 55.69
 4 -4 -1 51.49 10.9
 4 -4 -1 43.4 11
 4 -4 -1 67.49 13
 4 -4 -1 61.39 12.1
 4 -4 -1 50.59 11.4
 -4 4 1 67.99 12.8
 -4 4 1 54.99 9.6
 3 -4 -1 74.19 11.8
 3 -4 -1 83.79 9.4
 3 -4 -1 87.19 13.3
 3 -4 -1 80.99 14.8
 3 -4 -1 83.59 13.7
 3 -4 -1 118.89 13.2
 -3 4 1 98.09 13
 -3 4 1 83.39 7.4
 -3 4 1 106.69 10
 2 -4 -1 3565.74 140.29
 2 -4 -1 3730.83 136.49
 2 -4 -1 3502.55 137.39
 2 -4 -1 3340.27 131.59
 2 -4 -1 3646.34 135.09
 2 -4 -1 3609.64 136.79
 -2 4 1 3610.34 128.69
 -2 4 1 3816.02 141.29
 -2 4 1 3820.92 131.29
 1 -4 -1 44.5 7.9
 1 -4 -1 40.7 8
 1 -4 -1 38.4 6.2
 1 -4 -1 46.3 5.5
 1 -4 -1 33.7 8.3
 -1 4 1 39.5 4.3
 -1 4 1 33.2 2.2
 -1 4 1 41.6 5.6
 -1 4 1 25.4 7.1
 0 -4 -1 5976.9 206.08
 0 -4 -1 5958.9 212.58
 0 -4 -1 5528.35 211.38
 -1 -4 -1 48.2 8.4
 -1 -4 -1 47 8.1
 -1 -4 -1 45.3 5
 -1 -4 -1 47.6 3.2
 -1 -4 -1 44.6 5.1
 -1 -4 -1 49.6 6.9
 1 4 1 38 4.9
 1 4 1 42.1 8.2
 1 4 1 45.6 6.2
 -2 -4 -1 6229.18 221.78
 -3 -4 -1 3246.18 121.89
 -3 -4 -1 3086.99 117.99
 -3 -4 -1 3181.78 118.59
 -3 -4 -1 3325.27 119.49
 -3 -4 -1 3127.79 116.49
 3 4 1 3163.18 117.89
 3 4 1 3193.08 117.69
 3 4 1 2997.2 118.59
 3 4 1 3206.58 122.99
 -4 -4 -1 6222.18 227.58
 -4 -4 -1 6170.28 225.18
 -4 -4 -1 6161.68 220.18
 4 4 1 6452.95 222.88
 4 4 1 6477.35 230.28
 4 4 1 5929.51 226.18
 -5 -4 -1 432.46 26.9
 -5 -4 -1 431.36 27.1
 -5 -4 -1 462.85 28.3
 -5 -4 -1 425.96 26
 -5 -4 -1 403.96 20.7
 5 4 1 436.26 23.3
 5 4 1 396.66 30.2
 5 4 1 407.36 29
 -6 -4 -1 719.73 29.8
 -6 -4 -1 736.43 41.2
 -6 -4 -1 774.52 42.7
 -6 -4 -1 742.03 40
 -6 -4 -1 747.23 39.7
 6 4 1 754.72 43.3
 6 4 1 742.63 40.8
 6 4 1 779.52 41.5
 6 4 1 777.52 35.5
 -7 -4 -1 1377.76 67.89
 -7 -4 -1 1326.27 66.49
 -7 -4 -1 1357.26 63.79
 -7 -4 -1 1305.57 63.09
 7 4 1 1412.46 62.39
 7 4 1 1408.56 67.29
 7 4 1 1374.56 66.59
 -8 -4 -1 1044 56.69
 -8 -4 -1 978.2 56.59
 -8 -4 -1 929.51 50.29
 -8 -4 -1 1005.7 52.29
 8 4 1 1006 56.49
 8 4 1 949.11 49.9
 8 4 1 994 56.39
 -9 -4 -1 393.06 33.9
 -9 -4 -1 402.36 30.6
 -9 -4 -1 381.16 34.2
 9 4 1 429.76 36.2
 9 4 1 375.16 34.9
 9 4 1 391.76 29.1
 -10 -4 -1 1075.59 58.29
 -10 -4 -1 968.1 61.89
 -10 -4 -1 1094.49 65.29
 10 4 1 1111.89 67.39
 10 4 1 1025.1 55.49
 10 4 1 1098.89 67.29
 -11 -4 -1 115.29 23
 -11 -4 -1 74.89 20.5
 -11 -4 -1 125.49 19.4
 11 4 1 141.89 26.6
 11 4 1 135.49 26.7
 -12 -4 -1 403.86 58.19
 -12 -4 -1 404.86 40.8
 -12 -4 -1 375.76 38.2
 12 4 1 337.27 39.1
 12 4 1 386.96 41.7
 9 -5 -1 -10.2 10.2
 9 -5 -1 2.3 8.8
 9 -5 -1 16.2 10.2
 8 -5 -1 -16.7 8
 8 -5 -1 8.8 12.8
 8 -5 -1 -4.3 7.4
 8 -5 -1 -1.4 7.7
 -8 5 1 -6.6 5.6
 -8 5 1 -1.4 5.2
 7 -5 -1 319.77 30.2
 7 -5 -1 382.86 35.5
 7 -5 -1 293.87 31.2
 7 -5 -1 366.06 32.3
 7 -5 -1 385.66 32
 7 -5 -1 299.77 25.9
 -7 5 1 253.57 21.9
 -7 5 1 335.97 22.6
 -7 5 1 269.47 24
 -7 5 1 305.47 22.6
 -7 5 1 276.07 29
 -7 5 1 301.07 28.4
 6 -5 -1 59.59 15.1
 6 -5 -1 67.29 17.2
 6 -5 -1 62.39 12.9
 6 -5 -1 42.9 13.5
 -6 5 1 69.09 11.4
 -6 5 1 50.99 10.4
 -6 5 1 48.7 9.4
 -6 5 1 61.19 10.6
 -6 5 1 48.6 12.3
 -6 5 1 63.59 10.2
 5 -5 -1 572.24 39.2
 5 -5 -1 606.64 41.5
 5 -5 -1 638.04 39.5
 5 -5 -1 584.44 39.3
 5 -5 -1 601.04 35.2
 5 -5 -1 618.64 41.4
 -5 5 1 601.84 40.8
 -5 5 1 601.74 33.6
 -5 5 1 617.14 30.9
 -5 5 1 693.33 33.1
 4 -5 -1 96.79 15.8
 4 -5 -1 100.29 16
 4 -5 -1 83.39 16.5
 4 -5 -1 101.49 13.6
 4 -5 -1 107.89 17.7
 4 -5 -1 93.69 16.1
 -4 5 1 100.89 9.2
 -4 5 1 86.39 9
 -4 5 1 79.09 10.2
 -4 5 1 87.79 15.4
 -4 5 1 101.09 10.5
 3 -5 -1 220.08 19
 3 -5 -1 192.88 18.9
 3 -5 -1 214.08 18.7
 3 -5 -1 181.48 20
 3 -5 -1 198.38 18.8
 3 -5 -1 206.78 16.1
 -3 5 1 171.68 19.3
 -3 5 1 239.18 15
 -3 5 1 219.08 12.7
 2 -5 -1 9.3 6.2
 2 -5 -1 11.3 6.7
 2 -5 -1 10.4 5
 2 -5 -1 9.6 5.6
 2 -5 -1 9.1 4.1
 -2 5 1 9.7 2
 -2 5 1 11.7 2.9
 -2 5 1 7.4 6
 -2 5 1 10.6 3.5
 -2 5 1 6.5 3.4
 1 -5 -1 239.78 18.5
 1 -5 -1 221.88 14.9
 1 -5 -1 239.98 15
 1 -5 -1 214.78 19.2
 -1 5 1 215.38 10.8
 -1 5 1 243.58 13.4
 -1 5 1 250.37 21.2
 -1 5 1 249.18 14.4
 0 -5 -1 10.7 3.2
 0 -5 -1 9.2 5.1
 0 -5 -1 13.8 4.3
 0 -5 -1 17.2 5.7
 0 -5 -1 2.7 4.8
 0 5 1 10.7 3.1
 0 5 1 8.9 3.3
 0 5 1 13.2 6.6
 0 5 1 10.5 1.9
 -1 -5 -1 555.24 32.8
 -1 -5 -1 638.54 27.5
 -1 -5 -1 553.14 31.7
 -1 -5 -1 574.34 26.3
 -1 -5 -1 610.84 25.1
 -1 -5 -1 598.74 28.8
 1 5 1 582.54 27.5
 1 5 1 560.84 27
 1 5 1 588.14 34.6
 -2 -5 -1 12.8 3
 -2 -5 -1 19.8 4.9
 -2 -5 -1 18.5 4.6
 -2 -5 -1 13 4.8
 -2 -5 -1 10.2 4.6
 -2 -5 -1 18.6 6.3
 2 5 1 17 6.3
 2 5 1 17 4.4
 2 5 1 5.3 5.4
 2 5 1 10.9 4.1
 -3 -5 -1 379.96 21.7
 -3 -5 -1 371.16 22.5
 -3 -5 -1 376.16 21.9
 -3 -5 -1 400.16 25.7
 -3 -5 -1 357.76 24.6
 3 5 1 344.27 21.8
 3 5 1 372.46 22.7
 3 5 1 389.16 26.8
 3 5 1 353.26 21.2
 -4 -5 -1 121.89 14
 -4 -5 -1 114.99 12.3
 -4 -5 -1 121.79 12.2
 -4 -5 -1 109.09 10.1
 -4 -5 -1 106.49 12
 4 5 1 112.09 14.1
 4 5 1 109.69 11.9
 4 5 1 128.09 12.1
 4 5 1 128.09 14.7
 4 5 1 106.09 10.8
 -5 -5 -1 788.62 43.1
 -5 -5 -1 803.72 35.2
 -5 -5 -1 834.62 43.1
 5 5 1 869.01 41.2
 5 5 1 802.82 45.9
 5 5 1 845.62 39.7
 5 5 1 741.33 41.9
 -6 -5 -1 630.54 37.2
 -6 -5 -1 535.95 33.5
 -6 -5 -1 578.64 35.6
 -6 -5 -1 563.94 35.6
 6 5 1 545.05 37.7
 6 5 1 595.64 34.7
 6 5 1 655.23 36.8
 6 5 1 559.44 30.7
 -7 -5 -1 45.5 10.8
 -7 -5 -1 20.8 7.8
 -7 -5 -1 46.4 11.6
 7 5 1 40.5 10.2
 7 5 1 43.3 10.5
 7 5 1 35.8 7.9
 7 5 1 21.9 8.6
 -8 -5 -1 0.3 5.6
 -8 -5 -1 4.6 7
 -8 -5 -1 -2.7 4.4
 8 5 1 -1.5 5.2
 8 5 1 -6.2 5.1
 8 5 1 3.3 8.2
 -9 -5 -1 9.4 8.8
 -9 -5 -1 7.1 8.2
 -9 -5 -1 5.5 6.1
 9 5 1 4.3 8.4
 9 5 1 -2.6 8.3
 9 5 1 -5.6 5.4
 -10 -5 -1 -1.9 6.1
 -10 -5 -1 9.8 8.7
 -10 -5 -1 -0.8 9.4
 10 5 1 6 9
 10 5 1 -2.1 9.8
 10 5 1 -6.4 7
 -11 -5 -1 147.69 26.3
 -11 -5 -1 172.18 28.7
 -11 -5 -1 142.89 21.6
 11 5 1 104.19 24.7
 11 5 1 132.29 25.8
 -12 -5 -1 -11.4 6.8
 12 5 1 3.7 11
 12 5 1 -17.7 8.7
 9 -6 -1 21.9 11.6
 8 -6 -1 8.3 15.9
 8 -6 -1 17.5 10.7
 8 -6 -1 -9.6 8.2
 7 -6 -1 107.99 20.7
 7 -6 -1 97.79 19.2
 7 -6 -1 84.09 18.3
 7 -6 -1 81.09 15.8
 7 -6 -1 88.69 19.9
 7 -6 -1 57.39 18.5
 -7 6 1 46.8 15.2
 -7 6 1 81.39 17.8
 -7 6 1 53.09 13
 -7 6 1 84.79 20.8
 6 -6 -1 519.95 34.7
 6 -6 -1 464.65 39.7
 6 -6 -1 520.65 40.4
 6 -6 -1 551.04 39
 6 -6 -1 577.64 40.6
 6 -6 -1 479.95 38.3
 -6 6 1 495.45 29
 -6 6 1 486.15 27
 -6 6 1 462.35 28.4
 -6 6 1 491.05 39.6
 5 -6 -1 115.89 16.5
 5 -6 -1 109.79 18.2
 5 -6 -1 79.89 16.4
 5 -6 -1 76.59 16.5
 -5 6 1 81.69 11.5
 -5 6 1 83.19 9.3
 -5 6 1 59.59 10.2
 -5 6 1 78.19 16.7
 -5 6 1 90.99 9.6
 4 -6 -1 684.83 45
 4 -6 -1 665.53 41.8
 4 -6 -1 665.83 40
 4 -6 -1 649.34 36.4
 4 -6 -1 708.03 40.9
 -4 6 1 658.13 33.7
 -4 6 1 664.13 33
 -4 6 1 620.04 28.9
 -4 6 1 641.74 44
 -4 6 1 637.14 31.4
 -4 6 1 568.94 27.4
 3 -6 -1 187.78 21.6
 3 -6 -1 177.18 15.9
 3 -6 -1 179.78 19.5
 3 -6 -1 176.08 17.6
 -3 6 1 179.08 10.8
 -3 6 1 176.08 20.8
 -3 6 1 188.98 14.2
 -3 6 1 205.18 13.4
 2 -6 -1 572.64 31.9
 2 -6 -1 565.34 35.3
 2 -6 -1 536.65 37.9
 2 -6 -1 634.44 35.2
 -2 6 1 601.74 27.9
 -2 6 1 648.44 40.7
 -2 6 1 628.14 29.5
 1 -6 -1 1231.98 52.49
 1 -6 -1 1267.17 58.69
 1 -6 -1 1206.58 61.69
 1 -6 -1 1268.27 52.69
 -1 6 1 1271.97 50.49
 -1 6 1 1223.18 51.19
 -1 6 1 1304.87 64.19
 -1 6 1 1173.08 44.3
 0 -6 -1 1321.77 63.99
 0 -6 -1 1335.47 53.69
 0 -6 -1 1383.86 57.49
 0 6 1 1273.67 53.59
 0 6 1 1340.97 65.99
 0 6 1 1379.56 55.09
 -1 -6 -1 568.44 39
 -1 -6 -1 667.03 29.2
 -1 -6 -1 605.64 29.3
 -1 -6 -1 621.04 27.1
 1 6 1 615.64 38.7
 1 6 1 556.04 28.8
 1 6 1 601.84 29.7
 -2 -6 -1 956.1 47.6
 -2 -6 -1 954.6 50.09
 -2 -6 -1 953.4 37.3
 -2 -6 -1 993.9 45
 -2 -6 -1 1042.7 43.1
 2 6 1 966.7 51.99
 2 6 1 984.5 43.6
 2 6 1 981.1 47.7
 2 6 1 890.81 42.9
 -3 -6 -1 3016.2 115.09
 -3 -6 -1 3126.99 116.29
 -3 -6 -1 3046.9 129.39
 -3 -6 -1 3002.7 110.79
 -3 -6 -1 3029.6 117.69
 -3 -6 -1 3021.2 117.09
 3 6 1 2748.93 115.49
 3 6 1 3215.38 126.39
 3 6 1 2988 119.29
 -4 -6 -1 2984 116.69
 -4 -6 -1 2939.41 113.19
 -4 -6 -1 3183.58 118.39
 -4 -6 -1 2862.31 121.79
 -4 -6 -1 2995.9 114.99
 -4 -6 -1 3025.5 117.89
 4 6 1 3030.2 124.29
 4 6 1 2890.01 116.29
 4 6 1 2822.32 122.69
 4 6 1 3115.89 114.69
 4 6 1 3091.99 125.99
 -5 -6 -1 323.47 24.2
 -5 -6 -1 354.76 25.2
 -5 -6 -1 328.77 23.9
 -5 -6 -1 352.26 20.3
 -5 -6 -1 311.27 25.9
 5 6 1 331.57 28.4
 5 6 1 351.06 27.1
 5 6 1 358.26 23.3
 -6 -6 -1 1289.77 60.99
 -6 -6 -1 1222.78 59.19
 -6 -6 -1 1173.58 48.6
 -6 -6 -1 1075.69 64.69
 -6 -6 -1 1244.48 61.09
 6 6 1 1160.18 57.49
 6 6 1 1355.36 63.19
 6 6 1 1267.27 66.19
 -7 -6 -1 243.88 22.9
 -7 -6 -1 190.28 20.4
 -7 -6 -1 258.57 23.7
 7 6 1 240.48 25.5
 7 6 1 237.18 21.8
 7 6 1 257.87 24.5
 7 6 1 273.57 30.1
 -8 -6 -1 709.33 46.1
 -8 -6 -1 693.73 45.5
 -8 -6 -1 718.03 43.6
 8 6 1 735.73 46.9
 8 6 1 692.23 44.6
 8 6 1 719.53 42
 -9 -6 -1 87.89 18.8
 -9 -6 -1 73.49 15.4
 -9 -6 -1 65.79 16.6
 9 6 1 76.99 15.1
 9 6 1 66.49 17.2
 9 6 1 71.49 17.2
 -10 -6 -1 47 14.9
 -10 -6 -1 32 12
 -10 -6 -1 43.3 14
 10 6 1 84.09 19.8
 10 6 1 44.4 16
 -11 -6 -1 23.9 11.1
 -11 -6 -1 14.2 9.4
 -11 -6 -1 27 14.6
 11 6 1 9.1 12.6
 11 6 1 29.3 11.7
 11 6 1 15.2 9.2
 -12 -6 -1 -13.3 6.9
 -12 -6 -1 -1.2 8.1
 -12 -6 -1 -3.3 10.2
 12 6 1 8.6 11.7
 12 6 1 -9.8 12
 8 -7 -1 29.7 12.5
 7 -7 -1 51.89 16
 7 -7 -1 40.7 14.8
 7 -7 -1 58.09 15.2
 7 -7 -1 42.5 11.6
 -7 7 1 33 15.3
 -7 7 1 -0.5 11.6
 -7 7 1 20.5 9.5
 6 -7 -1 154.88 24.3
 6 -7 -1 120.89 23.1
 6 -7 -1 108.79 18
 6 -7 -1 123.09 20.8
 -6 7 1 108.79 20.6
 -6 7 1 129.29 13.7
 5 -7 -1 12.3 8.6
 5 -7 -1 4 6.7
 5 -7 -1 0.6 5.5
 5 -7 -1 10.8 9.8
 -5 7 1 1.4 6.9
 -5 7 1 -2.2 8.4
 -5 7 1 3.7 4.7
 4 -7 -1 84.29 15.6
 4 -7 -1 94.09 14.9
 4 -7 -1 121.89 20.5
 4 -7 -1 102.69 21.1
 -4 7 1 93.19 11.1
 -4 7 1 88.49 19.4
 -4 7 1 98.19 10.9
 3 -7 -1 272.77 21.3
 3 -7 -1 235.98 21.5
 3 -7 -1 321.07 27.3
 3 -7 -1 268.47 27.6
 -3 7 1 286.37 21.2
 -3 7 1 258.97 27.6
 -3 7 1 272.07 25.3
 2 -7 -1 194.18 23.5
 2 -7 -1 209.98 21.3
 2 -7 -1 187.18 16.5
 2 -7 -1 185.98 17.9
 -2 7 1 206.98 15.2
 -2 7 1 188.08 13.5
 -2 7 1 174.88 22
 1 -7 -1 468.65 33.9
 1 -7 -1 388.26 24
 1 -7 -1 350.86 22.5
 -1 7 1 419.06 23.2
 -1 7 1 389.46 32.9
 -1 7 1 381.86 21.2
 0 -7 -1 13.3 5.5
 0 -7 -1 9.8 7.6
 0 -7 -1 8.1 3.5
 0 7 1 12.8 4.8
 0 7 1 5.4 3.4
 0 7 1 10.9 6.8
 -1 -7 -1 15.4 4.5
 -1 -7 -1 17.4 8.8
 -1 -7 -1 15.4 7.6
 -1 -7 -1 22.5 5.7
 1 7 1 13.7 4.9
 1 7 1 28.2 9.9
 1 7 1 28.4 8.9
 1 7 1 13 5.5
 -2 -7 -1 5.2 3.9
 -2 -7 -1 1.5 2.7
 -2 -7 -1 2.3 3.9
 -2 -7 -1 3.1 6
 2 7 1 2.3 3.8
 2 7 1 3.8 4.9
 2 7 1 2.7 5.6
 2 7 1 1.1 3.7
 -3 -7 -1 1406.86 62.69
 -3 -7 -1 1513.15 61.69
 -3 -7 -1 1458.65 60.59
 -3 -7 -1 1329.77 63.89
 -3 -7 -1 1370.76 54.19
 3 7 1 1301.57 60.79
 3 7 1 1223.08 60.29
 3 7 1 1429.56 65.59
 3 7 1 1467.25 72.49
 -4 -7 -1 856.21 44.4
 -4 -7 -1 888.31 43.3
 -4 -7 -1 843.02 38.7
 -4 -7 -1 871.11 43.6
 -4 -7 -1 835.82 42.8
 4 7 1 871.91 40.6
 4 7 1 859.41 45.7
 4 7 1 910.31 44.2
 4 7 1 842.22 51.19
 4 7 1 709.43 42.2
 -5 -7 -1 927.61 47.7
 -5 -7 -1 921.01 43.6
 -5 -7 -1 899.71 46.7
 -5 -7 -1 922.71 47.5
 -5 -7 -1 889.71 42.9
 5 7 1 886.81 53.89
 5 7 1 819.22 46
 5 7 1 880.01 48.2
 -6 -7 -1 95.49 16
 -6 -7 -1 110.69 10.3
 -6 -7 -1 103.49 15.2
 -6 -7 -1 89.99 15.5
 -6 -7 -1 101.39 18.5
 6 7 1 63.09 15
 6 7 1 112.99 16.2
 6 7 1 111.49 16.1
 -7 -7 -1 20.3 8.2
 -7 -7 -1 25.2 8.7
 -7 -7 -1 15.9 7.2
 -7 -7 -1 21.2 10.3
 7 7 1 13.5 10
 7 7 1 10.2 8.1
 7 7 1 11.2 6
 7 7 1 8.3 6.8
 7 7 1 15.5 8.4
 -8 -7 -1 11.7 8.2
 -8 -7 -1 28.2 11.2
 -8 -7 -1 13.2 8.4
 8 7 1 27.9 11.8
 8 7 1 23.6 10
 8 7 1 20.9 8.6
 -9 -7 -1 204.08 22.9
 -9 -7 -1 125.99 22.7
 -9 -7 -1 189.28 23.3
 -9 -7 -1 154.08 24.1
 9 7 1 167.48 25.9
 9 7 1 148.29 23.7
 9 7 1 184.88 22.3
 -10 -7 -1 36 12.4
 -10 -7 -1 35.5 13.2
 -10 -7 -1 42.2 13.8
 10 7 1 26.1 11.6
 10 7 1 38.8 15
 10 7 1 33.4 12.5
 -11 -7 -1 23 13.5
 -11 -7 -1 12 9.2
 -11 -7 -1 17.9 10.5
 11 7 1 -1.6 11.2
 11 7 1 34.1 16.4
 11 7 1 13.3 13.2
 -12 -7 -1 124.59 24.6
 -12 -7 -1 102.69 19.7
 -12 -7 -1 133.59 25
 12 7 1 105.79 24.7
 12 7 1 69.89 19.1
 7 -8 -1 39.2 13.5
 7 -8 -1 31.3 11.9
 -7 8 1 30.9 16.3
 6 -8 -1 25.6 12.8
 6 -8 -1 22 13.1
 6 -8 -1 42.2 10.9
 -6 8 1 40.4 14.3
 5 -8 -1 80.59 17
 5 -8 -1 100.49 16.9
 5 -8 -1 125.29 24.9
 -5 8 1 112.09 20.7
 -5 8 1 70.49 17.6
 4 -8 -1 145.09 25.2
 4 -8 -1 105.49 17.3
 4 -8 -1 171.38 18.5
 -4 8 1 111.09 12.4
 -4 8 1 127.39 22.8
 -4 8 1 117.49 20.7
 3 -8 -1 10.8 9.2
 3 -8 -1 6.1 6.3
 3 -8 -1 4.9 6.1
 -3 8 1 0.5 4.8
 -3 8 1 11.3 4.2
 -3 8 1 14.4 9.1
 2 -8 -1 890.21 45.9
 2 -8 -1 842.22 44.2
 2 -8 -1 934.91 58.09
 -2 8 1 780.42 39.1
 -2 8 1 961.6 55.39
 -2 8 1 990.8 45
 -2 8 1 953.2 59.39
 1 -8 -1 522.55 30.9
 1 -8 -1 581.14 41.9
 1 -8 -1 536.25 29.3
 -1 8 1 542.15 41.8
 -1 8 1 585.04 39.8
 -1 8 1 521.55 29.1
 -1 8 1 484.95 27.1
 0 -8 -1 2998.8 119.49
 0 -8 -1 3345.57 124.49
 0 -8 -1 3296.77 138.09
 0 8 1 3288.57 122.69
 0 8 1 3233.58 135.19
 0 8 1 2996.6 120.69
 0 8 1 3320.97 150.98
 -1 -8 -1 428.16 25.8
 -1 -8 -1 385.16 31.5
 1 8 1 442.96 32.8
 1 8 1 412.76 27.9
 1 8 1 391.46 24.4
 1 8 1 402.26 35.1
 -2 -8 -1 582.04 30.8
 -2 -8 -1 586.34 31.7
 -2 -8 -1 544.45 37.4
 -2 -8 -1 542.65 27.1
 2 8 1 567.24 31.8
 2 8 1 603.04 43
 2 8 1 570.64 38.3
 -3 -8 -1 178.48 15.7
 -3 -8 -1 149.59 17.8
 -3 -8 -1 178.08 16
 3 8 1 144.59 15.5
 3 8 1 133.19 14.8
 3 8 1 137.89 22.9
 3 8 1 181.28 20.3
 -4 -8 -1 591.04 34.2
 -4 -8 -1 562.84 28.2
 -4 -8 -1 615.84 36.1
 -4 -8 -1 556.04 38.8
 -4 -8 -1 579.84 33.7
 4 8 1 575.14 37.8
 4 8 1 586.34 31.2
 4 8 1 528.75 33.5
 4 8 1 553.74 42.6
 -5 -8 -1 11.2 5.5
 -5 -8 -1 24.1 8.9
 -5 -8 -1 30.1 9.9
 -5 -8 -1 22.3 8
 -5 -8 -1 2.4 5.6
 5 8 1 24.2 7.5
 5 8 1 17.4 11.9
 5 8 1 17.8 9.7
 -6 -8 -1 291.57 22.6
 -6 -8 -1 278.57 19.8
 -6 -8 -1 311.17 25.9
 -6 -8 -1 289.37 25.3
 -6 -8 -1 302.97 26
 6 8 1 316.67 31.9
 6 8 1 292.67 25.4
 6 8 1 304.67 24
 -7 -8 -1 374.36 34.8
 -7 -8 -1 334.77 28.6
 -7 -8 -1 355.46 28
 -7 -8 -1 324.97 28.7
 7 8 1 423.86 29.9
 7 8 1 296.77 32.6
 7 8 1 400.86 29.7
 -8 -8 -1 551.64 41
 -8 -8 -1 611.14 41.4
 -8 -8 -1 608.24 42.9
 8 8 1 516.95 36.2
 8 8 1 570.44 47.3
 8 8 1 671.73 45.1
 8 8 1 595.14 40.5
 -9 -8 -1 938.71 58.99
 -9 -8 -1 1040.8 58.89
 -9 -8 -1 996.4 58.59
 9 8 1 970.8 58.79
 9 8 1 980.8 61.49
 9 8 1 904.91 54.59
 -10 -8 -1 1105.29 65.89
 -10 -8 -1 1177.78 69.79
 -10 -8 -1 1152.68 65.29
 10 8 1 1210.48 72.19
 10 8 1 1167.58 68.49
 10 8 1 1052.79 61.59
 -11 -8 -1 20.4 10.8
 -11 -8 -1 10.9 10.7
 11 8 1 30.9 16.4
 -12 -8 -1 22.6 13.8
 -12 -8 -1 34.1 13.9
 -12 -8 -1 16.7 8.8
 12 8 1 17.8 15.2
 12 8 1 14.8 14.2
 6 -9 -1 0.9 7.9
 6 -9 -1 12.4 8.6
 -6 9 1 -18.7 11
 5 -9 -1 13 11.7
 5 -9 -1 5.9 9.6
 5 -9 -1 -1.2 6.6
 -5 9 1 12.9 10.5
 4 -9 -1 35.4 11.1
 4 -9 -1 51.59 17.1
 -4 9 1 31.8 11.2
 3 -9 -1 236.58 21.2
 3 -9 -1 189.58 30.8
 -3 9 1 191.88 16.2
 -3 9 1 214.58 26.5
 -3 9 1 148.59 32.2
 2 -9 -1 43.9 14.9
 2 -9 -1 44.3 12.9
 -2 9 1 43.6 8.8
 -2 9 1 60.89 14.9
 -2 9 1 43.7 15.3
 1 -9 -1 38.7 13.4
 1 -9 -1 51.59 11.5
 1 -9 -1 47.2 9.6
 -1 9 1 65.49 16.4
 -1 9 1 51.19 9.3
 -1 9 1 39.8 14.6
 0 -9 -1 169.18 14.1
 0 -9 -1 237.98 19.9
 0 -9 -1 234.98 27
 0 9 1 206.88 27.1
 0 9 1 211.58 25.1
 0 9 1 207.18 17.3
 -1 -9 -1 1.1 5.2
 -1 -9 -1 3.4 7.2
 -1 -9 -1 1.6 3.7
 1 9 1 -2.1 7.3
 1 9 1 10.8 5.5
 1 9 1 -3 5.1
 1 9 1 -0.7 7.4
 -2 -9 -1 191.08 17.3
 -2 -9 -1 152.38 12.6
 -2 -9 -1 182.28 16.1
 -2 -9 -1 178.78 21.5
 2 9 1 181.58 22.8
 2 9 1 162.08 26.7
 2 9 1 166.28 16.8
 -3 -9 -1 14.4 6.4
 -3 -9 -1 12.7 4.9
 -3 -9 -1 18.1 6.9
 -3 -9 -1 21.3 8.9
 3 9 1 12.6 10
 3 9 1 9.8 5.6
 3 9 1 17.5 11.5
 -4 -9 -1 789.72 41.6
 -4 -9 -1 778.12 42
 -4 -9 -1 724.63 44.1
 4 9 1 700.43 41.4
 4 9 1 741.43 47.1
 4 9 1 664.03 51.49
 4 9 1 735.63 41
 -5 -9 -1 25.2 8.9
 -5 -9 -1 23.3 8.8
 -5 -9 -1 17.5 6.4
 -5 -9 -1 15.6 5.5
 -5 -9 -1 23.3 9
 5 9 1 19.8 7.1
 5 9 1 19 11.3
 5 9 1 4.2 9.4
 -6 -9 -1 116.59 18.8
 -6 -9 -1 108.79 13.2
 -6 -9 -1 117.89 18.6
 -6 -9 -1 105.29 17.4
 -6 -9 -1 115.99 13.7
 6 9 1 101.79 19
 6 9 1 92.39 21.4
 6 9 1 145.29 16
 -7 -9 -1 54.69 13.5
 -7 -9 -1 45 11.3
 -7 -9 -1 37.9 10.7
 -7 -9 -1 47.4 13.5
 7 9 1 59.79 14.8
 7 9 1 70.99 13.6
 7 9 1 47.1 17.2
 -8 -9 -1 -2 5.9
 -8 -9 -1 -0.7 7.3
 -8 -9 -1 1.5 8.2
 -8 -9 -1 -5.1 5.2
 8 9 1 5.5 7.9
 8 9 1 -8.1 10.8
 8 9 1 16.4 9.6
 8 9 1 -3.6 7.5
 -9 -9 -1 12.5 8.5
 -9 -9 -1 3 8.5
 -9 -9 -1 -5.1 7.1
 9 9 1 29 15.2
 9 9 1 -8.8 7.2
 9 9 1 -2.9 7.7
 -10 -9 -1 73.29 17.4
 -10 -9 -1 44.2 15.3
 -10 -9 -1 43.2 14.3
 10 9 1 44.9 15.6
 10 9 1 37.1 16.2
 10 9 1 66.69 15.6
 -11 -9 -1 106.89 22
 -11 -9 -1 112.49 21.8
 -11 -9 -1 125.09 23.5
 11 9 1 137.49 24.5
 11 9 1 103.99 21.5
 11 9 1 84.89 21.7
 5 -10 -1 -8.7 9.5
 5 -10 -1 7.1 8.2
 4 -10 -1 372.46 30.2
 -4 10 1 379.26 37.2
 3 -10 -1 121.29 18
 3 -10 -1 122.29 25.7
 -3 10 1 126.59 24.9
 2 -10 -1 12.2 7.7
 2 -10 -1 -2.2 9.3
 -2 10 1 -5.6 11.1
 -2 10 1 12.4 5.9
 -2 10 1 -3.8 6.4
 1 -10 -1 7.6 6.8
 1 -10 -1 8.3 10.2
 -1 10 1 8.9 10.6
 -1 10 1 7.6 4.7
 -1 10 1 -7.7 7.6
 0 -10 -1 374.56 36.9
 0 -10 -1 475.45 31.6
 0 10 1 422.56 37.9
 0 10 1 394.26 26.1
 0 10 1 421.86 41.5
 -1 -10 -1 96.69 20.3
 -1 -10 -1 118.99 17.4
 1 10 1 109.89 21.3
 1 10 1 82.39 20
 1 10 1 129.99 16.5
 -2 -10 -1 731.83 48.8
 -2 -10 -1 648.84 38.8
 2 10 1 620.04 52.09
 2 10 1 631.54 47.1
 2 10 1 709.03 38.8
 -3 -10 -1 291.97 23.7
 -3 -10 -1 308.37 23.1
 -3 -10 -1 301.97 28.4
 3 10 1 259.97 18.8
 3 10 1 247.28 22.4
 3 10 1 307.17 30.9
 3 10 1 293.87 34.2
 -4 -10 -1 1135.79 54.89
 -4 -10 -1 1065.19 52.29
 -4 -10 -1 976.3 57.49
 4 10 1 1116.59 56.29
 4 10 1 1044.3 49
 4 10 1 1082.69 63.29
 4 10 1 1035.5 69.99
 -5 -10 -1 753.82 45
 -5 -10 -1 781.22 45
 -5 -10 -1 755.32 43.9
 5 10 1 711.23 56.79
 5 10 1 779.52 51.39
 5 10 1 743.33 40
 -6 -10 -1 1459.05 73.39
 -6 -10 -1 1375.06 69.99
 -6 -10 -1 1417.86 69.89
 -6 -10 -1 1414.66 65.39
 6 10 1 1356.96 84.39
 6 10 1 1346.47 73.79
 6 10 1 1320.07 64.39
 -7 -10 -1 121.99 20.4
 -7 -10 -1 80.09 13.9
 -7 -10 -1 81.59 16.9
 -7 -10 -1 104.69 19.7
 7 10 1 95.49 22.6
 7 10 1 103.09 16.6
 -8 -10 -1 31.8 10.9
 -8 -10 -1 24.3 9
 -8 -10 -1 24.3 10.7
 8 10 1 20.2 10.2
 8 10 1 5.1 10.1
 8 10 1 17.4 11.3
 -9 -10 -1 441.26 33.2
 -9 -10 -1 448.66 37.4
 -9 -10 -1 468.95 37.9
 9 10 1 373.56 37.1
 9 10 1 314.27 32
 9 10 1 354.46 33
 -10 -10 -1 12.5 9.2
 -10 -10 -1 15.5 10.6
 -10 -10 -1 19.3 18.6
 10 10 1 -14.1 8.5
 10 10 1 4.4 8.6
 10 10 1 15.2 13
 -11 -10 -1 111.29 21
 -11 -10 -1 116.99 22.3
 -11 -10 -1 72.59 19.7
 11 10 1 114.79 26
 11 10 1 53.89 17.3
 4 -11 -1 3.3 10.1
 4 -11 -1 21.7 8.5
 -4 11 1 0.7 11.8
 3 -11 -1 32.4 11.3
 3 -11 -1 59.69 18.6
 -3 11 1 3.5 11.4
 2 -11 -1 -11.2 5.7
 2 -11 -1 -2 6.8
 -2 11 1 -5 7.5
 1 -11 -1 8.2 8.2
 1 -11 -1 -6.6 8.5
 -1 11 1 4.7 9.1
 0 -11 -1 18.9 11
 0 -11 -1 6 7.1
 0 11 1 13.1 7
 0 11 1 11.2 11.1
 -1 -11 -1 -8.1 7.4
 -1 -11 -1 -1.1 5.8
 1 11 1 6.2 6.7
 1 11 1 -13 7.9
 -2 -11 -1 56.59 15.4
 -2 -11 -1 38 12
 2 11 1 29.3 11.9
 2 11 1 33.6 15.8
 2 11 1 37.7 9.9
 -3 -11 -1 120.19 22.3
 -3 -11 -1 85.79 15.9
 3 11 1 118.49 22.9
 3 11 1 96.29 15.9
 3 11 1 80.79 22.2
 -4 -11 -1 429.16 31.3
 -4 -11 -1 439.36 35.9
 4 11 1 411.26 43.4
 4 11 1 406.06 37.7
 -5 -11 -1 3.2 7.1
 -5 -11 -1 -7.5 5.6
 -5 -11 -1 2.4 7.6
 5 11 1 -6 8.7
 5 11 1 -17.6 9.2
 5 11 1 0.4 4.7
 -6 -11 -1 97.19 17.1
 -6 -11 -1 67.69 13.7
 -6 -11 -1 48.2 13.7
 6 11 1 66.39 19
 6 11 1 44.2 10.8
 -7 -11 -1 31.3 11.1
 7 11 1 44.6 15.7
 -8 -11 -1 6.8 7.6
 -8 -11 -1 1.4 6.5
 8 11 1 -0.2 8.1
 8 11 1 -6.4 6.5
 8 11 1 7.5 12.9
 8 11 1 -3.9 9.7
 -9 -11 -1 20.3 8.4
 9 11 1 -18.1 7.6
 9 11 1 -12.3 9.8
 9 11 1 3.4 7.9
 -10 -11 -1 37.9 11.5
 -10 -11 -1 59.39 18.2
 10 11 1 22.3 13.5
 10 11 1 20.9 11.1
 10 11 1 23.3 12.1
 2 -12 -1 155.78 29.3
 2 -12 -1 109.09 18.3
 -2 12 1 108.99 26.1
 1 -12 -1 11.8 12.1
 -1 12 1 20.3 11.8
 0 -12 -1 339.67 36.1
 0 -12 -1 325.87 28.2
 0 12 1 355.76 38.4
 -1 -12 -1 0.4 6.3
 -1 -12 -1 13.8 9.1
 1 12 1 8.1 11.6
 -2 -12 -1 384.36 37.4
 -2 -12 -1 350.76 30
 2 12 1 375.26 40.1
 -3 -12 -1 0.6 8.3
 -3 -12 -1 11.2 7.6
 3 12 1 -0.3 12
 -4 -12 -1 85.19 15.9
 -4 -12 -1 69.39 16.8
 4 12 1 118.19 24.9
 -5 -12 -1 504.85 37.1
 -5 -12 -1 531.15 37
 -5 -12 -1 512.25 38.4
 5 12 1 624.84 48.5
 -6 -12 -1 68.29 13.4
 -6 -12 -1 68.09 15.7
 -6 -12 -1 78.99 16
 6 12 1 33.9 16.2
 -7 -12 -1 132.69 21.4
 7 12 1 107.99 23.6
 7 12 1 102.19 22.7
 8 12 1 155.68 26.9
 -9 -12 -1 146.09 23.2
 9 12 1 144.89 25.5
 9 12 1 100.89 22.4
 1 -13 -1 2.2 10.6
 1 -13 -1 31.1 15.8
 -1 13 1 19.2 13.7
 0 -13 -1 142.39 26.4
 0 -13 -1 100.29 17.2
 0 13 1 122.29 25.7
 -1 -13 -1 11 7.1
 -1 -13 -1 13.9 12
 1 13 1 -15.2 11.4
 -2 -13 -1 26.5 18.2
 2 13 1 53.49 18.9
 -3 -13 -1 41.4 14.6
 -3 -13 -1 29.9 13.5
 3 13 1 36.6 17.2
 -4 -13 -1 70.99 18.4
 -4 -13 -1 28.3 12.2
 4 13 1 35.5 19.9
 -5 -13 -1 135.39 22.3
 5 13 1 152.68 30.3
 -6 -13 -1 5.7 8
 -6 -13 -1 -4.4 8.8
 -7 -13 -1 25.2 9.9
 -7 -13 -1 27.3 9.7
 7 13 1 34.9 19.6
 7 13 1 14.4 13.6
 -8 -13 -1 2.6 6.2
 -8 -13 -1 27.3 11.4
 8 13 1 12.3 12.4
 8 13 1 17.1 12.8
 -2 -14 -1 255.37 26.1
 2 14 1 166.48 31.8
 -3 -14 -1 14.3 10.3
 -3 -14 -1 20.1 12.7
 3 14 1 -8.7 11.8
 -4 -14 -1 100.59 19.8
 -4 -14 -1 65.89 17.4
 4 14 1 80.19 23.3
 -5 -14 -1 15.6 16.4
 -5 -14 -1 6.3 11.2
 5 14 1 11.8 16
 -6 -14 -1 30.6 12.7
 6 14 1 22.5 18.9
 6 14 1 46 19.3
 7 13 -2 -9.4 12.2
 7 13 -2 35.5 17.1
 7 13 -2 -9.1 8.3
 -7 -13 2 -8.1 7.6
 -7 -13 2 -3.4 8
 6 13 -2 67.79 21.6
 6 13 -2 48.3 21.7
 -6 -13 2 81.69 16.6
 5 13 -2 -12.6 11.1
 5 13 -2 -10.1 10.4
 -5 -13 2 -7.6 8.6
 4 13 -2 136.89 30.5
 4 13 -2 74.09 25.7
 -4 -13 2 170.28 24.5
 3 13 -2 -15.2 7.3
 3 13 -2 -28.8 11.7
 -3 -13 2 -18.5 7.8
 -3 -13 2 -11.3 6.6
 2 13 -2 38.8 24.3
 2 13 -2 64.79 22.1
 -2 -13 2 24.4 11.2
 -2 -13 2 51.99 15.2
 1 13 -2 -20.6 11.5
 1 13 -2 -18.8 13.3
 -1 -13 2 -11.9 8.8
 0 13 -2 3.7 15.2
 0 13 -2 -8.6 10.3
 0 -13 2 17.7 14.1
 0 -13 2 7.7 8.7
 8 12 -2 275.77 31.6
 8 12 -2 239.38 34.9
 -8 -12 2 261.57 29.1
 7 12 -2 42.4 14.6
 7 12 -2 11.8 12.1
 7 12 -2 15.9 14.1
 -7 -12 2 13.4 8.8
 -7 -12 2 26.7 9.5
 6 12 -2 210.28 34.4
 6 12 -2 140.59 27.8
 -6 -12 2 207.98 25.5
 5 12 -2 8 12.9
 5 12 -2 16 12.6
 -5 -12 2 -7.2 7.3
 -5 -12 2 16.8 9.3
 -5 -12 2 1.3 8.2
 4 12 -2 72.39 22.7
 4 12 -2 67.39 23.8
 -4 -12 2 75.59 16.6
 -4 -12 2 78.79 17
 3 12 -2 21.7 15.3
 3 12 -2 18 14.8
 -3 -12 2 12 11.4
 -3 -12 2 17.8 10.5
 2 12 -2 23.7 14
 2 12 -2 5 13.4
 -2 -12 2 41.4 12.4
 -2 -12 2 5.8 10.5
 1 12 -2 10.2 14.2
 1 12 -2 28.6 19.4
 -1 -12 2 0.4 9.7
 -1 -12 2 26.3 11.5
 0 12 -2 33 20.5
 0 12 -2 27.9 16.4
 -1 12 -2 181.18 38.2
 -1 12 -2 199.28 33.1
 1 -12 2 282.97 32.7
 1 -12 2 207.88 29
 -2 12 -2 22.8 15.6
 -2 12 -2 35.9 16.3
 2 -12 2 57.99 20.1
 2 -12 2 51.69 16.9
 -10 -11 2 5.8 9.3
 9 11 -2 17.1 12.7
 9 11 -2 22.5 22
 -9 -11 2 55.99 16.5
 -9 -11 2 53.99 11.8
 8 11 -2 -3.2 9.6
 7 11 -2 2.4 10.3
 7 11 -2 -10.7 12.5
 -7 -11 2 -3.6 6.5
 6 11 -2 12 14
 6 11 -2 10.1 13.3
 -6 -11 2 18.2 9.5
 -6 -11 2 24.5 10.6
 5 11 -2 5.4 11.8
 5 11 -2 22.1 14.5
 -5 -11 2 22.4 9.9
 -5 -11 2 14.6 7.7
 -5 -11 2 31.4 11.4
 4 11 -2 174.68 29.6
 4 11 -2 222.08 35.8
 -4 -11 2 151.48 20.2
 -4 -11 2 158.68 19
 -4 -11 2 132.79 16.6
 -4 -11 2 154.68 20.1
 3 11 -2 399.76 40.4
 -3 -11 2 360.16 30.4
 -3 -11 2 373.16 33.1
 2 11 -2 1095.89 70.79
 -2 -11 2 1164.88 66.99
 -2 -11 2 1108.09 59.99
 1 11 -2 8.4 10.8
 -1 -11 2 -2.4 8.4
 -1 -11 2 1.4 6.8
 -1 -11 2 -11.7 4.9
 0 11 -2 22.5 13.1
 0 -11 2 25.5 10.3
 0 -11 2 35.2 13.8
 0 -11 2 8.8 9.3
 -1 11 -2 12.8 11.9
 1 -11 2 10.2 8.6
 1 -11 2 -2.4 7.4
 -2 11 -2 10.1 12
 2 -11 2 1.1 19.3
 2 -11 2 -11.9 6.2
 -3 11 -2 20.9 18.7
 -3 11 -2 20.1 10.6
 3 -11 2 10.9 10.4
 3 -11 2 22.5 15
 -4 11 -2 -5.5 9.9
 -4 11 -2 -29.6 14
 4 -11 2 6.7 10.4
 4 -11 2 -0.1 8.4
 10 10 -2 156.68 28.4
 10 10 -2 130.09 26.9
 -10 -10 2 135.19 25.5
 -10 -10 2 124.19 22.1
 9 10 -2 -1.5 8.5
 9 10 -2 -26.2 8.9
 8 10 -2 30.9 11.5
 8 10 -2 49 15.3
 8 10 -2 46.8 15.4
 -8 -10 2 78.59 17.1
 -8 -10 2 71.79 15.3
 7 10 -2 32.6 13.9
 7 10 -2 15.8 8.2
 7 10 -2 44.9 14.4
 7 10 -2 19.8 12.4
 -7 -10 2 17 9
 -7 -10 2 43.1 13.1
 6 10 -2 274.87 38.9
 6 10 -2 325.57 33.6
 -6 -10 2 325.77 28.9
 -6 -10 2 282.77 27.9
 5 10 -2 361.76 42.4
 5 10 -2 468.15 41.4
 5 10 -2 456.35 39.8
 -5 -10 2 403.36 28
 -5 -10 2 431.16 33.4
 4 10 -2 454.75 47.9
 4 10 -2 515.85 42.2
 -4 -10 2 513.85 35.1
 -4 -10 2 558.84 37
 -4 -10 2 516.95 34.9
 3 10 -2 616.94 79.79
 3 10 -2 493.15 41.4
 -3 -10 2 458.95 31.2
 -3 -10 2 478.25 35.8
 -3 -10 2 558.84 36.5
 -3 -10 2 452.85 32.9
 2 10 -2 799.32 57.29
 2 10 -2 942.21 77.19
 -2 -10 2 932.91 50.19
 1 10 -2 -5.7 11.9
 1 10 -2 5.7 9
 -1 -10 2 -3 5
 -1 -10 2 -9.1 3.9
 -1 -10 2 6.7 8.2
 0 10 -2 84.79 21.2
 0 10 -2 98.39 21.7
 0 -10 2 53.79 11.7
 0 -10 2 46.9 12.5
 0 -10 2 83.39 18.2
 -1 10 -2 73.89 19
 -1 10 -2 61.79 19.7
 1 -10 2 40.1 11.4
 1 -10 2 68.59 15.6
 1 -10 2 103.99 23
 -2 10 -2 17.2 11.3
 2 -10 2 11 11.1
 2 -10 2 -9.4 7.7
 2 -10 2 -1.8 7
 -3 10 -2 43.6 16.1
 -3 10 -2 22.4 17
 3 -10 2 62.19 14.9
 3 -10 2 55.39 17.9
 -4 10 -2 -1.3 11.3
 -4 10 -2 0 20
 4 -10 2 -1.3 10.7
 4 -10 2 16.1 11.3
 -5 10 -2 69.29 18.3
 -5 10 -2 36.3 18.9
 5 -10 2 56.99 18.1
 5 -10 2 31.2 12.2
 11 9 -2 1.3 10
 11 9 -2 1.5 13.3
 11 9 -2 -19 9.4
 -11 -9 2 4.8 9.1
 -11 -9 2 28.9 13.7
 10 9 -2 20.8 11.6
 10 9 -2 29.1 13.1
 10 9 -2 0 10
 -10 -9 2 17.9 11.5
 9 9 -2 -17.8 7.5
 9 9 -2 -5.8 9.1
 9 9 -2 -17 7.5
 9 9 -2 -1.9 7.2
 -9 -9 2 -9.5 5.3
 -9 -9 2 -1.8 6.6
 8 9 -2 106.89 22.3
 8 9 -2 115.79 22.6
 -8 -9 2 176.88 20.9
 -8 -9 2 204.08 24.8
 7 9 -2 93.69 20.3
 7 9 -2 86.49 14.3
 7 9 -2 76.99 17.1
 7 9 -2 97.39 19.4
 7 9 -2 76.29 22.3
 -7 -9 2 131.59 21.4
 -7 -9 2 98.89 18.9
 -7 -9 2 114.79 19.8
 6 9 -2 1548.35 91.89
 6 9 -2 1564.64 78.89
 6 9 -2 1433.36 65.29
 6 9 -2 1427.26 79.09
 -6 -9 2 1440.56 68.19
 -6 -9 2 1528.85 75.89
 -6 -9 2 1511.55 74.99
 5 9 -2 6.7 5.6
 5 9 -2 6.7 10.9
 5 9 -2 10.5 11.4
 5 9 -2 22.4 13.9
 -5 -9 2 12.2 7.5
 -5 -9 2 16.1 12.7
 -5 -9 2 12.3 5.4
 -5 -9 2 15.3 6.4
 4 9 -2 -5.2 2.9
 4 9 -2 0.1 8.7
 4 9 -2 -10.5 7.1
 -4 -9 2 8 6
 -4 -9 2 -1.8 3.6
 3 9 -2 378.36 39.4
 3 9 -2 449.95 37.3
 -3 -9 2 429.36 28.7
 -3 -9 2 410.86 31.1
 -3 -9 2 432.46 30.1
 -3 -9 2 436.66 29.6
 2 9 -2 172.18 28.9
 2 9 -2 151.58 24.2
 -2 -9 2 179.08 17.3
 -2 -9 2 181.38 20.6
 -2 -9 2 179.28 18.2
 1 9 -2 459.35 41.4
 1 9 -2 474.75 39.3
 -1 -9 2 523.25 32.5
 -1 -9 2 463.75 30.1
 -1 -9 2 415.16 34.9
 0 9 -2 352.06 37
 0 9 -2 369.56 33.2
 0 -9 2 426.76 40.4
 0 -9 2 339.27 36.3
 0 -9 2 307.17 24.4
 -1 9 -2 821.62 53.49
 -1 9 -2 692.83 53.69
 1 -9 2 760.12 43.7
 1 -9 2 758.92 51.99
 1 -9 2 791.62 45
 -2 9 -2 19.1 11.4
 -2 9 -2 29.7 12.8
 2 -9 2 17.6 9.8
 2 -9 2 63.99 16.7
 2 -9 2 41.8 11.9
 -3 9 -2 434.56 37.7
 3 -9 2 329.77 34.6
 3 -9 2 490.65 42.7
 3 -9 2 425.76 33
 -4 9 -2 116.29 27.4
 -4 9 -2 131.79 24.2
 -4 9 -2 86.49 22.4
 4 -9 2 124.89 20.1
 4 -9 2 151.98 22.7
 4 -9 2 117.09 25.1
 -5 9 -2 -5.9 8.1
 -5 9 -2 -14.7 12.6
 5 -9 2 -1.7 7.2
 5 -9 2 -3.6 11.9
 5 -9 2 -10.1 9.7
 -6 9 -2 46.1 17
 -6 9 -2 18.3 12
 6 -9 2 63.59 19.2
 6 -9 2 26 14.2
 6 -9 2 17.2 9.9
 11 8 -2 -6.4 10.3
 11 8 -2 5.5 11.9
 11 8 -2 -5.1 11
 -11 -8 2 4.6 10.8
 -11 -8 2 25 13.4
 10 8 -2 34.3 14.6
 10 8 -2 63.49 19.2
 10 8 -2 45.1 13.5
 -10 -8 2 69.99 17.2
 -10 -8 2 40.5 13.1
 -10 -8 2 45.2 13.6
 9 8 -2 259.67 27.5
 9 8 -2 322.27 32.2
 9 8 -2 242.48 27
 9 8 -2 305.97 33.2
 -9 -8 2 320.77 30.3
 -9 -8 2 366.76 34.3
 -9 -8 2 304.07 27.7
 8 8 -2 916.51 57.99
 8 8 -2 838.72 54.79
 8 8 -2 921.91 52.59
 -8 -8 2 981.3 57.99
 -8 -8 2 906.11 56.59
 -8 -8 2 913.31 54.09
 -8 -8 2 975.9 54.49
 7 8 -2 129.79 22
 7 8 -2 114.89 21.5
 7 8 -2 78.09 21.4
 7 8 -2 110.69 16.7
 -7 -8 2 131.19 20.6
 -7 -8 2 143.79 17.8
 -7 -8 2 110.99 17.9
 -7 -8 2 102.09 18.1
 6 8 -2 1032.3 50.79
 6 8 -2 998.6 58.59
 6 8 -2 1050.39 68.89
 6 8 -2 1089.89 57.99
 -6 -8 2 988.8 52.09
 -6 -8 2 1081.09 57.69
 -6 -8 2 988.7 54.89
 -6 -8 2 1070.59 57.89
 5 8 -2 12.8 7.7
 5 8 -2 21.9 10.3
 5 8 -2 21.3 11.2
 -5 -8 2 11 5.1
 -5 -8 2 10.3 7.6
 -5 -8 2 14.1 7.4
 -5 -8 2 7.7 5.4
 4 8 -2 148.09 11.9
 4 8 -2 153.78 22.7
 4 8 -2 154.08 25.9
 -4 -8 2 148.89 16.4
 -4 -8 2 157.38 17.1
 -4 -8 2 138.19 15
 -4 -8 2 133.49 15
 3 8 -2 927.81 59.99
 3 8 -2 832.82 51.59
 -3 -8 2 924.71 47.3
 -3 -8 2 952.3 46.2
 -3 -8 2 873.81 47.2
 2 8 -2 34.1 11.9
 2 8 -2 29.4 11.2
 -2 -8 2 34.9 8.9
 -2 -8 2 55.39 11
 -2 -8 2 26.7 10.2
 1 8 -2 1158.38 63.39
 1 8 -2 1150.08 68.39
 -1 -8 2 1290.57 63.79
 -1 -8 2 1123.49 54.99
 0 8 -2 12.2 8.9
 0 8 -2 7.6 8.7
 0 -8 2 12.1 7.4
 0 -8 2 14.2 6.7
 0 -8 2 13.7 7.7
 -1 8 -2 876.01 54.99
 -1 8 -2 717.63 32.6
 -1 8 -2 833.32 50.09
 1 -8 2 809.32 43.5
 1 -8 2 801.62 43.4
 1 -8 2 710.53 48.7
 -2 8 -2 128.49 21.5
 -2 8 -2 143.89 24.3
 2 -8 2 160.58 18.5
 2 -8 2 152.88 29.4
 2 -8 2 159.48 17.8
 -3 8 -2 421.36 37.8
 -3 8 -2 396.66 38.9
 3 -8 2 434.96 38.7
 3 -8 2 452.55 32.2
 3 -8 2 410.36 32.3
 -4 8 -2 11.5 8.9
 -4 8 -2 11.1 9.7
 4 -8 2 14.6 8.8
 4 -8 2 11.3 10.8
 -5 8 -2 -22.9 12
 -5 8 -2 1.7 14.1
 -5 8 -2 2.7 6.2
 5 -8 2 -10.9 7.7
 5 -8 2 -1.4 9
 5 -8 2 11 8.1
 -6 8 -2 72.79 17.4
 -6 8 -2 114.09 24.3
 6 -8 2 161.18 28.2
 6 -8 2 93.29 17.5
 6 -8 2 76.49 18.6
 -7 8 -2 -13.6 11.3
 -7 8 -2 -7.8 12
 7 -8 2 1.8 9.5
 7 -8 2 35.7 13.7
 7 -8 2 1 9.7
 11 7 -2 31.8 17.8
 11 7 -2 71.69 20.3
 11 7 -2 58.49 20.4
 -11 -7 2 61.79 16.4
 -11 -7 2 53.59 14.9
 -11 -7 2 29.5 14.2
 10 7 -2 152.08 28.9
 10 7 -2 133.19 24
 10 7 -2 174.08 27.9
 -10 -7 2 152.68 25.3
 -10 -7 2 132.59 23.8
 -10 -7 2 131.39 20.2
 9 7 -2 73.79 15.8
 9 7 -2 104.99 22.2
 9 7 -2 96.29 18.8
 9 7 -2 87.19 19.5
 -9 -7 2 55.49 13.5
 -9 -7 2 94.59 20.2
 -9 -7 2 68.59 16.3
 8 7 -2 541.15 40.2
 8 7 -2 372.66 32.2
 8 7 -2 451.85 36.3
 8 7 -2 431.66 34.1
 -8 -7 2 420.86 33.9
 -8 -7 2 471.15 36.3
 -8 -7 2 421.76 32.1
 -8 -7 2 506.55 54.39
 7 7 -2 973.6 58.39
 7 7 -2 919.61 64.79
 7 7 -2 1050.19 54.39
 7 7 -2 1069.89 57.79
 -7 -7 2 1029.8 57.79
 -7 -7 2 1084.39 55.29
 -7 -7 2 976.7 54.19
 6 7 -2 19.2 11.6
 6 7 -2 12.6 6.7
 6 7 -2 41 11.7
 6 7 -2 32.3 11.3
 6 7 -2 35 10.2
 -6 -7 2 21.8 9.1
 -6 -7 2 23.3 8.7
 -6 -7 2 10.9 7.2
 -6 -7 2 28.3 10.3
 5 7 -2 403.06 30.7
 -5 -7 2 436.66 21.5
 -5 -7 2 403.96 28.4
 -5 -7 2 406.86 26.8
 -5 -7 2 474.65 31.2
 -5 -7 2 347.57 32.9
 4 7 -2 527.65 42.5
 4 7 -2 578.34 38.1
 4 7 -2 549.85 28.4
 -4 -7 2 596.74 34.8
 -4 -7 2 578.54 30.6
 -4 -7 2 586.64 35
 -4 -7 2 597.54 31.1
 3 7 -2 350.46 32
 3 7 -2 335.67 27
 3 7 -2 308.97 17.1
 -3 -7 2 361.56 24.7
 -3 -7 2 326.77 23.4
 2 7 -2 426.26 35
 2 7 -2 423.36 30.9
 2 7 -2 415.86 27.3
 -2 -7 2 427.96 25.5
 -2 -7 2 408.66 28.4
 -2 -7 2 425.96 26.2
 -2 -7 2 361.96 15.2
 1 7 -2 24.2 10.7
 1 7 -2 33.4 6.6
 1 7 -2 28.5 3.1
 1 7 -2 44.2 9.5
 1 7 -2 33.4 10.9
 -1 -7 2 35.7 10.3
 -1 -7 2 48.5 11.2
 -1 -7 2 34.1 8.1
 0 7 -2 195.08 21.5
 0 7 -2 194.48 13
 0 7 -2 214.58 17.9
 0 7 -2 181.88 22.6
 0 -7 2 197.68 20.6
 0 -7 2 200.98 17.2
 0 -7 2 230.48 18.2
 -1 7 -2 115.49 8.7
 -1 7 -2 107.49 17.9
 -1 7 -2 95.69 12
 -1 7 -2 140.09 19.5
 1 -7 2 97.69 14.6
 1 -7 2 103.69 17.9
 -2 7 -2 745.63 49
 -2 7 -2 839.02 47.9
 2 -7 2 734.13 42.7
 2 -7 2 767.02 41.7
 2 -7 2 786.52 49
 -3 7 -2 1101.69 71.19
 -3 7 -2 1072.59 60.39
 3 -7 2 1194.68 57.69
 3 -7 2 1219.98 66.89
 3 -7 2 1144.29 59.69
 -4 7 -2 47.5 13.4
 -4 7 -2 58.19 14.3
 4 -7 2 66.19 16.8
 4 -7 2 59.89 14.1
 4 -7 2 46.7 14.6
 -5 7 -2 172.58 23.2
 -5 7 -2 210.48 33.1
 -5 7 -2 153.28 18.9
 5 -7 2 219.18 25.3
 5 -7 2 218.78 27.2
 5 -7 2 185.68 21.1
 -6 7 -2 10.3 12.1
 -6 7 -2 0.9 7.2
 6 -7 2 22.1 11.6
 6 -7 2 29.3 11.2
 6 -7 2 -1.4 9
 -7 7 -2 -23.9 14.5
 -7 7 -2 -7 13.8
 -7 7 -2 -1.4 12
 7 -7 2 14.2 11.9
 7 -7 2 25 10.7
 7 -7 2 27.1 13.5
 8 -7 2 -1.2 9.5
 8 -7 2 -9.7 7.3
 12 6 -2 308.67 37.9
 12 6 -2 380.06 32.2
 12 6 -2 358.96 38.8
 -12 -6 2 311.67 33.5
 -12 -6 2 293.67 35
 11 6 -2 50.79 16.2
 11 6 -2 105.79 24.4
 -11 -6 2 91.69 21.6
 -11 -6 2 109.09 17.6
 -11 -6 2 145.09 24.7
 10 6 -2 23.3 14
 10 6 -2 34 16.1
 10 6 -2 29.2 12.1
 -10 -6 2 35.8 11.4
 -10 -6 2 31 13.3
 -10 -6 2 36 14.5
 9 6 -2 92.19 21
 9 6 -2 109.19 20.4
 9 6 -2 97.89 19.5
 -9 -6 2 107.69 21.3
 -9 -6 2 120.09 18.8
 -9 -6 2 120.39 20.7
 -9 -6 2 77.99 16.9
 8 6 -2 196.18 23.8
 8 6 -2 211.38 22.9
 8 6 -2 222.58 25.4
 8 6 -2 238.18 22.4
 -8 -6 2 151.88 23.7
 -8 -6 2 202.28 23.3
 -8 -6 2 158.18 23.2
 -8 -6 2 207.18 20.6
 7 6 -2 2048 92.19
 7 6 -2 2032.3 94.99
 7 6 -2 2181.18 92.89
 -7 -6 2 2022.8 92.49
 -7 -6 2 1992.4 94.19
 -7 -6 2 2197.68 91.09
 -7 -6 2 1990.7 93.59
 6 6 -2 590.24 37.2
 6 6 -2 500.65 32.4
 6 6 -2 520.85 31.1
 6 6 -2 533.05 35.6
 6 6 -2 494.35 41.2
 -6 -6 2 540.85 35.7
 -6 -6 2 534.45 35.3
 -6 -6 2 590.74 34.3
 -6 -6 2 575.74 34.7
 5 6 -2 2047.8 100.49
 5 6 -2 2178.28 92.19
 5 6 -2 2083.79 89.29
 -5 -6 2 2090.29 87.59
 -5 -6 2 2116.39 91.09
 -5 -6 2 2118.39 88.49
 -5 -6 2 2087.69 90.19
 4 6 -2 568.64 28.9
 4 6 -2 545.55 35.1
 4 6 -2 600.94 41.9
 -4 -6 2 573.44 33.2
 -4 -6 2 573.44 33.8
 -4 -6 2 543.45 32.3
 -4 -6 2 610.24 28.4
 -4 -6 2 583.94 30.9
 3 6 -2 176.98 16.9
 3 6 -2 215.48 13.2
 3 6 -2 228.38 20.5
 3 6 -2 207.08 23.3
 -3 -6 2 218.78 16.4
 -3 -6 2 216.78 18
 -3 -6 2 227.88 18.4
 -3 -6 2 216.48 15.2
 2 6 -2 1104.99 60.29
 2 6 -2 1084.59 56.49
 2 6 -2 1162.38 56.39
 2 6 -2 1114.99 43.4
 -2 -6 2 1177.38 52.89
 -2 -6 2 1183.78 52.19
 -2 -6 2 1101.29 50.69
 1 6 -2 4.2 3.7
 1 6 -2 4 2.8
 1 6 -2 -2.6 4.3
 1 6 -2 3 5
 1 6 -2 -0.3 1.2
 -1 -6 2 2.8 4.3
 -1 -6 2 15.3 5.5
 -1 -6 2 1.9 4.6
 -1 -6 2 -3.6 3.3
 -1 -6 2 1.3 4.4
 0 6 -2 65.99 14
 0 6 -2 75.99 7.3
 0 6 -2 112.79 13.9
 0 6 -2 99.39 11.1
 0 -6 2 92.79 11.2
 0 -6 2 98.89 10.5
 0 -6 2 74.59 14.2
 0 -6 2 89.29 14.8
 -1 6 -2 166.78 19.4
 -1 6 -2 143.29 9.5
 -1 6 -2 138.49 13.3
 -1 6 -2 155.48 17.4
 1 -6 2 147.89 14.2
 1 -6 2 159.08 17.7
 1 -6 2 149.09 17
 -2 6 -2 493.35 22.2
 -2 6 -2 552.24 36.9
 -2 6 -2 533.95 34
 2 -6 2 463.25 29.2
 2 -6 2 566.34 37.1
 -3 6 -2 705.43 42.1
 -3 6 -2 710.63 29.6
 -3 6 -2 773.12 38.4
 -3 6 -2 771.62 45.8
 3 -6 2 694.43 39
 3 -6 2 764.12 46.5
 3 -6 2 671.23 41.6
 -4 6 -2 67.39 14.1
 -4 6 -2 69.19 6.5
 -4 6 -2 85.49 16.4
 4 -6 2 78.39 16.8
 4 -6 2 88.09 16.4
 4 -6 2 85.99 14.5
 -5 6 -2 374.96 30.9
 -5 6 -2 356.26 28.5
 -5 6 -2 319.77 27.1
 5 -6 2 406.36 33.1
 5 -6 2 384.56 29.6
 5 -6 2 412.36 34.6
 -6 6 -2 63.99 13.8
 -6 6 -2 47.2 17.2
 -6 6 -2 63.49 13.5
 6 -6 2 65.59 17.2
 6 -6 2 49.5 15.2
 6 -6 2 67.39 16
 6 -6 2 54.89 13.7
 -7 6 -2 5.1 7.9
 -7 6 -2 24.8 12
 -7 6 -2 28.5 15.1
 7 -6 2 45.8 13.5
 7 -6 2 23.5 10.6
 7 -6 2 33.8 13.9
 7 -6 2 22.6 10.8
 -8 6 -2 23.8 10.7
 -8 6 -2 47.5 13.1
 -8 6 -2 14.5 11.4
 8 -6 2 28.4 15.4
 8 -6 2 65.29 26.7
 9 -6 2 -1 10.8
 9 -6 2 27 9.6
 12 5 -2 -22.9 8.7
 12 5 -2 -0.8 12.1
 -12 -5 2 69.69 21
 -12 -5 2 7 7.9
 11 5 -2 194.88 32
 -11 -5 2 145.89 26.9
 -11 -5 2 160.28 19.4
 10 5 -2 179.78 29.6
 10 5 -2 206.98 30.3
 10 5 -2 213.58 26.1
 -10 -5 2 201.88 20.8
 -10 -5 2 232.38 28.1
 -10 -5 2 156.58 26.1
 9 5 -2 165.58 26.1
 9 5 -2 193.18 23.8
 9 5 -2 167.98 27.7
 -9 -5 2 167.08 21.6
 -9 -5 2 154.48 24
 -9 -5 2 186.18 22.5
 -9 -5 2 143.99 17.9
 8 5 -2 176.58 22
 8 5 -2 155.18 23.9
 -8 -5 2 182.78 18.6
 -8 -5 2 218.08 43.7
 -8 -5 2 154.88 20.4
 7 5 -2 123.59 16
 7 5 -2 119.39 19
 7 5 -2 102.99 17
 7 5 -2 113.79 18.5
 -7 -5 2 115.89 18.6
 -7 -5 2 127.89 15.2
 -7 -5 2 135.79 17.4
 -7 -5 2 154.18 18.5
 6 5 -2 386.26 28
 6 5 -2 274.67 18.8
 6 5 -2 375.66 26.1
 -6 -5 2 352.86 26.9
 -6 -5 2 319.47 25.6
 -6 -5 2 298.77 22.8
 -6 -5 2 361.26 25.8
 5 5 -2 6.8 5.2
 5 5 -2 0.7 5.8
 5 5 -2 2.5 5.8
 5 5 -2 2.8 5.2
 -5 -5 2 -0.4 2.9
 -5 -5 2 0.3 6
 -5 -5 2 -3.6 1.8
 -5 -5 2 0.5 5.3
 -5 -5 2 3.9 4.2
 4 5 -2 1473.35 61.69
 4 5 -2 1361.36 61.69
 4 5 -2 1217.68 60.09
 4 5 -2 1335.67 68.39
 4 5 -2 1335.77 56.09
 -4 -5 2 1288.37 64.79
 -4 -5 2 1353.36 60.59
 -4 -5 2 1370.96 51.19
 -4 -5 2 1275.97 57.79
 3 5 -2 173.48 15.8
 3 5 -2 218.28 22
 3 5 -2 204.18 12.8
 -3 -5 2 198.78 14.3
 -3 -5 2 185.08 15.1
 -3 -5 2 194.38 18.5
 -3 -5 2 231.58 17
 -3 -5 2 200.18 13.6
 -3 -5 2 193.58 16.2
 2 5 -2 397.46 28.7
 2 5 -2 380.46 28.3
 2 5 -2 369.16 17
 2 5 -2 328.87 22.1
 -2 -5 2 342.87 25.5
 -2 -5 2 365.16 21.8
 -2 -5 2 383.76 19.6
 -2 -5 2 385.06 22.1
 -2 -5 2 382.36 22.5
 1 5 -2 7973.6 293.77
 1 5 -2 8969.6 313.47
 -1 -5 2 8610.94 309.67
 -1 -5 2 8532.15 304.77
 0 5 -2 2397.16 92.69
 0 5 -2 2352.26 87.09
 0 5 -2 2353.36 100.49
 0 -5 2 2558.54 93.29
 0 -5 2 2384.46 98.79
 0 -5 2 2287.87 96.69
 -1 5 -2 305.17 15
 -1 5 -2 309.37 23
 -1 5 -2 327.17 25.1
 -1 5 -2 340.07 20.3
 1 -5 2 297.87 22.9
 1 -5 2 350.86 20.5
 1 -5 2 341.47 21.4
 1 -5 2 309.77 23.9
 -2 5 -2 131.59 14.5
 -2 5 -2 110.89 11.4
 -2 5 -2 105.39 14.2
 -2 5 -2 103.99 7.2
 2 -5 2 97.79 11.4
 2 -5 2 91.79 15.1
 -3 5 -2 77.49 6.5
 -3 5 -2 95.39 13.5
 -3 5 -2 83.19 4.8
 3 -5 2 95.79 13.5
 3 -5 2 82.29 15.4
 3 -5 2 97.49 11.5
 3 -5 2 74.09 13.3
 -4 5 -2 -3.3 3.8
 -4 5 -2 -3.5 1.5
 -4 5 -2 0.3 4.9
 4 -5 2 4.5 5.3
 4 -5 2 0 4.6
 4 -5 2 -4 4
 4 -5 2 4.9 6.6
 4 -5 2 0.3 5.2
 4 -5 2 -0.1 4.2
 -5 5 -2 298.57 24.9
 -5 5 -2 291.17 16.1
 -5 5 -2 289.47 24.7
 -5 5 -2 292.87 23.4
 5 -5 2 298.17 27.8
 5 -5 2 295.47 24.8
 5 -5 2 285.07 23
 5 -5 2 299.57 25.3
 5 -5 2 244.08 22.1
 5 -5 2 328.27 28.9
 -6 5 -2 73.89 14.2
 -6 5 -2 67.09 10.3
 -6 5 -2 112.69 21
 -6 5 -2 109.49 16
 -6 5 -2 80.89 14.4
 6 -5 2 111.59 20.5
 6 -5 2 102.39 17.1
 6 -5 2 93.59 16.6
 6 -5 2 106.39 18.8
 6 -5 2 137.19 16.4
 6 -5 2 105.69 20.8
 -7 5 -2 8.5 6.7
 -7 5 -2 19.9 14.5
 -7 5 -2 7.8 10.7
 -7 5 -2 21 9.3
 7 -5 2 48.5 12.4
 7 -5 2 50.59 16
 7 -5 2 11.9 9.9
 7 -5 2 6.4 8.1
 7 -5 2 13.6 8.7
 7 -5 2 33.9 11.9
 -8 5 -2 191.18 22.4
 -8 5 -2 196.88 22.5
 -8 5 -2 146.19 22
 8 -5 2 156.08 25.7
 8 -5 2 205.08 22.3
 8 -5 2 221.68 24.3
 8 -5 2 160.48 27.2
 -9 5 -2 174.38 22.2
 9 -5 2 165.48 25.3
 9 -5 2 196.78 33.2
 9 -5 2 228.08 25.1
 12 4 -2 148.29 28.6
 12 4 -2 189.28 32.8
 -12 -4 2 165.18 29.2
 -12 -4 2 173.28 27.9
 11 4 -2 176.28 34
 11 4 -2 144.49 27.3
 11 4 -2 189.98 21.5
 -11 -4 2 142.69 26.2
 -11 -4 2 172.38 27.1
 -11 -4 2 155.28 18.4
 10 4 -2 218.78 31.8
 10 4 -2 226.38 33.7
 10 4 -2 244.38 27.8
 -10 -4 2 218.08 21.7
 -10 -4 2 229.48 26.9
 -10 -4 2 228.78 28.6
 9 4 -2 470.75 39.3
 9 4 -2 441.76 37.9
 -9 -4 2 491.35 39.2
 -9 -4 2 450.15 30.6
 -9 -4 2 444.16 37.3
 -9 -4 2 475.55 37.5
 8 4 -2 261.57 26.6
 8 4 -2 298.07 27.6
 8 4 -2 301.37 29.7
 -8 -4 2 302.67 28.2
 -8 -4 2 305.07 27.8
 -8 -4 2 342.17 28.9
 -8 -4 2 277.07 22.9
 7 4 -2 215.18 22.8
 7 4 -2 177.88 17.9
 7 4 -2 193.28 20.4
 7 4 -2 170.78 20.3
 -7 -4 2 179.68 16.9
 -7 -4 2 170.38 19.3
 -7 -4 2 179.28 19.2
 -7 -4 2 186.08 20.2
 6 4 -2 1417.76 66.59
 6 4 -2 1526.45 69.19
 6 4 -2 1470.25 67.89
 -6 -4 2 1508.45 68.79
 -6 -4 2 1456.95 67.79
 -6 -4 2 1329.67 69.79
 -6 -4 2 1437.06 67.19
 -6 -4 2 1448.06 69.39
 5 4 -2 210.68 14.7
 5 4 -2 197.58 21.5
 5 4 -2 182.38 17.1
 5 4 -2 233.18 19.5
 -5 -4 2 204.78 21
 -5 -4 2 203.58 18
 -5 -4 2 185.68 15.6
 -5 -4 2 204.78 17.7
 4 4 -2 135.29 17.1
 4 4 -2 116.79 11.7
 4 4 -2 119.49 11.2
 4 4 -2 118.69 13.1
 4 4 -2 121.89 13.1
 -4 -4 2 119.79 12.5
 -4 -4 2 117.29 11.2
 -4 -4 2 104.59 14.1
 -4 -4 2 118.19 11.8
 -4 -4 2 109.39 11.7
 3 4 -2 7061.79 262.77
 3 4 -2 6802.42 255.07
 -3 -4 2 7180.38 260.47
 -3 -4 2 7318.87 254.47
 2 4 -2 69.69 8.6
 2 4 -2 83.19 6.2
 2 4 -2 79.49 13.1
 2 4 -2 82.49 9.7
 -2 -4 2 73.89 8.3
 -2 -4 2 69.69 7.3
 -2 -4 2 66.89 11.2
 -2 -4 2 83.49 10.2
 -2 -4 2 64.89 7.5
 -2 -4 2 69.09 7.1
 1 4 -2 6020.9 214.58
 1 4 -2 5988.6 218.88
 -1 -4 2 5744.33 212.18
 -1 -4 2 5880.11 217.08
 0 4 -2 181.58 12.6
 0 4 -2 163.18 9.3
 0 4 -2 156.28 7.9
 0 4 -2 173.68 14.5
 0 4 -2 192.88 16.3
 0 -4 2 167.48 14.8
 0 -4 2 174.48 12.6
 0 -4 2 171.08 11.6
 0 -4 2 163.98 14
 -1 4 -2 4436.96 160.08
 -1 4 -2 4539.45 166.48
 -1 4 -2 4432.56 163.38
 -1 4 -2 4361.16 153.68
 1 -4 2 4345.27 164.98
 1 -4 2 4484.05 161.38
 1 -4 2 4251.67 158.98
 1 -4 2 4369.76 164.28
 -2 4 -2 11.7 1.8
 -2 4 -2 12.5 5.8
 -2 4 -2 4.2 4.6
 2 -4 2 10 5
 2 -4 2 10.3 5.2
 2 -4 2 18.4 5.2
 -3 4 -2 724.33 39.1
 -3 4 -2 778.82 29.8
 -3 4 -2 712.53 37.2
 3 -4 2 783.62 40.6
 3 -4 2 728.63 41
 3 -4 2 748.93 37.9
 3 -4 2 780.82 36
 3 -4 2 657.83 35.3
 -4 4 -2 19.9 7.4
 -4 4 -2 29.6 4.6
 4 -4 2 30.7 8.4
 4 -4 2 16.5 6.6
 4 -4 2 27.4 8.2
 4 -4 2 22.3 7.3
 4 -4 2 27.2 9.6
 4 -4 2 35 10
 -5 4 -2 21.3 7.1
 -5 4 -2 17.5 6.9
 -5 4 -2 25.6 8.4
 5 -4 2 19.8 7.8
 5 -4 2 15.6 7.8
 5 -4 2 22.7 7.7
 5 -4 2 12.2 7.3
 5 -4 2 13.9 7.7
 5 -4 2 20.5 9
 -6 4 -2 101.89 16.6
 -6 4 -2 114.09 14.7
 -6 4 -2 149.88 22.6
 6 -4 2 120.79 19.3
 6 -4 2 165.68 19.7
 6 -4 2 124.79 17.7
 6 -4 2 140.39 16.8
 6 -4 2 151.28 18
 6 -4 2 126.69 22.1
 -7 4 -2 561.94 38.6
 -7 4 -2 575.74 38.7
 -7 4 -2 568.24 39.7
 7 -4 2 490.25 45.7
 7 -4 2 596.04 37.9
 7 -4 2 618.14 39.6
 7 -4 2 591.74 41
 7 -4 2 563.34 37.5
 7 -4 2 594.74 45.6
 -8 4 -2 109.89 30.7
 -8 4 -2 100.49 17.4
 -8 4 -2 83.29 17.8
 -8 4 -2 111.09 18
 8 -4 2 140.29 22.1
 8 -4 2 116.79 24
 8 -4 2 99.89 21.9
 8 -4 2 132.09 20.6
 8 -4 2 117.09 18.9
 -9 4 -2 356.96 29.3
 -9 4 -2 261.07 28.3
 9 -4 2 320.87 30.5
 9 -4 2 323.37 36.9
 9 -4 2 406.66 39.2
 9 -4 2 388.36 30.3
 -10 4 -2 -12 8.7
 10 -4 2 1.2 8.3
 10 -4 2 3.3 9.3
 10 -4 2 15.5 11.4
 12 3 -2 -11.1 12
 12 3 -2 15.8 12.9
 12 3 -2 17.6 10.1
 -12 -3 2 -4.7 9.9
 -12 -3 2 -1 10.5
 11 3 -2 6.2 12.5
 11 3 -2 15.7 9.4
 11 3 -2 9.8 13.5
 -11 -3 2 1 9.6
 -11 -3 2 7.8 9.3
 10 3 -2 -13.4 6
 10 3 -2 -21.4 7.2
 10 3 -2 -5 9.4
 -10 -3 2 -4.8 6.2
 -10 -3 2 3.6 8.1
 -10 -3 2 -5.7 6.2
 9 3 -2 14.6 11.2
 9 3 -2 26.9 13.5
 9 3 -2 27.1 13.1
 -9 -3 2 32.1 9.3
 -9 -3 2 24.7 11
 -9 -3 2 37.6 13.2
 -9 -3 2 27 10.4
 8 3 -2 2 7.1
 8 3 -2 7.5 8.3
 8 3 -2 4 7
 -8 -3 2 10.8 6.4
 -8 -3 2 -1.3 7
 -8 -3 2 6.3 5.9
 -8 -3 2 0.9 4.1
 7 3 -2 1003.1 56.49
 7 3 -2 1113.79 56.19
 7 3 -2 1070.99 56.49
 -7 -3 2 1084.29 55.89
 -7 -3 2 976.8 54.29
 -7 -3 2 982.5 48.6
 -7 -3 2 1047.2 54.79
 6 3 -2 62.49 11.3
 6 3 -2 48.3 11.9
 6 3 -2 75.59 13.2
 6 3 -2 90.49 14.8
 -6 -3 2 71.29 14.2
 -6 -3 2 80.79 14.1
 -6 -3 2 79.69 13.7
 -6 -3 2 77.39 11.1
 -6 -3 2 58.09 11.9
 5 3 -2 7113.19 274.87
 5 3 -2 7174.78 262.47
 5 3 -2 7841.42 273.27
 5 3 -2 7765.22 276.27
 5 3 -2 7630.74 274.67
 -5 -3 2 7708.83 274.67
 -5 -3 2 7702.33 279.47
 -5 -3 2 7581.54 274.27
 4 3 -2 2087.09 80.99
 4 3 -2 1954.9 80.09
 4 3 -2 1885.61 75.89
 4 3 -2 1887.31 86.29
 4 3 -2 1986.2 78.99
 4 3 -2 1860.21 80.79
 -4 -3 2 2071.29 85.49
 -4 -3 2 1996.7 77.49
 -4 -3 2 2011.1 80.49
 -4 -3 2 2087.09 81.69
 -4 -3 2 2012.8 80.19
 3 3 -2 433.66 24.2
 3 3 -2 399.46 23.7
 3 3 -2 428.76 21.7
 3 3 -2 444.46 23.2
 3 3 -2 520.75 30.3
 -3 -3 2 431.36 24.4
 -3 -3 2 405.06 21.7
 -3 -3 2 422.66 26.8
 -3 -3 2 427.16 23.5
 -3 -3 2 442.56 23.1
 2 3 -2 1330.97 49.7
 2 3 -2 1276.27 54.39
 2 3 -2 1236.48 53.39
 2 3 -2 1328.77 58.99
 -2 -3 2 1269.97 57.19
 -2 -3 2 1319.97 51.99
 -2 -3 2 1371.76 53.89
 -2 -3 2 1311.17 51.69
 -2 -3 2 1340.67 53.09
 1 3 -2 208.88 14.7
 1 3 -2 229.08 10
 1 3 -2 234.28 14.6
 1 3 -2 279.37 18.8
 -1 -3 2 239.08 14
 -1 -3 2 245.88 14.5
 -1 -3 2 228.78 12.5
 -1 -3 2 236.88 14
 0 3 -2 272.17 18.5
 0 3 -2 277.67 10.9
 0 3 -2 275.17 17.3
 0 3 -2 292.77 16
 0 3 -2 273.17 12.5
 0 -3 2 289.37 10.4
 0 -3 2 298.97 13.4
 0 -3 2 283.27 15.5
 0 -3 2 298.77 18.6
 0 -3 2 289.97 17.3
 0 -3 2 290.37 15.1
 -1 3 -2 2319.67 80.69
 -1 3 -2 2245.18 79.09
 -1 3 -2 2353.76 88.39
 -1 3 -2 2455.35 90.79
 1 -3 2 2330.07 87.49
 1 -3 2 2287.77 89.89
 1 -3 2 2200.08 82.89
 1 -3 2 2239.88 88.79
 1 -3 2 2292.97 85.59
 -2 3 -2 1447.16 58.99
 -2 3 -2 1495.95 60.89
 -2 3 -2 1513.15 51.99
 2 -3 2 1376.46 56.39
 2 -3 2 1437.96 61.99
 2 -3 2 1421.86 56.49
 2 -3 2 1399.46 60.09
 2 -3 2 1397.86 58.59
 2 -3 2 1480.85 57.99
 -3 3 -2 1772.62 71.69
 -3 3 -2 1735.03 69.89
 3 -3 2 1684.03 69.89
 3 -3 2 1778.02 69.09
 3 -3 2 1674.73 70.29
 3 -3 2 1733.23 79.49
 3 -3 2 1774.12 74.29
 3 -3 2 1789.52 71.09
 -4 3 -2 1113.09 47.8
 -4 3 -2 1130.69 49.6
 4 -3 2 1009.6 52.79
 4 -3 2 1100.19 48.5
 4 -3 2 1056.29 49.6
 4 -3 2 1046.5 50.09
 4 -3 2 1070.29 53.59
 -5 3 -2 2253.47 90.59
 -5 3 -2 2236.08 88.19
 -5 3 -2 2277.17 95.09
 5 -3 2 2168.18 91.79
 5 -3 2 2269.27 95.99
 5 -3 2 2152.18 98.19
 5 -3 2 2141.59 93.99
 5 -3 2 2407.76 98.29
 -6 3 -2 182.18 14.9
 -6 3 -2 197.18 19.2
 -6 3 -2 209.78 20.9
 -6 3 -2 188.28 19
 -6 3 -2 158.18 18.4
 6 -3 2 204.48 20.6
 6 -3 2 198.48 18.9
 6 -3 2 173.18 17.9
 6 -3 2 230.08 24.6
 6 -3 2 205.68 21.1
 6 -3 2 199.88 19.4
 -7 3 -2 -14.4 5.7
 -7 3 -2 -5.6 3.7
 -7 3 -2 -4.7 3.6
 -7 3 -2 -2.4 6.2
 -7 3 -2 4.8 6
 -7 3 -2 -10.2 4.4
 7 -3 2 6.1 7.5
 7 -3 2 0.1 7.9
 7 -3 2 1.4 5.6
 7 -3 2 7.7 6.9
 7 -3 2 2.8 5.7
 7 -3 2 5.7 8.3
 -8 3 -2 228.48 21.8
 -8 3 -2 222.28 25
 -8 3 -2 270.27 23.9
 8 -3 2 239.28 22.8
 8 -3 2 224.78 24.3
 8 -3 2 212.98 32.1
 8 -3 2 265.97 29.6
 8 -3 2 263.37 24.9
 -9 3 -2 -4.8 7.5
 -9 3 -2 7.5 11.1
 -9 3 -2 -7.3 7.1
 9 -3 2 -17.7 6
 9 -3 2 -1.5 7.3
 9 -3 2 6 11.3
 9 -3 2 2.8 7.2
 -10 3 -2 105.69 17.9
 -10 3 -2 81.09 18.3
 -10 3 -2 144.49 22.6
 10 -3 2 114.89 24.8
 10 -3 2 89.39 19.1
 10 -3 2 117.49 25.4
 12 2 -2 60.09 12.3
 12 2 -2 29.6 17.1
 -12 -2 2 27.1 13.3
 -12 -2 2 44.3 17
 11 2 -2 -12 7.6
 -11 -2 2 -5 7.4
 10 2 -2 30.3 14.4
 10 2 -2 16.9 10.4
 10 2 -2 7.8 12.1
 -10 -2 2 21.7 10.2
 -10 -2 2 24.5 13.1
 -10 -2 2 36.7 10
 9 2 -2 237.58 29.6
 9 2 -2 236.38 29.4
 9 2 -2 279.37 29.4
 -9 -2 2 239.68 26.9
 -9 -2 2 240.88 20.1
 -9 -2 2 229.28 24.9
 -9 -2 2 236.98 25.7
 8 2 -2 28.1 11.8
 8 2 -2 14.2 8.9
 8 2 -2 42.8 12.3
 -8 -2 2 27.2 9.6
 -8 -2 2 34.1 11.1
 -8 -2 2 45 12.4
 -8 -2 2 24.3 7.2
 7 2 -2 5780.12 223.78
 7 2 -2 5791.42 226.78
 7 2 -2 6060.09 227.78
 -7 -2 2 5931.51 225.18
 -7 -2 2 5778.32 215.48
 -7 -2 2 5932.31 223.48
 -7 -2 2 5721.23 226.68
 -7 -2 2 6246.88 225.58
 6 2 -2 1622.24 78.89
 6 2 -2 1626.14 72.29
 6 2 -2 1571.54 73.29
 6 2 -2 1537.55 72.59
 -6 -2 2 1601.24 75.29
 -6 -2 2 1581.94 65.99
 -6 -2 2 1532.15 70.59
 -6 -2 2 1667.63 72.99
 -6 -2 2 1643.04 72.49
 5 2 -2 3007 120.49
 5 2 -2 2894.61 116.39
 5 2 -2 3076.69 121.09
 5 2 -2 3241.48 121.49
 -5 -2 2 3054.59 119.29
 -5 -2 2 3142.69 115.09
 -5 -2 2 3040.6 120.19
 -5 -2 2 2997.7 119.79
 -5 -2 2 3156.68 124.59
 4 2 -2 373.06 16.9
 4 2 -2 364.06 22.4
 4 2 -2 364.66 22.6
 4 2 -2 379.96 22.3
 4 2 -2 348.77 15.5
 4 2 -2 372.36 21.7
 4 2 -2 345.37 22.2
 -4 -2 2 370.96 25.1
 -4 -2 2 355.56 22
 -4 -2 2 362.66 19.4
 -4 -2 2 363.66 22.4
 -4 -2 2 372.06 22
 3 2 -2 2209.78 84.09
 3 2 -2 2197.78 82.79
 3 2 -2 2087.19 88.79
 3 2 -2 2256.97 83.89
 3 2 -2 2150.48 84.29
 3 2 -2 2026.4 85.79
 -3 -2 2 2215.78 88.29
 -3 -2 2 2180.88 83.39
 -3 -2 2 2190.98 83.49
 -3 -2 2 2134.69 80.79
 -3 -2 2 2214.08 84.19
 2 2 -2 3014.6 106.09
 2 2 -2 2742.83 105.89
 2 2 -2 3005.6 106.79
 2 2 -2 2900.81 103.59
 2 2 -2 2939.21 111.09
 2 2 -2 2633.74 100.39
 -2 -2 2 2867.41 104.89
 -2 -2 2 3015.6 110.39
 -2 -2 2 2760.72 103.49
 1 2 -2 147.99 10.7
 1 2 -2 148.59 12.1
 1 2 -2 161.38 10
 1 2 -2 141.79 7.1
 -1 -2 2 153.38 8.7
 -1 -2 2 146.79 9.5
 -1 -2 2 138.49 6.8
 -1 -2 2 144.19 11.7
 -1 -2 2 137.69 8.6
 -1 -2 2 144.29 9.8
 -1 2 -2 242.68 11.4
 -1 2 -2 274.57 15.7
 -1 2 -2 250.97 14.5
 -1 2 -2 273.37 10.7
 -1 2 -2 254.27 9.7
 1 -2 2 263.67 15.8
 1 -2 2 253.47 11.9
 1 -2 2 260.17 14.8
 1 -2 2 282.37 15.3
 1 -2 2 263.77 13.7
 -2 2 -2 2082.99 77.79
 -2 2 -2 2046.2 76.79
 2 -2 2 2046.1 77.09
 2 -2 2 2124.79 79.89
 2 -2 2 2046.6 75.49
 2 -2 2 1991.1 79.79
 2 -2 2 1962.9 75.99
 2 -2 2 2038.8 76.89
 3 -2 2 6502.75 226.58
 3 -2 2 6207.48 226.78
 -4 2 -2 159.18 12.4
 4 -2 2 149.09 16.2
 4 -2 2 145.19 13
 4 -2 2 163.58 14.6
 4 -2 2 154.68 13
 4 -2 2 137.59 12.7
 4 -2 2 180.28 15
 -5 2 -2 1191.48 57.49
 -5 2 -2 1243.58 55.89
 -5 2 -2 1235.88 51.89
 5 -2 2 1157.98 54.29
 5 -2 2 1207.78 53.79
 5 -2 2 1271.47 57.19
 5 -2 2 1225.28 55.09
 5 -2 2 1184.98 57.49
 5 -2 2 1136.89 59.79
 -6 2 -2 9.6 4.2
 -6 2 -2 12.8 4.1
 -6 2 -2 8.9 7.2
 -6 2 -2 10 7.3
 -6 2 -2 21.2 7.6
 6 -2 2 19.7 8.1
 6 -2 2 5.9 7.4
 6 -2 2 14.4 7.3
 6 -2 2 10.6 7.1
 6 -2 2 15.4 6.9
 -7 2 -2 -9.1 4
 -7 2 -2 -6.1 4.5
 -7 2 -2 -1.8 3.3
 -7 2 -2 -4.7 2.3
 -7 2 -2 -9.3 4.3
 -7 2 -2 -6 4.8
 7 -2 2 6.8 7.1
 7 -2 2 0.9 5.3
 7 -2 2 -7.9 7.1
 7 -2 2 -2 4.6
 7 -2 2 -1.4 5.6
 -8 2 -2 66.39 14.8
 -8 2 -2 52.99 12.6
 -8 2 -2 66.59 12.4
 -8 2 -2 59.79 13.2
 -8 2 -2 33.7 6.5
 8 -2 2 50.09 15.4
 8 -2 2 45 10.5
 8 -2 2 69.59 15.3
 8 -2 2 58.19 16.7
 8 -2 2 49.7 13.3
 -9 2 -2 32.4 11.7
 -9 2 -2 17 9.6
 -9 2 -2 11.4 9.6
 9 -2 2 17.5 12
 9 -2 2 46.6 13.6
 9 -2 2 34.4 15.3
 -10 2 -2 128.49 21.2
 -10 2 -2 102.39 18.2
 10 -2 2 141.29 28.7
 10 -2 2 131.89 21.7
 10 -2 2 116.89 25.6
 -11 2 -2 18.2 7.7
 -11 2 -2 0.9 10.5
 11 -2 2 14.9 10.1
 11 -2 2 -12.1 10.4
 11 1 -2 -22.5 10.5
 11 1 -2 -2.3 8.7
 11 1 -2 -3.4 9.4
 -11 -1 2 -6.7 9.8
 -11 -1 2 -3.1 8
 10 1 -2 80.09 18.1
 10 1 -2 83.79 20.9
 10 1 -2 64.89 19.3
 -10 -1 2 96.69 19.2
 -10 -1 2 72.39 18.4
 9 1 -2 46.2 16.1
 9 1 -2 27.6 10.8
 9 1 -2 23.1 12.9
 -9 -1 2 7.2 6.4
 -9 -1 2 35.7 10.3
 -9 -1 2 33.4 10
 -9 -1 2 17.6 10.2
 8 1 -2 6.6 7.5
 8 1 -2 19.2 9.4
 8 1 -2 21.5 10.9
 -8 -1 2 13.1 7.7
 -8 -1 2 16.3 7.5
 -8 -1 2 9.1 7.4
 -8 -1 2 7.7 5.3
 7 1 -2 543.65 38.8
 7 1 -2 606.74 39.8
 7 1 -2 518.65 35.9
 -7 -1 2 620.34 37.1
 -7 -1 2 616.84 37.2
 -7 -1 2 566.44 37.2
 -7 -1 2 543.25 38.1
 6 1 -2 1283.47 62.29
 6 1 -2 1249.88 63.69
 6 1 -2 1373.06 65.19
 6 1 -2 1462.15 64.39
 -6 -1 2 1280.67 61.79
 -6 -1 2 1420.46 56.79
 -6 -1 2 1247.78 60.49
 -6 -1 2 1393.76 66.79
 5 1 -2 1.2 3.9
 5 1 -2 7.2 5.6
 5 1 -2 1.8 5.8
 -5 -1 2 0.6 3.5
 -5 -1 2 -5.8 3.8
 -5 -1 2 2.3 3.2
 -5 -1 2 7.4 5
 4 1 -2 471.05 27
 4 1 -2 496.35 28
 4 1 -2 490.05 27.6
 4 1 -2 502.25 27.2
 -4 -1 2 459.05 25.6
 -4 -1 2 551.84 27.8
 -4 -1 2 492.05 23.3
 -4 -1 2 504.55 30.2
 3 1 -2 1055.29 45.7
 3 1 -2 1087.09 45.8
 3 1 -2 1051.69 45.2
 3 1 -2 1075.09 37.7
 3 1 -2 1066.69 41.1
 3 1 -2 1020.8 44.4
 -3 -1 2 1071.29 44.4
 -3 -1 2 1065.49 41.7
 -3 -1 2 1116.19 49.99
 -3 -1 2 1060.19 45
 -3 -1 2 1071.19 45.1
 -3 -1 2 1074.09 41
 -2 -1 2 6315.67 221.98
 1 1 -2 1905.71 66.99
 1 1 -2 1996.3 68.69
 1 1 -2 1949.1 67.99
 1 1 -2 1912.01 70.79
 1 1 -2 1914.81 73.09
 1 1 -2 1916.01 70.49
 -1 -1 2 1706.43 67.39
 -1 -1 2 1804.42 68.69
 -1 -1 2 1908.61 72.79
 0 1 -2 200.68 12.9
 0 1 -2 249.38 12.5
 0 1 -2 229.18 11.7
 0 1 -2 219.08 9.7
 0 -1 2 251.67 11.9
 0 -1 2 224.98 9.8
 0 -1 2 255.77 10.9
 0 -1 2 229.28 9.1
 0 -1 2 274.37 13.7
 -1 1 -2 1164.18 44.2
 -1 1 -2 937.01 38.5
 -1 1 -2 1095.09 39
 -1 1 -2 1106.39 41.1
 -1 1 -2 1033.8 40.6
 1 -1 2 1098.39 42.4
 1 -1 2 1100.59 38.6
 1 -1 2 1058.49 39.2
 1 -1 2 1091.09 40.8
 1 -1 2 1088.19 42
 1 -1 2 1078.59 40.5
 1 -1 2 1001.4 39
 -2 1 -2 567.04 24
 -2 1 -2 535.15 22.4
 -2 1 -2 603.64 24.3
 -2 1 -2 665.93 28.5
 2 -1 2 611.14 25.8
 2 -1 2 550.94 27.1
 2 -1 2 581.44 25.2
 2 -1 2 608.94 27.3
 2 -1 2 570.44 24.6
 -3 1 -2 1032.7 39.4
 -3 1 -2 1086.99 43.7
 3 -1 2 1003.7 42.4
 3 -1 2 945.81 41.5
 3 -1 2 1007 43.2
 3 -1 2 927.21 40.8
 3 -1 2 989.1 40.6
 3 -1 2 973.4 44.9
 -4 1 -2 5790.32 207.28
 -4 1 -2 5680.83 203.68
 -4 1 -2 5591.24 203.98
 4 -1 2 5668.73 205.38
 4 -1 2 5653.83 208.98
 4 -1 2 5193.58 202.78
 4 -1 2 5547.85 203.58
 4 -1 2 5869.51 205.18
 4 -1 2 5820.12 202.28
 -5 1 -2 38.8 8.5
 -5 1 -2 42.6 8.2
 -5 1 -2 47.5 10.2
 -5 1 -2 49.8 6.4
 5 -1 2 52.09 9.7
 5 -1 2 50.09 9.9
 5 -1 2 39.5 7.9
 5 -1 2 46.4 8.8
 5 -1 2 38.2 9.2
 -6 1 -2 588.04 30.2
 -6 1 -2 591.14 36.3
 -6 1 -2 566.84 31.7
 -6 1 -2 572.94 29.5
 -6 1 -2 600.44 28.5
 6 -1 2 558.44 33.5
 6 -1 2 590.84 35
 6 -1 2 540.45 38.1
 6 -1 2 541.45 33.6
 6 -1 2 605.74 36.9
 -7 1 -2 30.6 8.3
 -7 1 -2 23.4 2.9
 -7 1 -2 24.6 9.1
 -7 1 -2 22.9 6.1
 -7 1 -2 34.4 6.3
 -7 1 -2 26.9 9
 7 -1 2 24.2 7.3
 7 -1 2 37 10.7
 7 -1 2 41.1 12.3
 7 -1 2 49.6 12.5
 7 -1 2 36.4 11.7
 -8 1 -2 -0.2 5.4
 -8 1 -2 9.4 7.2
 -8 1 -2 7 6.9
 -8 1 -2 -9.5 3.9
 -8 1 -2 -2.8 6.7
 -8 1 -2 -0.3 2.8
 8 -1 2 1.7 8.7
 8 -1 2 -0.7 8.4
 8 -1 2 -1.4 6.4
 8 -1 2 9.5 6.5
 8 -1 2 11.7 8.4
 -9 1 -2 71.99 16.7
 -9 1 -2 66.69 14.5
 -9 1 -2 63.39 13.7
 9 -1 2 78.59 18.9
 9 -1 2 54.79 12.2
 9 -1 2 67.19 18.1
 9 -1 2 38.5 12.9
 -10 1 -2 -5.4 7.2
 -10 1 -2 3.1 8.1
 10 -1 2 2.4 8.9
 10 -1 2 4.3 6.7
 10 -1 2 -6.8 8
 10 -1 2 -2.6 10.6
 -11 1 -2 3 11.4
 -11 1 -2 -5.5 9.5
 11 -1 2 -6.1 10.9
 11 -1 2 -4.7 9.8
 11 0 -2 357.66 38.1
 11 0 -2 350.76 39.8
 -11 0 2 300.47 32.1
 10 0 -2 325.37 37.4
 10 0 -2 348.57 36.4
 10 0 -2 334.47 31.1
 -10 0 2 260.27 27.8
 -10 0 2 359.26 33.8
 9 0 -2 60.99 18.9
 9 0 -2 70.49 16
 9 0 -2 52.19 16.8
 -9 0 2 26 9.3
 -9 0 2 58.19 14.1
 -9 0 2 41.3 8.4
 -9 0 2 28.5 10.9
 8 0 -2 5.5 6.6
 8 0 -2 6.5 7.3
 -8 0 2 -2.8 5.3
 -8 0 2 -3 4.5
 -8 0 2 -5.8 3.2
 -8 0 2 -3.7 4.3
 7 0 -2 884.61 49
 7 0 -2 807.12 50.89
 7 0 -2 824.92 50.29
 -7 0 2 958 47.9
 -7 0 2 888.11 48.8
 -7 0 2 733.03 48.6
 -7 0 2 920.01 47.8
 -7 0 2 809.92 39.8
 6 0 -2 12 7.1
 6 0 -2 11.9 7.4
 6 0 -2 12.5 4.1
 6 0 -2 22.6 9.1
 -6 0 2 14.2 4.9
 -6 0 2 12 7
 -6 0 2 8.1 6.7
 -6 0 2 7.7 5.8
 5 0 -2 2178.38 91.69
 5 0 -2 2209.58 86.89
 5 0 -2 2012.7 94.09
 5 0 -2 2233.48 80.19
 5 0 -2 2187.58 88.39
 -5 0 2 2119.39 80.49
 -5 0 2 2129.59 85.29
 -5 0 2 2265.87 86.99
 -5 0 2 1931.61 89.99
 -5 0 2 1869.91 76.19
 4 0 -2 84.59 10.6
 4 0 -2 85.29 10.5
 4 0 -2 98.49 11.6
 4 0 -2 83.49 12.6
 4 0 -2 88.29 9.6
 4 0 -2 75.49 6.9
 -4 0 2 81.49 9.2
 -4 0 2 90.79 7.4
 -4 0 2 76.09 8.6
 3 0 -2 776.72 37.4
 3 0 -2 815.42 36.8
 3 0 -2 744.83 33.1
 3 0 -2 794.32 34.9
 3 0 -2 839.52 36.8
 3 0 -2 752.82 36.3
 -3 0 2 775.52 34
 -3 0 2 821.52 34.9
 2 0 -2 39.6 4
 2 0 -2 57.19 7.7
 2 0 -2 42.2 6.1
 2 0 -2 41.3 4.8
 2 0 -2 44.1 3.5
 2 0 -2 52.09 6
 2 0 -2 45 5
 -2 0 2 44.1 3.4
 -2 0 2 42.5 5.3
 -2 0 2 42.3 4.9
 -2 0 2 46 4.8
 -2 0 2 41.5 5.2
 -1 0 -2 2874.01 101.39
 -1 0 -2 2867.11 104.29
 1 0 2 2915.11 104.09
 -3 0 -2 890.41 41.4
 -3 0 -2 953.8 34.9
 -3 0 -2 1011.8 43
 -3 0 -2 979.1 40.8
 3 0 2 967.3 43
 3 0 2 1003.8 41.2
 3 0 2 1020.9 38.4
 3 0 2 951.9 39.8
 3 0 2 984.4 40.4
 -4 0 -2 1337.87 55.49
 -4 0 -2 1354.16 55.09
 -4 0 -2 1317.37 48.9
 -4 0 -2 1452.25 64.29
 -4 0 -2 1358.66 52.19
 4 0 2 1264.27 55.59
 4 0 2 1390.86 60.29
 4 0 2 1396.96 57.69
 4 0 2 1381.66 53.69
 4 0 2 1395.06 56.29
 -5 0 -2 714.43 34.1
 -5 0 -2 732.93 31.5
 -5 0 -2 662.33 26.4
 -5 0 -2 720.93 38.3
 -5 0 -2 716.93 35.5
 -5 0 -2 667.93 31.9
 5 0 2 708.93 39.6
 5 0 2 669.93 35.4
 5 0 2 680.03 32.6
 5 0 2 705.03 35.1
 5 0 2 725.13 37.4
 -6 0 -2 538.25 28.2
 -6 0 -2 444.46 22.1
 -6 0 -2 501.15 25.2
 -6 0 -2 478.45 32.3
 -6 0 -2 484.95 29.5
 6 0 2 536.15 28.1
 6 0 2 504.85 30.2
 6 0 2 528.15 33.1
 6 0 2 534.85 35.9
 6 0 2 475.25 31
 -7 0 -2 599.24 31.3
 -7 0 -2 545.75 33.6
 -7 0 -2 545.05 37.1
 7 0 2 559.44 40.5
 7 0 2 577.54 31.9
 7 0 2 494.35 33
 7 0 2 536.25 37.2
 7 0 2 564.44 36.1
 -8 0 -2 128.29 14.2
 -8 0 -2 123.89 20.8
 -8 0 -2 116.69 19.2
 -8 0 -2 96.99 15.7
 -8 0 -2 110.79 11.2
 8 0 2 98.79 18.1
 8 0 2 118.69 22
 8 0 2 108.49 13.6
 8 0 2 108.39 18.7
 -9 0 -2 336.77 31.8
 -9 0 -2 360.56 32.5
 -9 0 -2 343.77 28
 9 0 2 382.46 38.1
 9 0 2 376.46 32.9
 9 0 2 351.56 25.9
 9 0 2 372.36 34.9
 -10 0 -2 67.09 16.3
 -10 0 -2 47 11.9
 10 0 2 23.8 13.3
 10 0 2 67.79 17.1
 10 0 2 57.19 12.6
 10 0 2 37.4 16.2
 -11 0 -2 9.6 10.4
 -11 0 -2 10.8 10.3
 11 0 2 13.9 11.9
 -12 0 -2 -16 8
 -12 0 -2 11.7 10
 12 0 2 14.8 14.6
 12 0 2 16.8 12.6
 11 -1 -2 -1.7 9.4
 11 -1 -2 -10.4 8.4
 11 -1 -2 -9.1 9.4
 -11 1 2 -18 8.1
 -11 1 2 -18.8 6.6
 10 -1 -2 55.99 16.8
 10 -1 -2 26.8 11.3
 10 -1 -2 29.6 14.6
 -10 1 2 1.6 8.6
 -10 1 2 4.1 9
 9 -1 -2 16.3 9.2
 9 -1 -2 17.6 14.2
 9 -1 -2 35.9 14.4
 -9 1 2 42.4 12.8
 -9 1 2 19.2 7.3
 -9 1 2 21.7 9.2
 8 -1 -2 178.28 21.3
 8 -1 -2 135.99 23.3
 8 -1 -2 158.18 24.7
 -8 1 2 154.58 18
 -8 1 2 159.68 18.8
 -8 1 2 167.78 14.7
 -8 1 2 169.68 21.3
 7 -1 -2 285.47 28.8
 7 -1 -2 321.07 29.2
 7 -1 -2 332.87 27.4
 -7 1 2 352.96 25.7
 -7 1 2 314.67 20.3
 -7 1 2 285.37 24.9
 -7 1 2 288.77 23.6
 6 -1 -2 827.82 39.1
 6 -1 -2 795.22 44.9
 6 -1 -2 798.62 47.9
 6 -1 -2 814.42 47.4
 6 -1 -2 773.62 45.8
 -6 1 2 834.02 37.2
 -6 1 2 801.02 42.2
 -6 1 2 779.12 45
 5 -1 -2 1500.45 69.19
 5 -1 -2 1397.76 67.59
 5 -1 -2 1575.54 68.29
 5 -1 -2 1490.25 62.19
 -5 1 2 1534.95 59.69
 -5 1 2 1507.05 55.29
 -5 1 2 1454.65 63.39
 -5 1 2 1553.64 64.99
 4 -1 -2 838.92 40.8
 4 -1 -2 829.92 41.6
 4 -1 -2 837.22 42.2
 4 -1 -2 777.32 41.5
 4 -1 -2 786.42 36.5
 4 -1 -2 859.31 37.5
 -4 1 2 818.52 37.2
 -4 1 2 859.31 38.4
 -4 1 2 803.52 34.1
 -4 1 2 827.72 32.1
 3 -1 -2 2447.56 93.19
 3 -1 -2 2482.35 88.79
 3 -1 -2 2342.27 93.09
 3 -1 -2 2424.06 93.59
 3 -1 -2 2477.35 93.99
 3 -1 -2 2304.67 89.79
 -3 1 2 2306.87 88.59
 -3 1 2 2358.46 88.69
 -3 1 2 2418.26 89.59
 2 -1 -2 1924.41 73.09
 2 -1 -2 2013.6 75.09
 2 -1 -2 1930.21 70.69
 2 -1 -2 1890.21 74.59
 2 -1 -2 1953.8 74.59
 2 -1 -2 1949.51 74.99
 2 -1 -2 2022.7 71.59
 -2 1 2 1915.31 72.09
 -2 1 2 1824.12 68.99
 -2 1 2 1966.6 68.69
 -2 1 2 1972.8 71.29
 1 -1 -2 1549.24 57.79
 1 -1 -2 1545.85 53.59
 1 -1 -2 1522.65 53.89
 1 -1 -2 1538.65 57.49
 1 -1 -2 1504.55 57.19
 -1 1 2 1466.05 54.19
 -1 1 2 1533.15 53.79
 -1 1 2 1450.25 51.99
 -1 1 2 1525.85 53.39
 -1 1 2 1430.56 53.39
 -1 1 2 1528.05 54.99
 -2 -1 -2 38 5.8
 -2 -1 -2 42.6 4.7
 -2 -1 -2 38.6 3.2
 -2 -1 -2 33.5 5.2
 -2 -1 -2 31.2 4.9
 2 1 2 44.3 5.4
 2 1 2 40.8 4.6
 2 1 2 37.1 3.4
 2 1 2 38.3 4.3
 2 1 2 39.7 2.7
 -3 -1 -2 626.74 27.7
 -3 -1 -2 619.44 29.6
 -3 -1 -2 625.24 24.5
 -3 -1 -2 622.04 28.4
 -3 -1 -2 609.24 25.6
 3 1 2 604.04 24.7
 3 1 2 599.04 27.4
 3 1 2 618.84 29.6
 3 1 2 600.14 28.1
 3 1 2 615.84 25.4
 3 1 2 633.04 27.4
 -4 -1 -2 1432.16 52.89
 -4 -1 -2 1403.36 60.79
 -4 -1 -2 1425.56 56.99
 -4 -1 -2 1463.65 58.79
 -4 -1 -2 1447.46 54.09
 4 1 2 1485.45 58.39
 4 1 2 1410.36 61.29
 4 1 2 1386.56 57.69
 4 1 2 1399.66 54.79
 4 1 2 1407.86 59.19
 -5 -1 -2 1453.05 60.39
 -5 -1 -2 1352.86 57.29
 -5 -1 -2 1433.46 55.29
 -5 -1 -2 1420.46 63.19
 5 1 2 1408.66 60.39
 5 1 2 1401.26 56.49
 5 1 2 1348.37 63.39
 -6 -1 -2 7.4 4.5
 -6 -1 -2 7.9 3.6
 -6 -1 -2 10.9 5.8
 -6 -1 -2 19.9 7.6
 6 1 2 11.9 7
 6 1 2 9.9 4.9
 6 1 2 5.9 4.7
 6 1 2 6.4 6.6
 -7 -1 -2 200.38 20.5
 -7 -1 -2 247.88 16.3
 -7 -1 -2 250.67 17.7
 -7 -1 -2 269.87 24.4
 -7 -1 -2 216.18 19.6
 7 1 2 267.97 24.2
 7 1 2 261.97 22.9
 7 1 2 249.38 18.6
 7 1 2 272.07 26.8
 -8 -1 -2 101.29 16.5
 -8 -1 -2 90.59 17.2
 -8 -1 -2 116.79 19.1
 -8 -1 -2 121.99 11.5
 8 1 2 101.59 12.6
 8 1 2 105.89 18.6
 8 1 2 106.79 21.4
 8 1 2 94.99 18.8
 -9 -1 -2 22.4 11.1
 -9 -1 -2 9.1 6.7
 -9 -1 -2 22.9 6
 -9 -1 -2 10.3 8.5
 9 1 2 -3 5.4
 9 1 2 22 12.8
 9 1 2 20.2 11.6
 -10 -1 -2 613.44 45.2
 -10 -1 -2 570.84 38.9
 -10 -1 -2 628.14 59.39
 10 1 2 619.94 48.4
 10 1 2 582.44 44.7
 10 1 2 537.55 34.4
 10 1 2 561.94 48.3
 -11 -1 -2 262.47 24.4
 -11 -1 -2 219.58 28.1
 11 1 2 227.98 36.1
 11 1 2 208.08 31.9
 -12 -1 -2 66.69 18.1
 -12 -1 -2 28.5 14.6
 12 1 2 56.19 16.3
 12 1 2 53.69 19
 11 -2 -2 54.59 16.5
 11 -2 -2 37.9 18.1
 11 -2 -2 58.39 15.4
 -11 2 2 38.7 13.3
 -11 2 2 51.39 14
 10 -2 -2 3.5 8.7
 10 -2 -2 13.5 15.1
 -10 2 2 -2.4 6.1
 -10 2 2 -15.6 6.4
 9 -2 -2 631.74 51.39
 9 -2 -2 672.03 48.6
 9 -2 -2 631.74 44.8
 -9 2 2 666.23 44
 -9 2 2 574.14 39.8
 8 -2 -2 -14.7 6.7
 8 -2 -2 -8 6.5
 8 -2 -2 13.4 11
 -8 2 2 2.8 4.4
 -8 2 2 -7.6 6.1
 -8 2 2 -7.8 6.5
 7 -2 -2 1380.86 74.39
 7 -2 -2 1384.96 77.19
 7 -2 -2 1512.75 78.49
 7 -2 -2 1436.16 73.39
 7 -2 -2 1607.64 68.69
 -7 2 2 1512.45 69.59
 -7 2 2 1474.45 68.39
 -7 2 2 1584.94 71.79
 6 -2 -2 268.77 26
 6 -2 -2 287.37 24.3
 6 -2 -2 261.67 20.4
 6 -2 -2 264.97 25.3
 6 -2 -2 239.18 23.9
 -6 2 2 295.17 21.6
 -6 2 2 288.57 22.4
 -6 2 2 286.07 18
 -6 2 2 261.47 20.5
 5 -2 -2 2530.95 106.19
 5 -2 -2 2391.86 99.79
 5 -2 -2 2546.55 104.29
 5 -2 -2 2511.95 106.29
 5 -2 -2 2504.65 98.29
 5 -2 -2 2549.44 105.19
 -5 2 2 2619.24 94.89
 -5 2 2 2376.26 97.59
 -5 2 2 2547.65 99.39
 4 -2 -2 1275.07 57.59
 4 -2 -2 1221.28 57.99
 4 -2 -2 1224.28 52.19
 4 -2 -2 1207.48 54.89
 4 -2 -2 1282.67 58.09
 4 -2 -2 1279.27 58.49
 -4 2 2 1237.78 51.99
 -4 2 2 1284.97 53.09
 -4 2 2 1255.47 49.6
 3 -2 -2 420.66 24.8
 3 -2 -2 412.56 20.4
 3 -2 -2 408.36 24.3
 3 -2 -2 391.76 23.8
 3 -2 -2 391.76 23.7
 3 -2 -2 392.06 23.1
 -3 2 2 417.86 20.6
 1 -2 -2 2315.17 82.69
 1 -2 -2 2209.88 84.99
 1 -2 -2 2325.87 80.59
 1 -2 -2 2330.77 84.89
 1 -2 -2 2353.66 85.79
 1 -2 -2 2185.18 85.69
 -1 2 2 2135.79 79.79
 -1 2 2 2304.37 80.59
 -1 -2 -2 970.1 35.1
 -1 -2 -2 890.11 36.5
 -1 -2 -2 909.01 32.7
 -1 -2 -2 834.32 34.2
 -1 -2 -2 1027.4 37.8
 -1 -2 -2 864.31 35.5
 -1 -2 -2 907.61 34.8
 1 2 2 921.01 35.4
 1 2 2 903.51 34.8
 1 2 2 906.51 32.9
 1 2 2 926.31 37.4
 -2 -2 -2 2833.62 98.89
 -2 -2 -2 2673.23 99.09
 -2 -2 -2 2630.64 98.99
 2 2 2 2703.13 98.19
 2 2 2 2743.53 99.39
 2 2 2 2779.62 98.49
 2 2 2 2663.33 98.79
 -3 -2 -2 2415.16 93.59
 -3 -2 -2 2479.55 92.79
 -3 -2 -2 2539.95 91.79
 -3 -2 -2 2459.65 94.79
 3 2 2 2518.05 88.49
 3 2 2 2454.25 94.09
 3 2 2 2581.64 92.59
 3 2 2 2453.65 94.99
 3 2 2 2558.64 92.79
 3 2 2 2454.05 92.19
 3 2 2 2586.04 93.49
 -4 -2 -2 47.5 8.2
 -4 -2 -2 61.29 7.5
 -4 -2 -2 61.49 7
 -4 -2 -2 55.29 6.2
 4 2 2 51.69 3.8
 4 2 2 75.79 8.5
 4 2 2 53.59 5.8
 4 2 2 56.79 8.9
 4 2 2 49.2 4.6
 4 2 2 54.09 8.7
 4 2 2 51.49 6.9
 4 2 2 45.8 7.9
 -5 -2 -2 1041.6 50.19
 -5 -2 -2 1002.4 47.5
 -5 -2 -2 1080.39 45.4
 -5 -2 -2 1074.09 44.3
 -5 -2 -2 934.91 51.49
 5 2 2 1123.69 44.5
 5 2 2 1047.4 51.09
 5 2 2 1085.99 48.3
 -6 -2 -2 344.77 20.4
 -6 -2 -2 352.36 26.4
 -6 -2 -2 330.77 25.1
 -6 -2 -2 381.46 24.8
 -6 -2 -2 343.57 20.9
 6 2 2 404.16 27
 6 2 2 349.37 24.9
 6 2 2 370.66 21.4
 6 2 2 374.86 27.8
 -7 -2 -2 14.8 6.9
 -7 -2 -2 9.3 6.7
 -7 -2 -2 19.8 6.2
 -7 -2 -2 20.3 7.8
 -7 -2 -2 16.8 7.9
 7 2 2 12.1 5.4
 7 2 2 37.1 11.8
 7 2 2 11.6 8.4
 7 2 2 20.3 8.9
 -8 -2 -2 1274.17 54.59
 -8 -2 -2 1273.77 66.29
 -8 -2 -2 1221.18 66.39
 -8 -2 -2 1184.28 61.39
 -8 -2 -2 1233.08 54.39
 8 2 2 1410.36 63.79
 8 2 2 1293.57 71.09
 8 2 2 1321.97 68.19
 8 2 2 1261.47 65.79
 -9 -2 -2 364.06 32.5
 -9 -2 -2 392.66 30.2
 -9 -2 -2 364.76 32.8
 9 2 2 369.96 38.8
 9 2 2 396.26 26.5
 9 2 2 361.46 36.4
 9 2 2 424.76 36.7
 -10 -2 -2 913.71 59.19
 -10 -2 -2 908.91 60.29
 -10 -2 -2 960.5 54.49
 10 2 2 952.8 60.49
 10 2 2 930.71 48.8
 10 2 2 1051.29 65.09
 -11 -2 -2 109.09 18.9
 -11 -2 -2 97.89 20.2
 11 2 2 114.59 23.5
 11 2 2 71.39 19
 -12 -2 -2 83.39 18.9
 -12 -2 -2 111.29 22.5
 12 2 2 74.29 19.9
 12 2 2 123.89 24.5
 10 -3 -2 11.7 12
 10 -3 -2 -13.9 8.2
 10 -3 -2 7.1 7.9
 -10 3 2 -3 6.5
 9 -3 -2 13.7 9.4
 9 -3 -2 46.7 16.7
 9 -3 -2 4.2 8.2
 -9 3 2 6.8 7.1
 -9 3 2 6.3 8.7
 8 -3 -2 96.09 16.4
 8 -3 -2 78.99 17.5
 8 -3 -2 129.39 23.8
 8 -3 -2 120.49 20.7
 -8 3 2 87.09 14.9
 -8 3 2 87.59 16.1
 -8 3 2 64.99 15.5
 -8 3 2 78.39 13.7
 7 -3 -2 42.1 13.2
 7 -3 -2 47.8 11.7
 7 -3 -2 37.4 12.9
 7 -3 -2 45.6 14.4
 -7 3 2 34.9 10.1
 -7 3 2 47.5 10.3
 -7 3 2 23.1 8.1
 -7 3 2 19.3 9.1
 6 -3 -2 705.43 43.8
 6 -3 -2 718.43 46
 6 -3 -2 717.23 43.7
 6 -3 -2 724.73 41.2
 6 -3 -2 678.53 38
 6 -3 -2 750.22 47.1
 -6 3 2 719.93 38.3
 -6 3 2 710.53 40.9
 -6 3 2 636.24 37.5
 -6 3 2 741.53 43.7
 -6 3 2 711.13 34.4
 -6 3 2 663.53 33.3
 5 -3 -2 707.93 40.8
 5 -3 -2 776.92 43.4
 5 -3 -2 778.32 44.9
 5 -3 -2 811.02 45.2
 5 -3 -2 780.32 38.4
 5 -3 -2 768.72 43.3
 -5 3 2 721.13 36.5
 -5 3 2 757.62 37.8
 -5 3 2 774.82 38.4
 -5 3 2 722.23 34.5
 4 -3 -2 588.44 35.4
 4 -3 -2 642.74 42
 4 -3 -2 649.24 36
 4 -3 -2 562.34 33.9
 4 -3 -2 625.74 30.6
 4 -3 -2 572.04 34.6
 -4 3 2 595.14 29.9
 3 -3 -2 3306.67 119.19
 3 -3 -2 3235.48 130.19
 3 -3 -2 3093.19 125.09
 3 -3 -2 3258.87 123.89
 3 -3 -2 3195.98 125.09
 3 -3 -2 3256.77 125.99
 -3 3 2 3287.47 118.39
 2 -3 -2 79.99 9.7
 2 -3 -2 81.49 9.9
 2 -3 -2 88.29 10.2
 2 -3 -2 77.69 7
 2 -3 -2 76.99 8.9
 2 -3 -2 77.99 8.5
 -2 3 2 77.79 6.4
 -2 3 2 75.79 6.2
 -2 3 2 81.39 6.7
 1 -3 -2 14.4 3.2
 1 -3 -2 15.3 5.2
 1 -3 -2 19.8 5.9
 1 -3 -2 14.4 3.5
 1 -3 -2 7.3 4
 1 -3 -2 14.5 4.7
 -1 3 2 11.8 2.1
 -1 3 2 14.4 3.3
 -1 3 2 12 5.1
 -1 3 2 19.7 2
 -1 3 2 18.3 3.3
 0 -3 -2 479.65 25.5
 0 -3 -2 514.65 24.4
 0 -3 -2 515.65 19
 0 -3 -2 517.45 21.6
 0 -3 -2 542.75 20.6
 0 -3 -2 490.75 19.4
 0 3 2 475.35 19.3
 0 3 2 507.35 20.8
 0 3 2 445.96 19
 0 3 2 512.05 26.5
 0 3 2 520.05 22.2
 -1 -3 -2 0.3 0.5
 -1 -3 -2 2.7 2.4
 -1 -3 -2 0.4 2.2
 -1 -3 -2 0.2 1.2
 -1 -3 -2 0.9 2.6
 -1 -3 -2 7.1 2.7
 -1 -3 -2 -1.4 1.3
 -1 -3 -2 0.9 1.6
 1 3 2 -0.7 1.2
 1 3 2 1 1.5
 1 3 2 -0.4 1.3
 1 3 2 6.5 3.5
 -3 -3 -2 422.36 23.1
 -3 -3 -2 431.26 23.3
 -3 -3 -2 483.25 24.2
 -3 -3 -2 464.45 23.3
 -3 -3 -2 467.45 24.4
 3 3 2 452.85 23
 3 3 2 485.25 24.8
 3 3 2 478.85 21.3
 3 3 2 456.95 24
 3 3 2 473.55 23.2
 -4 -3 -2 7364.36 266.37
 4 3 2 7568.24 268.17
 -5 -3 -2 -0.2 2.6
 -5 -3 -2 2.6 3.7
 -5 -3 -2 4.1 3.8
 -5 -3 -2 2.9 3.4
 -5 -3 -2 -1 4.9
 5 3 2 3.9 4
 5 3 2 0.9 3.6
 5 3 2 1 3.1
 5 3 2 7.6 5.6
 5 3 2 2.8 4
 5 3 2 -0.1 1.7
 -6 -3 -2 2485.95 102.99
 -6 -3 -2 2547.84 97.99
 -6 -3 -2 2410.76 104.09
 -6 -3 -2 2701.63 107.19
 -6 -3 -2 2575.14 99.19
 6 3 2 2501.25 114.09
 6 3 2 2567.64 104.39
 6 3 2 2538.85 97.99
 -7 -3 -2 361.46 28.6
 -7 -3 -2 355.86 26.5
 -7 -3 -2 453.05 24.2
 -7 -3 -2 413.16 30.4
 -7 -3 -2 377.96 23.6
 7 3 2 396.06 24.2
 7 3 2 391.36 31.4
 7 3 2 388.76 29
 7 3 2 383.26 28.6
 -8 -3 -2 -2 3.3
 -8 -3 -2 -9.4 3.8
 -8 -3 -2 2.1 5.9
 -8 -3 -2 3.2 5.3
 8 3 2 3.6 6.3
 8 3 2 -4.7 4.3
 8 3 2 10.2 7.6
 8 3 2 6 9.6
 -9 -3 -2 132.39 19.8
 -9 -3 -2 152.48 12.6
 -9 -3 -2 141.09 23.7
 -9 -3 -2 118.59 22
 9 3 2 138.89 15.7
 9 3 2 113.09 22.2
 -10 -3 -2 0.6 7.8
 -10 -3 -2 8.2 8.6
 -10 -3 -2 -6.9 4.6
 10 3 2 -3.6 5.7
 10 3 2 12.2 9
 10 3 2 -0.9 8.9
 -11 -3 -2 131.49 20.4
 -11 -3 -2 151.28 26
 11 3 2 97.99 21.5
 11 3 2 155.38 28
 -12 -3 -2 41 14.2
 -12 -3 -2 12.5 11.5
 12 3 2 11.9 15.2
 12 3 2 20 13.5
 10 -4 -2 3.9 9.3
 10 -4 -2 -9.1 11.8
 10 -4 -2 1.5 8.5
 -10 4 2 -5.3 7.5
 9 -4 -2 23 12.8
 9 -4 -2 55.59 16.7
 9 -4 -2 49.9 15.6
 -9 4 2 30.8 9.6
 -9 4 2 31.7 10.2
 8 -4 -2 2.1 9.5
 8 -4 -2 0.8 8.2
 8 -4 -2 1.2 8.4
 8 -4 -2 4.4 7.8
 -8 4 2 8.8 5.8
 -8 4 2 -11.8 4.8
 -8 4 2 -5.6 5.9
 7 -4 -2 374.06 33
 7 -4 -2 416.06 37.1
 7 -4 -2 409.56 28.8
 7 -4 -2 420.56 36.6
 7 -4 -2 375.16 31.6
 7 -4 -2 394.86 33.6
 -7 4 2 350.56 26.5
 -7 4 2 418.86 33.3
 -7 4 2 434.16 28.9
 -7 4 2 379.06 26.3
 -7 4 2 412.86 26.9
 6 -4 -2 805.82 47.5
 6 -4 -2 753.62 40.9
 6 -4 -2 672.63 46.2
 6 -4 -2 809.42 50.59
 6 -4 -2 725.33 44.7
 6 -4 -2 746.23 46.6
 -6 4 2 694.73 37.4
 -6 4 2 738.83 39.4
 -6 4 2 742.33 39.1
 -6 4 2 771.12 42.2
 -6 4 2 762.12 46.8
 5 -4 -2 3027.1 123.39
 5 -4 -2 2798.72 121.39
 5 -4 -2 2937.71 115.59
 5 -4 -2 3047 123.69
 5 -4 -2 2868.71 122.79
 5 -4 -2 3040.2 125.99
 -5 4 2 2964.3 113.79
 -5 4 2 2741.83 111.89
 -5 4 2 2975.8 113.69
 -5 4 2 3066.39 124.89
 4 -4 -2 0.9 4.7
 4 -4 -2 5.6 5.8
 4 -4 -2 2.4 5.4
 4 -4 -2 -0.8 3.7
 4 -4 -2 1.7 5.7
 4 -4 -2 1 4.6
 -4 4 2 -3.1 3.8
 -4 4 2 1.3 2.5
 -4 4 2 -0.8 3
 -4 4 2 -5.9 1.9
 3 -4 -2 1351.56 59.89
 3 -4 -2 1263.27 57.09
 3 -4 -2 1251.47 60.79
 3 -4 -2 1262.87 53.19
 3 -4 -2 1229.68 59.29
 -3 4 2 1335.77 51.59
 -3 4 2 1328.17 61.89
 -3 4 2 1295.77 51.79
 -3 4 2 1242.18 50.59
 2 -4 -2 33.9 8.2
 2 -4 -2 19.8 6.5
 2 -4 -2 19.5 7.5
 2 -4 -2 18.3 4.4
 2 -4 -2 15 5
 -2 4 2 20 3.8
 -2 4 2 28.6 5.5
 -2 4 2 13.6 3.4
 -2 4 2 21.2 7.7
 -2 4 2 23.6 3.8
 1 -4 -2 673.83 33.7
 1 -4 -2 694.63 33.1
 1 -4 -2 616.04 28.6
 1 -4 -2 619.44 34.8
 1 -4 -2 685.43 28.5
 -1 4 2 677.13 26
 -1 4 2 668.83 27.2
 -1 4 2 662.93 29.3
 -1 4 2 682.93 40.9
 0 -4 -2 1322.07 49.1
 0 -4 -2 1238.18 47.5
 0 -4 -2 1296.47 53.89
 0 -4 -2 1263.77 56.29
 0 4 2 1352.96 50.89
 0 4 2 1294.67 48.1
 0 4 2 1217.78 47.6
 0 4 2 1332.47 57.79
 -1 -4 -2 503.05 24.6
 -1 -4 -2 503.45 18.8
 -1 -4 -2 459.95 20.9
 -1 -4 -2 513.65 27.1
 -1 -4 -2 514.95 21.7
 -1 -4 -2 475.65 27
 -1 -4 -2 464.85 23.1
 1 4 2 476.65 21.2
 1 4 2 530.95 28.7
 1 4 2 461.35 21.6
 1 4 2 477.35 23
 -2 -4 -2 362.46 18.7
 -2 -4 -2 380.66 19.4
 -2 -4 -2 377.96 20.2
 -2 -4 -2 364.56 22.4
 -2 -4 -2 383.36 21.6
 2 4 2 387.26 23.6
 2 4 2 379.96 19.9
 2 4 2 344.67 19
 -3 -4 -2 475.15 26.8
 -3 -4 -2 450.25 25
 -3 -4 -2 449.46 24.4
 -3 -4 -2 494.25 25.1
 -3 -4 -2 491.65 25.7
 -3 -4 -2 492.05 25.5
 3 4 2 500.05 24.4
 3 4 2 495.45 25.1
 3 4 2 551.84 28.9
 3 4 2 457.65 25.1
 -4 -4 -2 6473.05 227.38
 -4 -4 -2 6106.49 225.98
 -4 -4 -2 6316.67 226.48
 -4 -4 -2 6292.57 222.78
 4 4 2 6147.08 226.98
 4 4 2 6093.29 225.08
 4 4 2 6166.18 221.88
 4 4 2 6429.56 228.98
 -5 -4 -2 4846.62 182.38
 -5 -4 -2 4727.53 180.98
 -5 -4 -2 4795.52 179.58
 -5 -4 -2 4717.43 177.18
 -5 -4 -2 4943.81 180.68
 5 4 2 4688.13 181.68
 5 4 2 4872.41 182.68
 5 4 2 5106.19 180.68
 5 4 2 4931.61 174.18
 -6 -4 -2 1335.27 62.19
 -6 -4 -2 1345.07 63.19
 -6 -4 -2 1302.87 56.39
 -6 -4 -2 1240.58 59.49
 -6 -4 -2 1310.17 58.49
 6 4 2 1255.77 66.79
 6 4 2 1363.06 56.49
 6 4 2 1239.88 51.99
 6 4 2 1363.06 61.29
 6 4 2 1269.77 60.49
 -7 -4 -2 106.69 11.9
 -7 -4 -2 96.39 12.5
 -7 -4 -2 125.49 15.3
 -7 -4 -2 116.09 15.1
 -7 -4 -2 107.99 18
 7 4 2 125.59 18.6
 7 4 2 111.49 15.8
 7 4 2 109.19 16.9
 -8 -4 -2 107.39 14
 -8 -4 -2 162.58 20.3
 -8 -4 -2 166.28 18.6
 -8 -4 -2 123.09 12.6
 -8 -4 -2 166.58 19.7
 8 4 2 149.19 21.6
 8 4 2 139.39 21.8
 -9 -4 -2 8.1 8.4
 -9 -4 -2 1.6 5.8
 -9 -4 -2 14.4 9.3
 9 4 2 -1.3 6.4
 9 4 2 -3.5 5.7
 9 4 2 -3.6 9.5
 -10 -4 -2 26.4 13.1
 -10 -4 -2 52.39 14.6
 -10 -4 -2 36.1 11.1
 10 4 2 43 14.9
 10 4 2 43.1 14.4
 -11 -4 -2 2.8 6.6
 -11 -4 -2 20.4 11.1
 11 4 2 -3.6 11.6
 11 4 2 4.1 10.2
 -12 -4 -2 58.89 19
 -12 -4 -2 72.09 21.2
 -12 -4 -2 54.99 16.3
 12 4 2 85.29 22.6
 12 4 2 47.3 18.4
 9 -5 -2 2.3 10.5
 9 -5 -2 4 9.1
 9 -5 -2 -3.8 13.5
 -9 5 2 -15.2 6.6
 -9 5 2 -16 6.9
 8 -5 -2 78.29 16.2
 8 -5 -2 67.89 16.8
 8 -5 -2 37.3 14.2
 8 -5 -2 62.69 18.7
 -8 5 2 65.99 12.3
 -8 5 2 61.79 13.4
 -8 5 2 47.3 12.5
 7 -5 -2 24 11.6
 7 -5 -2 14.6 9.7
 7 -5 -2 18.8 9.8
 7 -5 -2 4.3 8.3
 7 -5 -2 7.9 8.1
 7 -5 -2 11 8
 -7 5 2 -4.3 6.8
 -7 5 2 5.7 5.6
 -7 5 2 6.8 5.8
 -7 5 2 5.9 5.3
 -7 5 2 -15.6 5.7
 6 -5 -2 8.6 8.1
 6 -5 -2 33.4 12.7
 6 -5 -2 10.2 9
 6 -5 -2 26.1 10.4
 6 -5 -2 23.3 12.4
 6 -5 -2 15.7 6.8
 -6 5 2 5 4.8
 -6 5 2 1.2 6.8
 -6 5 2 13.1 6
 -6 5 2 6.9 5.6
 -6 5 2 18.1 6.8
 -6 5 2 10.8 7.4
 -6 5 2 8 5.4
 5 -5 -2 143.29 20.8
 5 -5 -2 118.89 19.9
 5 -5 -2 103.89 17.8
 5 -5 -2 113.79 19.5
 5 -5 -2 118.59 15.7
 5 -5 -2 159.08 23
 -5 5 2 142.99 14.2
 -5 5 2 133.79 12.5
 -5 5 2 120.09 12.4
 -5 5 2 108.39 18.9
 -5 5 2 121.19 12
 4 -5 -2 6.5 6.1
 4 -5 -2 17.5 6.6
 4 -5 -2 27 9.9
 4 -5 -2 11.3 7.7
 4 -5 -2 6.5 6.3
 4 -5 -2 17.3 8.8
 -4 5 2 5.7 3.5
 -4 5 2 16.1 5.1
 -4 5 2 5 3.6
 -4 5 2 8 4.5
 -4 5 2 1.9 5.9
 3 -5 -2 25.2 7
 3 -5 -2 28 8.9
 3 -5 -2 14.7 7.8
 3 -5 -2 19.4 5.9
 3 -5 -2 28 9
 3 -5 -2 18.6 9.2
 -3 5 2 29.2 5.5
 -3 5 2 20.6 5.3
 -3 5 2 21.6 4.8
 -3 5 2 26.4 8.8
 -3 5 2 10.2 3.1
 2 -5 -2 19.9 8.1
 2 -5 -2 28.4 9.9
 2 -5 -2 17.3 5.6
 2 -5 -2 29.5 6.2
 2 -5 -2 27.3 9.1
 -2 5 2 25.1 4
 -2 5 2 39.3 6.6
 -2 5 2 23.4 4.5
 -2 5 2 23.1 9.2
 -2 5 2 26.4 2.8
 1 -5 -2 427.36 22.1
 1 -5 -2 468.85 22.5
 1 -5 -2 431.96 26.8
 1 -5 -2 433.46 29.6
 -1 5 2 442.06 22.8
 -1 5 2 442.56 19.7
 -1 5 2 468.25 20.1
 -1 5 2 486.45 30.9
 0 -5 -2 338.17 24.5
 0 -5 -2 368.46 18.4
 0 -5 -2 381.16 22.8
 0 5 2 422.06 27.4
 0 5 2 336.77 19
 0 5 2 363.46 16.5
 0 5 2 332.47 16.8
 -1 -5 -2 9.9 2.8
 -1 -5 -2 5.6 3.4
 -1 -5 -2 3 4.1
 -1 -5 -2 1.6 1.4
 -1 -5 -2 8.4 3.9
 -1 -5 -2 13.3 3.4
 1 5 2 4.4 2.4
 1 5 2 0.9 1.5
 1 5 2 3.1 4.4
 1 5 2 2.1 2.4
 -2 -5 -2 10.8 5.4
 -2 -5 -2 14.5 5.3
 -2 -5 -2 18.8 5.1
 -2 -5 -2 17.8 4.4
 -2 -5 -2 9.9 3.7
 2 5 2 15.9 6
 2 5 2 12.2 4.1
 -3 -5 -2 1.1 2.8
 -3 -5 -2 2.4 3.7
 -3 -5 -2 -1.4 2.1
 -3 -5 -2 -2.1 2.5
 -3 -5 -2 -0.4 2.8
 3 5 2 -0.6 3.7
 3 5 2 1 2
 3 5 2 0.4 3.3
 3 5 2 -2.6 2.1
 -4 -5 -2 770.22 35.8
 -4 -5 -2 694.83 36.4
 -4 -5 -2 736.83 37.6
 -4 -5 -2 735.93 37.3
 -4 -5 -2 762.52 39.6
 4 5 2 736.23 37.1
 4 5 2 684.83 36.9
 4 5 2 752.22 35.8
 4 5 2 747.33 35.9
 4 5 2 798.62 41.7
 -5 -5 -2 489.05 29.6
 -5 -5 -2 447.56 24.7
 -5 -5 -2 470.45 29.6
 -5 -5 -2 477.15 29.8
 5 5 2 439.76 28.9
 5 5 2 488.05 29
 5 5 2 471.05 27.9
 5 5 2 509.65 32.5
 5 5 2 512.75 26.5
 -6 -5 -2 30.1 9
 -6 -5 -2 20.1 7.5
 -6 -5 -2 26 8.6
 -6 -5 -2 25.7 5.6
 -6 -5 -2 30.5 8.6
 6 5 2 26.2 8.3
 6 5 2 24.9 6.5
 6 5 2 23.8 8.4
 -7 -5 -2 63.69 13.1
 -7 -5 -2 80.69 14
 -7 -5 -2 71.79 16.1
 -7 -5 -2 60.99 6.6
 -7 -5 -2 87.69 15
 7 5 2 65.19 13.7
 7 5 2 66.79 13.6
 7 5 2 90.69 13.3
 7 5 2 73.29 9.1
 -8 -5 -2 -0.3 6.4
 -8 -5 -2 12.6 7.3
 -8 -5 -2 9.2 7.1
 -8 -5 -2 0.2 8.1
 8 5 2 7.2 7.5
 8 5 2 17.7 7.4
 8 5 2 15.4 7.9
 -9 -5 -2 177.98 23.1
 -9 -5 -2 186.48 21.6
 -9 -5 -2 172.28 26.2
 9 5 2 158.68 17.5
 9 5 2 188.68 23.8
 9 5 2 158.98 24.8
 -10 -5 -2 97.59 23.2
 -10 -5 -2 127.89 21.4
 -10 -5 -2 127.59 22.8
 10 5 2 95.29 22
 10 5 2 106.19 22.5
 10 5 2 123.69 17.9
 -11 -5 -2 39.8 12.3
 -11 -5 -2 70.49 17.9
 -11 -5 -2 28.9 14.8
 11 5 2 45.3 17.1
 11 5 2 60.29 17.6
 -12 -5 -2 55.59 16.4
 -12 -5 -2 49.4 18.5
 12 5 2 37.6 18.2
 12 5 2 47.4 14.9
 8 -6 -2 -5 10
 8 -6 -2 24 9.5
 7 -6 -2 241.88 28.1
 7 -6 -2 254.97 27.3
 7 -6 -2 269.87 24.1
 7 -6 -2 269.47 27.5
 7 -6 -2 229.68 32.9
 -7 6 2 171.78 31.2
 -7 6 2 195.58 20.2
 -7 6 2 204.28 19.3
 6 -6 -2 0.3 5.8
 6 -6 -2 5.1 11.3
 6 -6 -2 3.4 7.1
 6 -6 -2 -14.6 7.8
 6 -6 -2 -5.6 6.9
 6 -6 -2 5.6 8.4
 -6 6 2 2.6 7.2
 -6 6 2 -8.7 3.6
 -6 6 2 -11.8 4.6
 -6 6 2 -3.4 4.3
 5 -6 -2 403.26 33.4
 5 -6 -2 384.96 26.7
 5 -6 -2 377.26 30.7
 5 -6 -2 440.36 35.5
 -5 6 2 433.86 25.9
 -5 6 2 301.77 20.3
 -5 6 2 401.36 22.7
 -5 6 2 407.96 35
 4 -6 -2 327.67 27.7
 4 -6 -2 341.47 30.9
 4 -6 -2 301.77 27.9
 4 -6 -2 321.57 23.5
 4 -6 -2 371.36 27.1
 -4 6 2 345.37 20.1
 -4 6 2 353.56 20
 -4 6 2 380.86 23
 3 -6 -2 136.39 15.3
 3 -6 -2 148.99 17.4
 3 -6 -2 179.48 21
 3 -6 -2 175.28 15.3
 3 -6 -2 187.28 19.1
 -3 6 2 171.28 20.8
 -3 6 2 156.18 14.6
 -3 6 2 166.68 11.4
 -3 6 2 154.68 11.7
 2 -6 -2 1028.1 52.39
 2 -6 -2 968.3 55.09
 2 -6 -2 1023.6 46.6
 2 -6 -2 1050.89 45.8
 -2 6 2 1002.2 56.09
 -2 6 2 1042.5 40.6
 -2 6 2 1064.29 45.8
 -2 6 2 978.4 40.5
 1 -6 -2 211.08 14.9
 1 -6 -2 201.68 14
 1 -6 -2 209.98 18.9
 1 -6 -2 187.48 20.4
 -1 6 2 209.98 12.1
 -1 6 2 208.08 21.5
 -1 6 2 215.68 11.3
 -1 6 2 207.98 14.7
 0 -6 -2 3015 111.39
 0 -6 -2 3107.39 114.09
 0 -6 -2 2932.11 131.39
 0 6 2 3397.66 129.39
 0 6 2 2991 109.59
 0 6 2 2965 111.89
 0 6 2 3161.08 115.59
 -1 -6 -2 4543.65 174.88
 -1 -6 -2 4645.84 183.38
 -1 -6 -2 4612.14 163.18
 -1 -6 -2 4602.94 164.68
 1 6 2 4123.69 173.08
 1 6 2 4659.73 166.78
 1 6 2 4741.63 178.78
 -2 -6 -2 611.64 31.9
 -2 -6 -2 615.94 24.3
 -2 -6 -2 619.94 36.5
 -2 -6 -2 603.14 35
 -2 -6 -2 648.54 29.9
 -2 -6 -2 615.74 29
 2 6 2 527.05 29.1
 2 6 2 628.74 38.1
 2 6 2 616.04 31.1
 -3 -6 -2 41.6 9.5
 -3 -6 -2 51.19 6.3
 -3 -6 -2 43.6 8.7
 -3 -6 -2 56.39 9
 -3 -6 -2 40 10
 -3 -6 -2 59.89 9.3
 3 6 2 50.29 8.8
 3 6 2 42.5 8.5
 3 6 2 53.99 12.1
 -4 -6 -2 318.07 21.4
 -4 -6 -2 303.07 21.5
 -4 -6 -2 292.27 21.7
 -4 -6 -2 308.47 24.2
 -4 -6 -2 308.57 21
 4 6 2 272.17 20.8
 4 6 2 305.17 25.3
 4 6 2 306.97 24.2
 4 6 2 321.07 21.9
 -5 -6 -2 6.6 5.5
 -5 -6 -2 0.2 2.8
 -5 -6 -2 -4.6 4
 -5 -6 -2 -3 3.1
 -5 -6 -2 -2 3.4
 5 6 2 1.3 4.2
 5 6 2 2.7 2.9
 5 6 2 -0.4 3.4
 5 6 2 -1.9 4.5
 5 6 2 0.8 4.6
 -6 -6 -2 197.68 20.1
 -6 -6 -2 219.18 15.3
 -6 -6 -2 228.98 20.2
 -6 -6 -2 224.18 20.9
 -6 -6 -2 229.88 20.9
 6 6 2 196.38 18.4
 6 6 2 259.17 24.7
 6 6 2 214.38 17.4
 -7 -6 -2 30.9 5.3
 -7 -6 -2 29 9.7
 -7 -6 -2 33.1 9.9
 -7 -6 -2 30.3 10.5
 7 6 2 26 5.7
 7 6 2 37.4 8.7
 7 6 2 48.2 11.7
 7 6 2 33.6 12.2
 7 6 2 29.8 10.1
 -8 -6 -2 859.71 51.19
 -8 -6 -2 848.42 51.59
 -8 -6 -2 894.51 49.9
 8 6 2 870.81 51.39
 8 6 2 789.72 44.3
 8 6 2 807.72 49.6
 8 6 2 805.82 39.1
 -9 -6 -2 56.19 13.8
 -9 -6 -2 61.29 15.4
 -9 -6 -2 60.29 15.3
 9 6 2 44.2 13.3
 9 6 2 60.49 12.6
 9 6 2 41.4 12.9
 -10 -6 -2 976.4 57.29
 -10 -6 -2 962.6 61.19
 -10 -6 -2 949.6 60.29
 10 6 2 920.61 60.89
 10 6 2 884.11 50.29
 10 6 2 1058.09 63.79
 -11 -6 -2 350.96 36.4
 -11 -6 -2 368.06 36.5
 -11 -6 -2 346.47 31.6
 11 6 2 350.76 37.3
 11 6 2 373.46 37.4
 -12 -6 -2 46.9 16.4
 -12 -6 -2 20.7 15.2
 -12 -6 -2 26.5 12.1
 12 6 2 81.99 20.9
 12 6 2 49.99 18.5
 8 -7 -2 30.1 11.3
 8 -7 -2 24.9 10
 7 -7 -2 6 8.4
 7 -7 -2 -6.3 9.8
 7 -7 -2 6.1 7
 -7 7 2 -4.4 10.9
 -7 7 2 7.9 8.2
 6 -7 -2 28.4 10.6
 6 -7 -2 26 11.8
 6 -7 -2 30.6 12.8
 6 -7 -2 16.5 8.3
 -6 7 2 12 13.6
 5 -7 -2 451.25 39.2
 5 -7 -2 424.06 33.3
 5 -7 -2 486.25 38.5
 -5 7 2 446.66 27.8
 -5 7 2 456.45 39.5
 4 -7 -2 -0.2 5.1
 4 -7 -2 -3 6
 4 -7 -2 -4.1 4.3
 4 -7 -2 2.6 8.4
 -4 7 2 6.6 4.1
 -4 7 2 -5.9 2.6
 3 -7 -2 613.04 33.4
 3 -7 -2 577.04 39
 3 -7 -2 639.74 44.5
 3 -7 -2 565.64 37.7
 -3 7 2 525.65 26.7
 -3 7 2 586.14 31.5
 -3 7 2 617.14 44.2
 2 -7 -2 319.57 29.3
 2 -7 -2 307.07 21
 2 -7 -2 328.27 26.7
 2 -7 -2 306.07 20.7
 -2 7 2 312.37 29.8
 -2 7 2 275.27 15.9
 -2 7 2 294.17 14.2
 -2 7 2 309.37 23.1
 1 -7 -2 23.9 11.3
 1 -7 -2 6.1 4.2
 1 -7 -2 9.8 5.4
 1 -7 -2 6.5 6.5
 -1 7 2 0.8 2.7
 -1 7 2 4.9 3.5
 -1 7 2 6 7
 0 -7 -2 11.5 4.9
 0 -7 -2 -1.3 5.9
 0 -7 -2 6.3 3.2
 0 7 2 2.7 5.7
 0 7 2 -0.5 2.5
 0 7 2 3.6 3.4
 -1 -7 -2 4.8 3.3
 -1 -7 -2 2.3 5.8
 -1 -7 -2 7.5 4.1
 -1 -7 -2 7.4 3
 1 7 2 15.7 8.3
 1 7 2 4.2 3.9
 1 7 2 7.4 3.6
 -2 -7 -2 1199.48 47.2
 -2 -7 -2 1350.06 53.29
 -2 -7 -2 1209.18 55.49
 -2 -7 -2 1286.47 52.09
 2 7 2 1229.48 64.79
 2 7 2 1132.69 52.39
 2 7 2 1157.08 53.89
 2 7 2 1249.18 59.89
 -3 -7 -2 45.1 8.4
 -3 -7 -2 47.9 9.8
 -3 -7 -2 40.5 9.6
 -3 -7 -2 32.1 5.1
 -3 -7 -2 33.2 9
 3 7 2 49 10.9
 3 7 2 25.7 7.1
 3 7 2 27.5 8.5
 3 7 2 15.8 8.8
 -4 -7 -2 995.1 43.3
 -4 -7 -2 923.51 48.2
 -4 -7 -2 1038 48.4
 -4 -7 -2 961.4 49.2
 4 7 2 1030.3 48.8
 4 7 2 923.11 47.8
 4 7 2 1025.1 56.59
 4 7 2 968.3 49.4
 -5 -7 -2 1345.27 64.09
 -5 -7 -2 1409.06 61.89
 -5 -7 -2 1366.76 63.69
 -5 -7 -2 1353.96 64.79
 -5 -7 -2 1338.57 59.99
 5 7 2 1355.86 61.79
 5 7 2 1552.04 73.99
 5 7 2 1431.06 64.89
 5 7 2 1342.17 63.99
 -6 -7 -2 172.88 19.3
 -6 -7 -2 170.78 18.9
 -6 -7 -2 207.68 19.6
 -6 -7 -2 189.48 15.5
 6 7 2 188.38 22.5
 6 7 2 177.58 21
 6 7 2 185.78 18.2
 -7 -7 -2 377.56 29.9
 -7 -7 -2 404.26 31.4
 -7 -7 -2 361.26 29.3
 -7 -7 -2 362.96 20.1
 7 7 2 433.96 30.5
 7 7 2 357.56 33.3
 -8 -7 -2 54.69 15.9
 -8 -7 -2 37.3 11.8
 8 7 2 36.8 10.2
 8 7 2 64.79 15.3
 8 7 2 34.1 11.3
 -9 -7 -2 131.79 22.6
 -9 -7 -2 116.19 20.5
 -9 -7 -2 104.99 19.3
 -9 -7 -2 102.69 19.2
 9 7 2 105.99 21.6
 9 7 2 94.99 19.6
 9 7 2 107.39 16.9
 -10 -7 -2 -2.1 9
 -10 -7 -2 23 11.8
 -10 -7 -2 2.4 8
 10 7 2 -6 8
 10 7 2 -11.2 8.8
 10 7 2 24.7 11.7
 -11 -7 -2 116.69 23
 -11 -7 -2 130.69 25.3
 -11 -7 -2 162.88 25.4
 11 7 2 180.68 30.5
 11 7 2 137.79 26.2
 -12 -7 -2 114.89 24.5
 -12 -7 -2 115.29 24.9
 -12 -7 -2 90.29 18.8
 12 7 2 86.89 23.1
 12 7 2 151.18 28.1
 7 -8 -2 79.69 14.6
 7 -8 -2 52.69 17.4
 -7 8 2 86.79 16.4
 -7 8 2 79.69 22.5
 6 -8 -2 112.19 23.9
 6 -8 -2 66.49 13.1
 6 -8 -2 91.29 19.5
 -6 8 2 69.69 17.3
 5 -8 -2 260.87 23.5
 5 -8 -2 321.27 33.5
 5 -8 -2 270.37 29.2
 -5 8 2 247.38 20.1
 -5 8 2 253.47 31.9
 -5 8 2 276.77 29.7
 4 -8 -2 -9.6 6.2
 4 -8 -2 11.1 9.6
 4 -8 -2 0.3 8.7
 -4 8 2 -0.7 4.3
 -4 8 2 1.5 10.3
 3 -8 -2 810.82 54.39
 3 -8 -2 739.93 40.6
 3 -8 -2 763.62 48.8
 -3 8 2 736.63 38.2
 -3 8 2 694.93 51.69
 2 -8 -2 12.4 6
 2 -8 -2 4.4 7.9
 2 -8 -2 11.7 5.6
 -2 8 2 14.4 10.2
 -2 8 2 12.2 5
 1 -8 -2 32.2 12.4
 1 -8 -2 40.4 8.8
 1 -8 -2 26.8 6
 -1 8 2 55.19 9.8
 -1 8 2 30.1 5.2
 0 -8 -2 968 41.5
 0 -8 -2 1023.3 59.19
 0 -8 -2 1152.28 48.2
 0 8 2 986.6 47
 0 8 2 913.81 42.8
 0 8 2 1022 62.29
 -1 -8 -2 -3.2 3.7
 -1 -8 -2 -5.5 4.9
 -1 -8 -2 3.3 2.4
 1 8 2 4.2 2.8
 1 8 2 4 7
 1 8 2 1.8 3.8
 1 8 2 -2.4 4.4
 -2 -8 -2 1663.33 80.59
 -2 -8 -2 1856.51 74.29
 -2 -8 -2 1629.64 63.79
 -2 -8 -2 1770.22 71.39
 2 8 2 1763.32 73.39
 2 8 2 1690.33 79.69
 2 8 2 1780.92 87.19
 2 8 2 1496.25 69.89
 -3 -8 -2 756.62 36.8
 -3 -8 -2 762.42 31.5
 -3 -8 -2 721.43 39.7
 -3 -8 -2 752.52 37.4
 -3 -8 -2 721.63 43.1
 3 8 2 668.43 47.1
 3 8 2 666.43 42.1
 3 8 2 724.73 38.8
 3 8 2 604.64 36.4
 -4 -8 -2 1457.25 60.09
 -4 -8 -2 1469.65 70.39
 -4 -8 -2 1452.35 69.19
 -4 -8 -2 1571.24 67.79
 -4 -8 -2 1484.85 66.59
 4 8 2 1503.25 79.09
 4 8 2 1564.24 72.49
 4 8 2 1581.34 69.49
 -5 -8 -2 619.44 36.2
 -5 -8 -2 599.14 35.5
 -5 -8 -2 574.04 36.5
 -5 -8 -2 559.34 30.8
 -5 -8 -2 617.64 35.9
 5 8 2 523.45 35.1
 5 8 2 584.54 43.3
 5 8 2 562.54 33.3
 5 8 2 597.64 37.2
 -6 -8 -2 721.33 38.7
 -6 -8 -2 722.33 43
 -6 -8 -2 762.92 44.8
 -6 -8 -2 747.83 43.5
 -6 -8 -2 754.02 39.9
 6 8 2 728.93 41.3
 6 8 2 682.83 41.7
 6 8 2 743.33 50.29
 -7 -8 -2 348.77 26.8
 -7 -8 -2 357.46 29.5
 -7 -8 -2 341.27 29.3
 -7 -8 -2 330.87 20.5
 -7 -8 -2 371.56 29.6
 7 8 2 323.17 33.3
 7 8 2 356.76 28
 7 8 2 334.27 26.9
 -8 -8 -2 40.1 12.6
 -8 -8 -2 38 11.4
 -8 -8 -2 38.5 13.3
 -8 -8 -2 43.3 12.8
 8 8 2 15.8 8.1
 8 8 2 23.6 12.5
 8 8 2 34.6 11.4
 8 8 2 37.5 10.9
 -9 -8 -2 274.27 29.2
 -9 -8 -2 247.48 26.5
 -9 -8 -2 259.77 27.2
 -9 -8 -2 304.07 29.8
 9 8 2 241.88 24.9
 9 8 2 274.47 28.1
 9 8 2 272.57 30
 -10 -8 -2 637.04 47.9
 -10 -8 -2 659.23 46
 -10 -8 -2 599.54 45.1
 10 8 2 550.64 39.8
 10 8 2 682.13 49.99
 10 8 2 612.14 46.8
 -11 -8 -2 111.09 22.8
 -11 -8 -2 102.29 28.1
 -11 -8 -2 159.98 25.1
 11 8 2 145.39 26.9
 -12 -8 -2 98.89 20.4
 -12 -8 -2 163.58 27.9
 -12 -8 -2 117.99 21.7
 12 8 2 167.98 31.5
 12 8 2 94.29 20.6
 6 -9 -2 -15.3 7.9
 6 -9 -2 -5.5 8.8
 -6 9 2 -0.2 7.2
 5 -9 -2 71.69 19.4
 5 -9 -2 63.89 13.5
 -5 9 2 35.6 13.9
 4 -9 -2 161.98 18.3
 4 -9 -2 144.89 27.5
 -4 9 2 134.99 15
 -4 9 2 133.59 23.5
 3 -9 -2 -6.1 6.1
 3 -9 -2 1 8.1
 3 -9 -2 13.4 8.2
 -3 9 2 2.9 9.2
 -3 9 2 18.8 9.8
 -3 9 2 19 6.8
 2 -9 -2 258.07 29.9
 2 -9 -2 229.68 20.5
 -2 9 2 218.08 27.5
 -2 9 2 212.18 26.3
 -2 9 2 194.18 17.6
 1 -9 -2 -4.8 7.8
 1 -9 -2 2.1 3.1
 -1 9 2 -5.2 6.1
 -1 9 2 4.4 9.1
 -1 9 2 6.3 4.7
 0 -9 -2 2.5 7.2
 0 -9 -2 -5.1 4.1
 0 -9 -2 -4.4 2.6
 0 9 2 2.6 7.7
 0 9 2 -5.2 4.1
 0 9 2 0.8 6.6
 0 9 2 -8.6 3.3
 -1 -9 -2 2.7 5.2
 -1 -9 -2 -0.4 5.1
 1 9 2 -1.8 5
 1 9 2 -5 4.2
 1 9 2 -3.3 6.6
 1 9 2 2.6 4.5
 -2 -9 -2 100.19 19.3
 -2 -9 -2 133.29 14.4
 -2 -9 -2 142.19 13.9
 -2 -9 -2 119.69 11.3
 2 9 2 179.28 21.9
 2 9 2 122.89 14.3
 2 9 2 126.19 22.5
 2 9 2 164.18 16.4
 -3 -9 -2 141.79 10.2
 -3 -9 -2 138.09 18.5
 -3 -9 -2 153.68 15
 -3 -9 -2 127.09 14.6
 3 9 2 144.39 25.1
 3 9 2 144.49 22.4
 3 9 2 150.58 16.7
 -4 -9 -2 34.9 5.6
 -4 -9 -2 63.09 14.3
 -4 -9 -2 29.2 9.8
 -4 -9 -2 40 9.4
 -4 -9 -2 44.1 9.9
 4 9 2 42.8 8.9
 4 9 2 62.49 16.7
 4 9 2 37.9 10.6
 4 9 2 41.4 12.5
 -5 -9 -2 673.53 40.1
 -5 -9 -2 687.83 39.3
 -5 -9 -2 645.74 32.7
 -5 -9 -2 639.04 40.8
 -5 -9 -2 626.64 39.2
 5 9 2 621.94 41.9
 5 9 2 664.63 49.8
 5 9 2 633.14 39.5
 5 9 2 633.14 36.5
 -6 -9 -2 170.68 19.1
 -6 -9 -2 148.49 15.4
 -6 -9 -2 180.68 19.8
 -6 -9 -2 164.58 17.4
 6 9 2 186.68 18.7
 6 9 2 176.28 20.8
 6 9 2 178.18 24.7
 -7 -9 -2 35.4 12.6
 -7 -9 -2 66.69 14.6
 -7 -9 -2 45.9 12.5
 -7 -9 -2 44.6 11.4
 -7 -9 -2 51.39 11.2
 7 9 2 46.2 12.3
 7 9 2 60.09 17.5
 7 9 2 41 12.6
 -8 -9 -2 21.2 9.6
 -8 -9 -2 39.7 13.6
 -8 -9 -2 46.9 14
 -8 -9 -2 50.19 12.7
 8 9 2 24 13.7
 8 9 2 42.9 13.3
 8 9 2 33.7 11.6
 8 9 2 34.8 12.3
 -9 -9 -2 7.1 9.4
 -9 -9 -2 25.8 11.6
 -9 -9 -2 -0.9 7.1
 9 9 2 23.2 10.5
 9 9 2 20.6 17
 9 9 2 10.9 10.8
 -10 -9 -2 9 9.1
 -10 -9 -2 3.1 6.3
 -10 -9 -2 4.4 7.6
 10 9 2 16.5 12.7
 10 9 2 -1.3 8
 10 9 2 -11.8 8.7
 -11 -9 -2 16.5 10.1
 -11 -9 -2 10.2 8.2
 -11 -9 -2 -3.5 10
 11 9 2 -5.5 8.6
 11 9 2 -3.2 9.8
 -12 -9 -2 -12.6 7.5
 -12 -9 -2 -0.8 9.9
 -12 -9 -2 -14.1 7.9
 12 9 2 -0.1 11.3
 12 9 2 -1.8 10.8
 5 -10 -2 24.2 11.7
 5 -10 -2 31.8 15.6
 -5 10 2 15.3 11.2
 4 -10 -2 213.58 42.5
 4 -10 -2 305.97 26
 -4 10 2 351.26 35.2
 3 -10 -2 96.09 22.5
 3 -10 -2 56.79 13.2
 -3 10 2 66.09 16.9
 2 -10 -2 350.36 26.9
 2 -10 -2 371.96 37.5
 -2 10 2 398.26 36.9
 -2 10 2 334.67 23.8
 1 -10 -2 341.07 35.4
 1 -10 -2 284.37 23.6
 -1 10 2 286.97 34.3
 -1 10 2 279.87 31.6
 -1 10 2 266.67 21.3
 0 -10 -2 300.27 33.4
 0 -10 -2 349.77 25.9
 0 10 2 332.17 36.9
 0 10 2 309.57 23.2
 0 10 2 318.27 33
 -1 -10 -2 94.59 21.3
 -1 -10 -2 100.89 15.1
 1 10 2 102.99 21.8
 1 10 2 60.39 12.3
 1 10 2 72.89 17.4
 -2 -10 -2 331.37 32.1
 -2 -10 -2 342.67 25.4
 2 10 2 327.37 25.2
 2 10 2 386.56 38.7
 2 10 2 343.67 33.2
 -3 -10 -2 45.8 14.8
 -3 -10 -2 43.2 9.8
 -3 -10 -2 29.3 9
 3 10 2 36.4 14.5
 3 10 2 41.7 11
 3 10 2 27.5 11.7
 -4 -10 -2 168.28 17.7
 -4 -10 -2 158.98 16.4
 -4 -10 -2 174.58 17.3
 -4 -10 -2 140.89 22.3
 4 10 2 155.98 27.2
 4 10 2 147.79 15.6
 4 10 2 141.89 20
 -5 -10 -2 61.99 14.1
 -5 -10 -2 49.3 11.1
 -5 -10 -2 52.39 11.4
 -5 -10 -2 56.09 14.1
 5 10 2 38.6 15
 5 10 2 59.39 11.3
 5 10 2 66.69 14.4
 -6 -10 -2 1462.15 72.09
 -6 -10 -2 1565.44 76.09
 -6 -10 -2 1363.96 62.09
 -6 -10 -2 1380.96 68.19
 6 10 2 1422.06 85.19
 6 10 2 1532.25 69.19
 -7 -10 -2 1.6 6.3
 -7 -10 -2 -3.1 5.6
 -7 -10 -2 -1.5 7.8
 -7 -10 -2 -4.1 4.9
 7 10 2 -9 7
 7 10 2 -10.4 5.2
 -8 -10 -2 549.74 40.9
 -8 -10 -2 485.25 34
 -8 -10 -2 509.55 39.3
 8 10 2 471.75 36.8
 8 10 2 439.36 45.6
 8 10 2 517.55 37
 -9 -10 -2 -3.3 7.5
 -9 -10 -2 3.3 7.2
 -9 -10 -2 -9.9 7.2
 9 10 2 -2.6 5.8
 9 10 2 -16.5 7.1
 9 10 2 31.1 13.9
 -10 -10 -2 89.49 18.2
 10 10 2 92.19 35.4
 10 10 2 111.49 20.6
 10 10 2 56.19 14.7
 -11 -10 -2 -8.6 7.9
 -11 -10 -2 -1.1 8.8
 -11 -10 -2 -4.4 10.3
 11 10 2 -23 7.5
 11 10 2 -15.9 7.7
 4 -11 -2 54.19 18.4
 4 -11 -2 31.6 9.4
 -4 11 2 7.4 12.9
 3 -11 -2 3.2 7.9
 3 -11 -2 -1 11.7
 -3 11 2 -4.3 9.2
 2 -11 -2 243.88 33.1
 2 -11 -2 261.47 21.8
 -2 11 2 280.27 33
 1 -11 -2 -3.8 6.3
 1 -11 -2 -3.3 8
 -1 11 2 -13.1 5.3
 -1 11 2 6.8 10
 0 -11 -2 -9.2 6.2
 0 -11 -2 -6.2 9.9
 0 11 2 -3.8 8.7
 0 11 2 -9.7 4.6
 -1 -11 -2 19.1 9
 -1 -11 -2 9.5 10.4
 1 11 2 14.8 9.1
 1 11 2 9.9 7.2
 1 11 2 24.3 15.4
 -2 -11 -2 108.89 22.3
 -2 -11 -2 116.09 17
 2 11 2 98.79 24
 2 11 2 69.69 13.1
 2 11 2 106.89 23.2
 -3 -11 -2 67.69 14
 -3 -11 -2 62.69 16.8
 3 11 2 69.69 19
 3 11 2 78.39 19.8
 -4 -11 -2 3.4 6.1
 -4 -11 -2 8.8 6.8
 -4 -11 -2 -7.3 5.7
 4 11 2 -2.9 9.6
 4 11 2 3.8 6.9
 4 11 2 3.3 11.1
 4 11 2 -6.9 4.6
 -5 -11 -2 127.49 16.7
 -5 -11 -2 91.59 15.9
 -5 -11 -2 143.69 22.4
 5 11 2 115.09 22
 5 11 2 98.89 14.2
 5 11 2 61.39 21
 -6 -11 -2 16.9 8.6
 -6 -11 -2 21.7 9.3
 6 11 2 8.9 6.8
 6 11 2 12.9 9.2
 -7 -11 -2 56.89 15.6
 -7 -11 -2 42.3 12.8
 7 11 2 39.9 14.9
 7 11 2 31.4 11.2
 -8 -11 -2 63.09 13
 -8 -11 -2 124.09 21.2
 -8 -11 -2 85.59 18.9
 8 11 2 96.79 18.7
 8 11 2 68.59 15.6
 -9 -11 -2 17.2 8.4
 -9 -11 -2 13.6 10.5
 9 11 2 18.6 11.5
 9 11 2 11.1 10.9
 -10 -11 -2 17.8 11.8
 -10 -11 -2 7.8 11.5
 -10 -11 -2 16.6 12.5
 10 11 2 2.5 11.6
 10 11 2 22.3 14
 2 -12 -2 15.6 9.7
 2 -12 -2 26.2 12.7
 -2 12 2 20.3 14.7
 1 -12 -2 33.8 13.5
 1 -12 -2 9.1 8.6
 -1 12 2 7.8 12.7
 0 -12 -2 165.88 19.1
 0 -12 -2 183.48 32.3
 0 12 2 186.48 31.8
 -1 -12 -2 -0.8 7.4
 -1 -12 -2 -5.2 9
 1 12 2 -7.2 11.4
 1 12 2 5.9 7.4
 -2 -12 -2 922.71 64.39
 -2 -12 -2 1040.2 55.29
 2 12 2 1120.79 70.49
 2 12 2 985.1 52.99
 -3 -12 -2 78.79 15.7
 -3 -12 -2 89.39 21.7
 3 12 2 58.29 13.9
 3 12 2 85.39 20.3
 -4 -12 -2 375.56 35
 -4 -12 -2 419.66 31.3
 4 12 2 434.86 41.1
 -5 -12 -2 -3 5.5
 -5 -12 -2 -9.9 5.6
 -5 -12 -2 -8.7 6.4
 5 12 2 9.1 10.3
 -6 -12 -2 1.8 7.7
 -6 -12 -2 10.3 7.9
 -6 -12 -2 5.3 8.9
 6 12 2 5 10
 -7 -12 -2 51.69 13.4
 7 12 2 25.6 11.3
 7 12 2 45.1 16.2
 -8 -12 -2 92.59 19.3
 8 12 2 98.09 21.3
 8 12 2 73.69 14.4
 -9 -12 -2 74.89 17.9
 9 12 2 90.59 20.5
 9 12 2 117.39 29.7
 -10 -12 -2 139.49 24.7
 10 12 2 113.69 23.5
 10 12 2 91.19 17.8
 10 12 2 126.19 21.9
 1 -13 -2 6.4 10.5
 1 -13 -2 -21.2 10.9
 -1 13 2 5.5 13.8
 0 -13 -2 45.4 14.5
 0 -13 -2 30.1 10.9
 0 13 2 19.7 13.3
 -1 -13 -2 16.1 12.6
 1 13 2 0.8 11
 -2 -13 -2 5.2 8.5
 2 13 2 -6.7 11.1
 -3 -13 -2 45.6 12.8
 -3 -13 -2 41.1 14.7
 -4 -13 -2 3.9 8.1
 -4 -13 -2 -1 7.3
 -5 -13 -2 30 11.6
 -5 -13 -2 38.3 12.5
 -6 -13 -2 93.99 19.2
 -6 -13 -2 103.89 18.3
 -6 -13 -2 93.59 21.3
 6 13 2 125.99 26.1
 -7 -13 -2 49 13.1
 -7 -13 -2 8.5 11
 7 13 2 23.7 15.4
 -8 -13 -2 69.49 15.6
 8 13 2 46.2 15.6
 -2 -14 -2 -5.8 8.1
 -2 -14 -2 -8 11.1
 2 14 2 -15.2 13.5
 -3 -14 -2 34.6 13
 -3 -14 -2 34.1 11.3
 3 14 2 54.99 20.5
 -4 -14 -2 193.48 23.5
 -4 -14 -2 196.38 22.6
 4 14 2 168.48 30.9
 -5 -14 -2 10.7 11.5
 -5 -14 -2 -15.3 7.1
 5 14 2 -0.2 9.6
 -6 -14 -2 118.19 20.3
 6 14 2 140.99 29.7
 6 13 -3 74.69 23
 6 13 -3 77.59 18.4
 6 13 -3 46.9 22.3
 -6 -13 3 73.29 15.9
 5 13 -3 -3.2 12
 5 13 -3 -3.6 10.6
 -5 -13 3 -15.6 6.6
 4 13 -3 114.69 27.4
 4 13 -3 106.99 26.3
 -4 -13 3 128.89 22.2
 -4 -13 3 96.99 22.3
 3 13 -3 1.6 14.1
 3 13 -3 11.2 14.9
 -3 -13 3 3.9 10.1
 -3 -13 3 -11.6 5.1
 2 13 -3 172.58 32.1
 2 13 -3 95.29 30.4
 -2 -13 3 171.18 25.7
 -2 -13 3 153.48 24.8
 1 13 -3 186.98 33.8
 1 13 -3 218.68 44.4
 -1 -13 3 229.98 28.9
 -1 -13 3 259.77 28.3
 8 12 -3 21.9 13.5
 8 12 -3 77.39 18.6
 -8 -12 3 53.29 14.7
 -8 -12 3 51.89 13.9
 7 12 -3 28.9 12.6
 7 12 -3 -0.2 12.4
 7 12 -3 28.7 15.5
 -7 -12 3 -0.1 9.8
 -7 -12 3 41.1 13.7
 6 12 -3 273.17 35.3
 6 12 -3 170.58 31.1
 -6 -12 3 281.47 27.9
 -6 -12 3 318.67 39.9
 5 12 -3 10 17.2
 5 12 -3 -10.4 10.6
 -5 -12 3 -21.1 9.7
 4 12 -3 115.69 27.3
 4 12 -3 84.09 24.3
 -4 -12 3 86.59 17.3
 -4 -12 3 94.79 19.3
 3 12 -3 3.3 17.8
 3 12 -3 33 17.5
 -3 -12 3 70.39 16
 -3 -12 3 44.5 14.3
 2 12 -3 79.39 27
 2 12 -3 44.6 23.9
 -2 -12 3 60.99 17.2
 -2 -12 3 73.99 17.6
 1 12 -3 40.3 28.1
 1 12 -3 55.29 21.7
 -1 -12 3 67.19 19.7
 0 12 -3 -25 8.6
 0 12 -3 -26.2 11.7
 0 -12 3 -2.2 8.4
 0 -12 3 2.1 9.5
 -1 12 -3 3.2 11.8
 -1 12 -3 -16.5 14.7
 1 -12 3 0.8 10.2
 1 -12 3 -3.6 8.2
 -2 12 -3 -3 17.5
 -2 12 -3 -17.5 10.7
 2 -12 3 10.6 11.1
 2 -12 3 -9.8 9
 9 11 -3 11.1 13.5
 9 11 -3 2.1 13.8
 -9 -11 3 27 14.5
 8 11 -3 133.59 25.5
 -8 -11 3 184.08 24
 7 11 -3 13 15.9
 7 11 -3 12.8 10.7
 7 11 -3 21.2 13.7
 -7 -11 3 20 11.5
 6 11 -3 178.28 30.2
 6 11 -3 224.78 35.5
 6 11 -3 171.68 26.6
 -6 -11 3 212.78 23.8
 -6 -11 3 224.08 25.1
 5 11 -3 136.99 28.4
 5 11 -3 204.98 32.9
 -5 -11 3 197.98 22.5
 -5 -11 3 235.98 25.2
 -5 -11 3 172.68 24.2
 -5 -11 3 194.48 19.8
 4 11 -3 59.69 21.7
 4 11 -3 57.19 20
 -4 -11 3 64.69 14.7
 -4 -11 3 65.39 13.5
 -4 -11 3 29.1 11.7
 3 11 -3 -10 10.8
 3 11 -3 -10.8 9.1
 -3 -11 3 -15.3 7.5
 -3 -11 3 2 6.2
 -3 -11 3 -6.7 6.8
 2 11 -3 782.52 58.89
 2 11 -3 801.62 64.69
 -2 -11 3 734.43 51.89
 -2 -11 3 856.41 49.8
 1 11 -3 10.7 10.1
 1 11 -3 36.4 18
 -1 -11 3 5.8 8.1
 -1 -11 3 18.5 11.9
 -1 -11 3 58.49 15.1
 0 11 -3 437.26 43.4
 0 11 -3 503.05 53.09
 0 -11 3 482.25 42.4
 0 -11 3 419.16 34.9
 -1 11 -3 32.7 21.5
 -1 11 -3 17.1 12.6
 1 -11 3 11.9 9.4
 1 -11 3 -15.7 9.4
 -2 11 -3 125.59 31.5
 2 -11 3 80.19 24
 2 -11 3 161.28 29.4
 -3 11 -3 -9.7 8.5
 -3 11 -3 -24 11.5
 3 -11 3 5.5 8.6
 10 10 -3 236.58 34.8
 10 10 -3 155.58 28.9
 -10 -10 3 266.67 30.7
 -10 -10 3 335.47 29.5
 9 10 -3 -24.8 9.7
 9 10 -3 -0.6 9.3
 9 10 -3 -3.2 9.4
 -9 -10 3 14.3 9.6
 -9 -10 3 -19.8 9.9
 8 10 -3 80.29 19.8
 8 10 -3 81.19 21
 -8 -10 3 81.79 17.3
 -8 -10 3 81.99 16.2
 7 10 -3 98.19 20.5
 7 10 -3 108.79 23.8
 7 10 -3 95.99 20.6
 -7 -10 3 99.09 16.1
 -7 -10 3 120.29 22
 6 10 -3 3.7 12.1
 6 10 -3 19.2 11.7
 6 10 -3 1 10.3
 -6 -10 3 9.2 9.1
 5 10 -3 112.79 25.3
 5 10 -3 76.39 24.6
 5 10 -3 103.09 23.8
 -5 -10 3 110.69 18.3
 -5 -10 3 134.69 21.7
 -5 -10 3 138.29 15.2
 4 10 -3 24.6 13.5
 4 10 -3 -3 10.5
 4 10 -3 15.7 10.7
 -4 -10 3 8.7 7.1
 -4 -10 3 5.9 6.2
 -4 -10 3 12.6 7.4
 3 10 -3 -10.3 8.8
 3 10 -3 28.8 11.9
 3 10 -3 -6 11.4
 -3 -10 3 6.6 6.7
 -3 -10 3 10.2 7.2
 -3 -10 3 -1.1 5.7
 2 10 -3 66.69 18.6
 2 10 -3 69.69 19
 -2 -10 3 85.39 15.6
 -2 -10 3 76.39 14.2
 -2 -10 3 78.39 16.8
 1 10 -3 78.59 22.5
 1 10 -3 116.69 24.1
 -1 -10 3 145.09 23.5
 -1 -10 3 116.29 18.7
 -1 -10 3 110.69 17.7
 0 10 -3 584.44 51.79
 0 10 -3 655.33 50.49
 0 -10 3 599.64 39.5
 0 -10 3 657.23 48.5
 0 -10 3 699.23 43
 -1 10 -3 41.3 17.1
 -1 10 -3 63.29 20.5
 -1 10 -3 46.3 14.9
 1 -10 3 13 9
 1 -10 3 40.9 12.4
 1 -10 3 48.1 16.9
 -2 10 -3 158.38 27.3
 -2 10 -3 163.58 34.7
 2 -10 3 156.48 29
 2 -10 3 156.68 24.2
 2 -10 3 143.09 22
 -3 10 -3 2.9 12.1
 -3 10 -3 23.1 13.6
 3 -10 3 -12.4 8.5
 3 -10 3 -15.3 8.8
 3 -10 3 18.8 9.2
 -4 10 -3 6 13.4
 4 -10 3 -7.4 5.8
 4 -10 3 5.3 10.1
 4 -10 3 19 13.1
 -5 10 -3 -10.9 10.4
 5 -10 3 14.8 12.5
 5 -10 3 -5.2 9.7
 -11 -9 3 -1 10
 10 9 -3 -14.8 8.1
 10 9 -3 4.4 11.3
 -10 -9 3 -12.1 8.2
 -10 -9 3 1.2 8.6
 9 9 -3 -7.6 9.6
 9 9 -3 -8.1 7.4
 9 9 -3 -7.8 9
 9 9 -3 -4.4 8.5
 -9 -9 3 -3 6.8
 -9 -9 3 -2.5 7.2
 8 9 -3 2.4 10.4
 8 9 -3 -1 9.8
 -8 -9 3 -0.9 7.2
 -8 -9 3 -5.2 6.8
 7 9 -3 167.78 18.4
 7 9 -3 186.88 27
 7 9 -3 169.18 26.1
 7 9 -3 155.58 23.2
 7 9 -3 135.99 29.5
 -7 -9 3 233.08 25.1
 -7 -9 3 189.38 29.5
 -7 -9 3 187.98 21.2
 6 9 -3 1193.18 84.29
 6 9 -3 1331.97 72.89
 6 9 -3 1286.97 69.79
 6 9 -3 1289.67 73.89
 -6 -9 3 1282.17 62.99
 -6 -9 3 1448.96 71.19
 5 9 -3 70.49 20.1
 5 9 -3 43.3 7.7
 5 9 -3 48.4 15.6
 5 9 -3 88.59 20.5
 -5 -9 3 57.99 14
 -5 -9 3 68.29 10.3
 -5 -9 3 56.89 14.1
 4 9 -3 796.52 62.59
 4 9 -3 1041.2 63.79
 4 9 -3 870.11 63.99
 -4 -9 3 910.31 49.1
 -4 -9 3 925.81 51.29
 3 9 -3 7.9 9.2
 -3 -9 3 5.6 5.9
 -3 -9 3 -1.5 5.8
 -3 -9 3 16.1 7.7
 2 9 -3 12.9 10.3
 -2 -9 3 3.1 6.7
 -2 -9 3 7.1 11
 -2 -9 3 9 7.1
 1 9 -3 36.5 13.8
 1 9 -3 52.59 16.1
 -1 -9 3 29 9.1
 -1 -9 3 36.6 12.1
 -1 -9 3 58.79 15.6
 0 9 -3 -4.9 8.3
 0 9 -3 -3.8 6.7
 0 -9 3 -6 5.8
 0 -9 3 1.3 6.8
 0 -9 3 1.8 5.9
 -1 9 -3 63.79 17.4
 -1 9 -3 43 16
 1 -9 3 23.9 12.1
 1 -9 3 41.5 12.4
 1 -9 3 65.69 13.6
 -2 9 -3 -7.8 9.1
 -2 9 -3 3 10.4
 2 -9 3 1 7.9
 2 -9 3 18.3 11.4
 2 -9 3 14.5 8.2
 -3 9 -3 343.67 45.2
 -3 9 -3 497.05 40.1
 -3 9 -3 534.15 49.7
 3 -9 3 388.66 32.4
 3 -9 3 383.16 38.1
 3 -9 3 390.86 33.4
 -4 9 -3 255.37 28.5
 -4 9 -3 161.58 35
 -4 9 -3 225.08 41.1
 4 -9 3 230.68 25.1
 4 -9 3 203.78 25.5
 4 -9 3 213.38 28.5
 -5 9 -3 8.2 10.6
 -5 9 -3 22.3 15.6
 5 -9 3 19.8 12.4
 5 -9 3 20.6 11.6
 -6 9 -3 85.29 27.1
 -6 9 -3 74.19 18.9
 6 -9 3 113.09 21.4
 6 -9 3 82.59 17.9
 6 -9 3 152.48 27.9
 11 8 -3 3.4 10.7
 11 8 -3 48.1 15.1
 11 8 -3 6.5 13.3
 -11 -8 3 12.5 10.6
 -11 -8 3 25.1 13.4
 10 8 -3 -15.3 9.2
 10 8 -3 -8.5 9.9
 -10 -8 3 -5.8 8.2
 9 8 -3 3.8 9.9
 9 8 -3 28.8 15.3
 9 8 -3 5.9 9.2
 9 8 -3 9.4 10.6
 -9 -8 3 -2.9 7.7
 -9 -8 3 24.3 12
 8 8 -3 351.06 33.5
 8 8 -3 371.36 30.6
 8 8 -3 320.57 32.9
 -8 -8 3 336.87 30.1
 -8 -8 3 346.87 32
 7 8 -3 3.9 9.4
 7 8 -3 46.6 15
 7 8 -3 25 15
 7 8 -3 29.1 10.4
 -7 -8 3 47.1 13
 -7 -8 3 22.2 10.8
 6 8 -3 1135.69 53.59
 6 8 -3 971.6 70.69
 6 8 -3 1133.99 61.99
 6 8 -3 1203.78 65.89
 -6 -8 3 1154.38 57.39
 -6 -8 3 1140.19 61.79
 -6 -8 3 1173.08 61.69
 5 8 -3 21.9 12.1
 5 8 -3 19.2 8.5
 5 8 -3 3.6 4.5
 5 8 -3 15.4 8.7
 -5 -8 3 9.3 5.7
 -5 -8 3 16 7.4
 -5 -8 3 8.3 5.7
 4 8 -3 1678.33 93.99
 4 8 -3 1563.44 65.99
 4 8 -3 1631.04 84.39
 4 8 -3 1859.11 89.99
 -4 -8 3 1864.01 75.19
 -4 -8 3 1743.53 79.49
 -4 -8 3 1850.81 81.09
 3 8 -3 179.88 23.2
 3 8 -3 142.59 25.3
 -3 -8 3 203.08 19.3
 -3 -8 3 161.08 9.3
 -3 -8 3 207.98 18.1
 -3 -8 3 220.78 19.7
 2 8 -3 19.8 9.8
 2 8 -3 17 11.7
 -2 -8 3 10.1 7
 -2 -8 3 22.7 8.3
 -2 -8 3 9.7 7.5
 -2 -8 3 5 5.5
 1 8 -3 84.29 17.7
 1 8 -3 75.19 18.3
 -1 -8 3 110.79 18.4
 -1 -8 3 65.69 12.8
 -1 -8 3 99.19 14.7
 0 8 -3 111.09 20.6
 0 8 -3 137.39 24.2
 0 -8 3 105.49 16.2
 0 -8 3 126.69 15.3
 0 -8 3 148.39 19.6
 -1 8 -3 171.48 24.4
 -1 8 -3 179.98 22.9
 1 -8 3 197.18 23.6
 1 -8 3 182.98 18.9
 1 -8 3 172.58 18.6
 -2 8 -3 144.69 24.4
 -2 8 -3 130.99 21.8
 2 -8 3 125.19 19.2
 2 -8 3 143.69 24.5
 -3 8 -3 239.98 26.5
 -3 8 -3 208.18 26.7
 3 -8 3 252.57 24
 3 -8 3 189.88 23
 3 -8 3 240.68 28.2
 -4 8 -3 396.76 34.6
 -4 8 -3 379.76 36.2
 -4 8 -3 446.76 45.3
 4 -8 3 401.06 34.1
 4 -8 3 370.86 31
 4 -8 3 413.56 38
 -5 8 -3 11.6 9
 -5 8 -3 17.9 16
 5 -8 3 6.1 9.5
 5 -8 3 17.5 10.9
 5 -8 3 9.4 9
 -6 8 -3 101.89 18.2
 -6 8 -3 77.69 22.5
 6 -8 3 72.19 17.8
 6 -8 3 90.69 18.8
 6 -8 3 84.69 29.2
 -7 8 -3 0.3 15.6
 -7 8 -3 3.8 15.3
 7 -8 3 20.3 14.5
 7 -8 3 11.5 9.7
 11 7 -3 33.2 16
 11 7 -3 20.5 13.9
 11 7 -3 5.4 12.3
 -11 -7 3 5.5 10.6
 -11 -7 3 1.1 11
 10 7 -3 370.36 39.1
 10 7 -3 409.96 37.7
 10 7 -3 424.06 38.1
 -10 -7 3 438.56 38.7
 -10 -7 3 421.06 38
 9 7 -3 152.18 26.7
 9 7 -3 159.38 23.9
 9 7 -3 151.98 25.5
 -9 -7 3 161.58 25.2
 -9 -7 3 141.49 23.7
 -9 -7 3 165.78 19.5
 8 7 -3 217.38 25.4
 8 7 -3 183.08 27.6
 8 7 -3 130.09 22.7
 8 7 -3 122.59 19.8
 -8 -7 3 132.99 21.7
 -8 -7 3 197.08 23.1
 -8 -7 3 198.78 24.3
 -8 -7 3 169.78 19.4
 7 7 -3 33.6 12.8
 7 7 -3 24.4 11.9
 7 7 -3 18 8.2
 7 7 -3 51.89 11.9
 -7 -7 3 31.6 12
 -7 -7 3 40.7 11.4
 -7 -7 3 46.7 11.3
 -7 -7 3 24.4 9.5
 6 7 -3 19 12.8
 6 7 -3 26.2 11.1
 6 7 -3 12 6.9
 6 7 -3 25 11
 6 7 -3 31.8 10.9
 -6 -7 3 24.2 9
 -6 -7 3 17.7 7.8
 -6 -7 3 32.9 11
 5 7 -3 11.1 8
 5 7 -3 4 7.4
 5 7 -3 7.7 7.3
 5 7 -3 6.7 4.7
 -5 -7 3 8.1 5.5
 -5 -7 3 8 6.8
 -5 -7 3 12.2 7.3
 4 7 -3 567.44 39.4
 4 7 -3 525.05 37.7
 4 7 -3 519.45 26.8
 -4 -7 3 556.14 29.1
 -4 -7 3 568.54 35
 -4 -7 3 542.05 34.1
 -4 -7 3 564.04 31
 3 7 -3 36.7 10.9
 3 7 -3 18.7 5.6
 3 7 -3 24.5 9.9
 -3 -7 3 37.5 9
 -3 -7 3 34.7 9
 -3 -7 3 26.8 8.7
 2 7 -3 1396.36 75.49
 2 7 -3 1443.76 69.99
 -2 -7 3 1360.36 61.39
 -2 -7 3 1390.96 62.99
 1 7 -3 3.4 4.8
 1 7 -3 -0.3 5
 -1 -7 3 -2 4.7
 -1 -7 3 1.9 4.3
 0 7 -3 2240.88 102.99
 0 7 -3 2360.46 108.89
 0 -7 3 2376.66 97.69
 0 -7 3 2310.67 95.69
 0 -7 3 2513.35 104.59
 -1 7 -3 286.37 27.9
 -1 7 -3 275.07 26.1
 1 -7 3 282.87 23.3
 1 -7 3 273.27 21.9
 1 -7 3 293.37 27.1
 -2 7 -3 682.13 43.5
 -2 7 -3 725.03 47.3
 2 -7 3 720.63 39.9
 2 -7 3 702.63 46.3
 2 -7 3 658.13 40.7
 -3 7 -3 96.59 17.8
 -3 7 -3 70.99 17.9
 3 -7 3 110.59 16.8
 3 -7 3 99.19 17.1
 3 -7 3 114.59 21.9
 -4 7 -3 -0.3 11
 -4 7 -3 2.7 8.2
 -4 7 -3 19.6 8.6
 4 -7 3 26.2 10.7
 4 -7 3 8.9 7.8
 4 -7 3 26.5 11.8
 -5 7 -3 362.76 38
 -5 7 -3 304.57 30
 -5 7 -3 240.58 25.5
 5 -7 3 348.37 34.1
 5 -7 3 305.27 30.3
 5 -7 3 275.27 26
 -6 7 -3 10.3 11.4
 -6 7 -3 12.9 10.2
 6 -7 3 0.3 8.9
 6 -7 3 30.8 12.9
 6 -7 3 7.2 7.9
 -7 7 -3 48.6 16.4
 -7 7 -3 90.99 21.5
 7 -7 3 46.3 16.2
 7 -7 3 83.39 20.2
 -8 7 -3 30.1 16.1
 -8 7 -3 53.29 16.4
 8 -7 3 88.89 18.2
 8 -7 3 46.7 15.4
 11 6 -3 -5.5 9.7
 11 6 -3 5.8 11.9
 -11 -6 3 -14.5 6.7
 -11 -6 3 -2.7 7.6
 10 6 -3 159.08 27
 10 6 -3 146.49 26.9
 10 6 -3 182.98 29.3
 -10 -6 3 176.18 19.4
 -10 -6 3 147.99 25.1
 -10 -6 3 215.38 27.4
 9 6 -3 4.2 8.7
 9 6 -3 10.9 9.4
 9 6 -3 6.7 9
 -9 -6 3 13.1 9.9
 -9 -6 3 16.4 8.3
 -9 -6 3 20.5 10.3
 8 6 -3 377.56 34.1
 8 6 -3 441.56 36
 8 6 -3 387.46 31.9
 8 6 -3 391.16 31.2
 -8 -6 3 362.36 31.7
 -8 -6 3 351.06 27.6
 -8 -6 3 321.27 30.9
 -8 -6 3 373.76 32.2
 7 6 -3 97.69 17.9
 7 6 -3 77.69 15.9
 7 6 -3 80.59 14.9
 -7 -6 3 97.09 16.7
 -7 -6 3 69.19 13.3
 -7 -6 3 59.99 13.4
 -7 -6 3 64.49 14.5
 6 6 -3 68.79 17.5
 6 6 -3 77.99 15.4
 6 6 -3 55.99 11.3
 6 6 -3 62.99 12.6
 6 6 -3 70.69 13.8
 -6 -6 3 76.29 13
 -6 -6 3 75.39 13.8
 -6 -6 3 65.19 13.5
 -6 -6 3 62.69 13.2
 5 6 -3 209.38 21.5
 5 6 -3 176.08 24.8
 5 6 -3 220.88 18.9
 5 6 -3 221.48 33.5
 5 6 -3 245.68 21.4
 -5 -6 3 217.78 18.9
 -5 -6 3 207.18 19.8
 -5 -6 3 224.18 20.8
 -5 -6 3 202.28 18.5
 4 6 -3 114.99 10.7
 4 6 -3 115.09 17.9
 4 6 -3 132.19 16.2
 4 6 -3 82.19 17
 -4 -6 3 104.09 13.4
 -4 -6 3 117.69 13.5
 -4 -6 3 113.19 9.6
 3 6 -3 57.89 6.1
 3 6 -3 48.9 11.7
 3 6 -3 32.3 10.8
 -3 -6 3 52.19 8.5
 -3 -6 3 48.3 10.1
 -3 -6 3 38.5 9.2
 -3 -6 3 54.29 9.1
 2 6 -3 1361.86 49.9
 2 6 -3 1509.35 73.59
 2 6 -3 1243.08 50.29
 2 6 -3 1421.06 66.69
 2 6 -3 1339.47 62.39
 -2 -6 3 1538.25 62.79
 -2 -6 3 1360.86 51.39
 -2 -6 3 1470.65 61.99
 1 6 -3 36 9.8
 1 6 -3 26 7.3
 1 6 -3 24.4 9.1
 -1 -6 3 41 9.8
 -1 -6 3 22.1 8.5
 -1 -6 3 37.3 8.4
 -1 -6 3 18.1 6.1
 0 6 -3 1974.6 86.69
 0 6 -3 1938.61 90.69
 0 6 -3 1916.51 81.49
 0 -6 3 1973.1 86.19
 0 -6 3 1868.31 87.39
 0 -6 3 2015.2 80.49
 0 -6 3 2105.79 82.69
 -1 6 -3 470.25 28.5
 -1 6 -3 506.55 33.1
 -1 6 -3 484.95 34.9
 1 -6 3 494.95 33.3
 1 -6 3 438.06 31.6
 1 -6 3 502.95 28.8
 1 -6 3 507.45 30.4
 -2 6 -3 587.74 36.6
 -2 6 -3 592.94 39
 -2 6 -3 578.74 33
 2 -6 3 567.24 38.2
 2 -6 3 587.34 33.3
 2 -6 3 584.44 35.6
 -3 6 -3 69.89 14.3
 -3 6 -3 74.69 14.8
 3 -6 3 96.09 17.7
 3 -6 3 71.29 13.6
 3 -6 3 42.6 10.7
 -4 6 -3 -4.9 5.1
 -4 6 -3 -9.1 4.5
 4 -6 3 -1.9 4.1
 4 -6 3 -6.2 4.1
 4 -6 3 -5.6 6.2
 -5 6 -3 433.76 31.4
 -5 6 -3 378.56 31.1
 -5 6 -3 422.76 38.9
 5 -6 3 413.66 35.3
 5 -6 3 430.46 31.7
 5 -6 3 478.25 38.2
 -6 6 -3 -17.7 6.8
 -6 6 -3 -14.9 8
 -6 6 -3 -8 5.1
 6 -6 3 -2.4 7.8
 6 -6 3 -1.2 7.6
 6 -6 3 -6.6 7.2
 6 -6 3 -6.5 4.9
 -7 6 -3 106.09 16.4
 -7 6 -3 112.79 21.3
 -7 6 -3 140.29 27
 -7 6 -3 104.99 21.3
 7 -6 3 169.28 27.6
 7 -6 3 127.19 22.2
 7 -6 3 148.19 23.2
 7 -6 3 166.08 27.4
 -8 6 -3 -2.8 8.7
 8 -6 3 -11.9 9.5
 8 -6 3 -26.7 8.8
 9 -6 3 -10.5 10.9
 9 -6 3 4.9 10.1
 12 5 -3 50.49 21.1
 12 5 -3 28.4 16.4
 12 5 -3 75.79 18.4
 -12 -5 3 67.29 18.9
 -12 -5 3 48.4 15.2
 11 5 -3 -3.6 11.8
 11 5 -3 14.7 12.7
 -11 -5 3 16.8 11.5
 -11 -5 3 -8.4 7
 -11 -5 3 -3.3 8.8
 10 5 -3 1.5 11
 10 5 -3 -13.2 8.4
 10 5 -3 -4.4 9
 -10 -5 3 -1.7 8.4
 -10 -5 3 11.1 10.1
 -10 -5 3 5.4 7.6
 9 5 -3 243.08 28.8
 9 5 -3 256.27 30.7
 9 5 -3 293.17 30.4
 -9 -5 3 305.37 30.5
 -9 -5 3 336.17 30.2
 -9 -5 3 276.17 23.8
 -9 -5 3 304.27 29.2
 8 5 -3 710.63 46.7
 8 5 -3 623.84 45.5
 8 5 -3 603.84 42.8
 -8 -5 3 682.13 44.9
 -8 -5 3 719.33 45.9
 -8 -5 3 668.33 38.7
 -8 -5 3 675.73 44.7
 7 5 -3 211.18 21.8
 7 5 -3 187.28 22.4
 7 5 -3 195.88 21.2
 7 5 -3 206.08 23.3
 -7 -5 3 230.38 22.2
 -7 -5 3 194.48 20.8
 -7 -5 3 215.68 21.7
 -7 -5 3 211.88 19
 6 5 -3 1543.45 75.39
 6 5 -3 1579.94 73.19
 6 5 -3 1759.72 77.99
 -6 -5 3 1671.63 71.89
 -6 -5 3 1699.13 75.79
 -6 -5 3 1621.64 75.89
 5 5 -3 378.86 27.4
 5 5 -3 382.36 26.9
 5 5 -3 349.67 24.5
 5 5 -3 317.67 31.3
 -5 -5 3 377.56 26.2
 -5 -5 3 372.76 26.6
 -5 -5 3 378.46 25.2
 -5 -5 3 353.86 23.6
 4 5 -3 2795.52 103.39
 4 5 -3 2662.33 109.29
 4 5 -3 2684.23 118.89
 4 5 -3 2700.83 111.39
 -4 -5 3 2614.54 105.59
 -4 -5 3 2677.33 115.39
 -4 -5 3 2599.34 109.69
 -4 -5 3 2723.43 108.29
 -4 -5 3 2820.72 109.49
 3 5 -3 71.09 13.5
 3 5 -3 91.49 14
 3 5 -3 74.99 7.5
 3 5 -3 69.29 14.7
 3 5 -3 95.89 11.3
 -3 -5 3 72.59 8.9
 -3 -5 3 92.49 11.4
 -3 -5 3 72.89 13.8
 -3 -5 3 96.09 8.7
 -3 -5 3 64.89 10.7
 2 5 -3 893.71 34.6
 2 5 -3 859.71 50.09
 2 5 -3 876.11 43.5
 2 5 -3 945.91 46.8
 -2 -5 3 896.61 48.5
 -2 -5 3 886.61 41.3
 -2 -5 3 978.4 43.9
 -2 -5 3 896.31 42.3
 -2 -5 3 935.61 39.9
 1 5 -3 739.03 43.3
 1 5 -3 722.63 39.5
 1 5 -3 701.43 36.2
 -1 -5 3 698.23 35.5
 -1 -5 3 812.62 35.2
 -1 -5 3 696.83 40.6
 -1 -5 3 764.22 37.6
 -1 -5 3 713.53 26.9
 0 5 -3 4.3 4.3
 0 5 -3 12.6 7.2
 0 -5 3 12.6 6.5
 0 -5 3 12 4.8
 0 -5 3 15.6 5.9
 -1 5 -3 3743.83 144.39
 -1 5 -3 3978.4 152.78
 -1 5 -3 3890.11 148.89
 1 -5 3 3811.62 149.49
 1 -5 3 3798.52 145.89
 1 -5 3 3923.11 157.58
 -2 5 -3 166.58 14.7
 -2 5 -3 159.38 17.3
 -2 5 -3 171.18 16.7
 2 -5 3 139.19 15.2
 2 -5 3 142.19 15.7
 2 -5 3 166.98 15
 2 -5 3 176.38 18.5
 -3 5 -3 887.11 45.9
 -3 5 -3 851.01 47
 3 -5 3 876.01 44
 3 -5 3 881.81 47.2
 3 -5 3 886.31 41.1
 3 -5 3 865.01 49
 -4 5 -3 994.2 48.7
 -4 5 -3 919.91 49.2
 4 -5 3 918.61 51.79
 4 -5 3 950.9 53.49
 4 -5 3 906.41 45.7
 4 -5 3 828.62 46.2
 -5 5 -3 662.43 37.5
 -5 5 -3 634.44 45.3
 -5 5 -3 651.93 38.5
 5 -5 3 599.24 42.5
 5 -5 3 550.14 36.9
 5 -5 3 595.54 37.4
 5 -5 3 652.43 43.4
 -6 5 -3 402.06 35.8
 -6 5 -3 408.06 28.1
 -6 5 -3 378.96 31.5
 6 -5 3 373.16 31.4
 6 -5 3 433.06 29.4
 6 -5 3 428.66 35.2
 6 -5 3 485.95 39.1
 6 -5 3 340.37 29
 -7 5 -3 73.59 17.5
 -7 5 -3 86.29 13.2
 -7 5 -3 106.19 21.4
 -7 5 -3 79.29 14.9
 7 -5 3 128.09 21.9
 7 -5 3 113.69 19.1
 7 -5 3 110.59 19.4
 7 -5 3 108.39 21.9
 7 -5 3 119.39 22.6
 -8 5 -3 23.2 9.9
 -8 5 -3 4.2 9.3
 -8 5 -3 -15.6 11.4
 8 -5 3 1 9.7
 8 -5 3 -3.2 7.2
 -9 5 -3 82.19 20.7
 -9 5 -3 92.69 17.7
 9 -5 3 101.79 24.9
 9 -5 3 134.39 22.3
 12 4 -3 21.1 12.4
 12 4 -3 30.4 17.2
 12 4 -3 17.4 15.3
 -12 -4 3 -5.5 8.5
 -12 -4 3 9.7 10.3
 11 4 -3 -5.4 9.7
 11 4 -3 21.8 13
 -11 -4 3 -12.9 7.9
 10 4 -3 86.29 19.1
 10 4 -3 103.49 23.5
 10 4 -3 97.49 22.2
 -10 -4 3 111.29 21.9
 -10 -4 3 91.99 21
 -10 -4 3 80.09 13.6
 9 4 -3 392.86 35.7
 9 4 -3 355.76 33
 9 4 -3 327.37 33.4
 -9 -4 3 297.77 30.5
 -9 -4 3 327.07 31.8
 -9 -4 3 347.57 31.6
 -9 -4 3 366.36 25.7
 8 4 -3 882.51 56.09
 8 4 -3 878.51 53.79
 8 4 -3 901.81 54.09
 -8 -4 3 917.41 54.39
 -8 -4 3 853.21 51.49
 -8 -4 3 819.72 51.69
 -8 -4 3 898.41 45.5
 7 4 -3 49.9 12.9
 7 4 -3 75.39 16.5
 7 4 -3 71.29 16.1
 7 4 -3 83.39 14.5
 -7 -4 3 71.69 14.2
 -7 -4 3 55.99 10.8
 -7 -4 3 52.49 12.4
 -7 -4 3 54.19 12.8
 6 4 -3 2933.61 119.39
 6 4 -3 2990.1 119.99
 6 4 -3 2633.94 120.99
 6 4 -3 2959.5 117.49
 -6 -4 3 2849.01 117.49
 -6 -4 3 2787.32 116.99
 -6 -4 3 2966 118.89
 -6 -4 3 2789.32 111.69
 5 4 -3 500.95 32.5
 5 4 -3 520.25 31
 5 4 -3 617.34 34.2
 5 4 -3 481.45 28
 -5 -4 3 522.65 32
 -5 -4 3 528.85 36.3
 -5 -4 3 560.24 29.5
 -5 -4 3 539.55 31.8
 -5 -4 3 535.05 32.5
 4 4 -3 2381.76 103.99
 4 4 -3 2525.55 102.49
 4 4 -3 2448.75 108.99
 4 4 -3 2758.52 103.99
 4 4 -3 2611.14 100.29
 4 4 -3 2633.14 113.39
 -4 -4 3 2667.53 117.49
 -4 -4 3 2530.35 103.09
 -4 -4 3 2687.23 104.59
 -4 -4 3 2669.23 102.79
 -4 -4 3 2729.93 100.99
 3 4 -3 2.3 2.5
 3 4 -3 15.2 5.1
 3 4 -3 -1 4.9
 3 4 -3 5.3 5.2
 3 4 -3 4.2 5.2
 -3 -4 3 1.8 3
 -3 -4 3 0.4 2.7
 -3 -4 3 6.4 4.8
 -3 -4 3 0.8 4.2
 -3 -4 3 -0.1 3.3
 -3 -4 3 5.4 2.3
 2 4 -3 164.98 17.6
 2 4 -3 153.78 13.2
 2 4 -3 153.98 15.5
 2 4 -3 177.38 15.6
 2 4 -3 145.19 11.6
 -2 -4 3 158.68 13.3
 -2 -4 3 165.08 13.2
 -2 -4 3 148.49 15.7
 -2 -4 3 158.28 11.4
 -2 -4 3 160.18 11.8
 1 4 -3 1171.18 50.39
 1 4 -3 1164.58 56.19
 1 4 -3 1160.38 52.59
 -1 -4 3 1125.49 54.29
 -1 -4 3 1175.38 49.4
 -1 -4 3 1205.28 44
 -1 -4 3 1135.89 47.6
 -1 -4 3 1184.18 50.09
 0 4 -3 175.58 13.4
 0 4 -3 167.18 14.9
 0 -4 3 148.99 14.8
 0 -4 3 187.98 14.8
 0 -4 3 205.08 14.5
 0 -4 3 172.18 12.6
 -1 4 -3 6512.15 229.78
 -1 4 -3 6707.73 233.18
 -1 4 -3 5701.93 217.98
 -1 4 -3 6386.96 226.78
 1 -4 3 6146.79 229.98
 1 -4 3 6568.34 231.48
 1 -4 3 6193.08 225.18
 -2 4 -3 917.91 43.2
 -2 4 -3 891.01 45.4
 2 -4 3 882.21 40.8
 2 -4 3 929.81 43.5
 2 -4 3 876.41 37.6
 2 -4 3 879.61 43.5
 2 -4 3 869.41 45.2
 -3 4 -3 1531.35 54.89
 -3 4 -3 1578.74 74.29
 -3 4 -3 1577.24 66.49
 3 -4 3 1550.14 70.79
 3 -4 3 1580.74 69.59
 3 -4 3 1439.96 64.69
 3 -4 3 1511.05 63.19
 -4 4 -3 686.73 27.5
 -4 4 -3 719.83 38.1
 -4 4 -3 739.13 44.5
 4 -4 3 698.73 41.4
 4 -4 3 671.13 37.3
 4 -4 3 683.83 41.4
 4 -4 3 657.43 36.8
 -5 4 -3 62.89 11.1
 -5 4 -3 61.09 15.2
 -5 4 -3 68.89 11.5
 -5 4 -3 59.79 5.9
 5 -4 3 52.59 11.7
 5 -4 3 53.89 12.8
 5 -4 3 62.99 10.8
 5 -4 3 50.69 14.3
 5 -4 3 58.49 12
 5 -4 3 69.19 12.7
 -6 4 -3 163.88 11.6
 -6 4 -3 170.38 22.3
 -6 4 -3 165.68 20.6
 -6 4 -3 175.78 16.2
 6 -4 3 197.48 21.9
 6 -4 3 201.78 19.2
 6 -4 3 189.68 18.3
 6 -4 3 195.28 23.9
 6 -4 3 187.78 20.3
 6 -4 3 216.18 22.2
 -7 4 -3 1.8 6.8
 -7 4 -3 3.7 4.7
 -7 4 -3 -4.5 8.3
 -7 4 -3 -7.3 5.4
 -7 4 -3 4.7 8.1
 7 -4 3 9.5 6.7
 7 -4 3 0.7 6.9
 7 -4 3 8 7
 7 -4 3 10.2 8.7
 7 -4 3 1.9 7.7
 7 -4 3 8 7.1
 -8 4 -3 0.2 7.5
 -8 4 -3 -7.3 8.8
 -8 4 -3 -4.1 6.6
 8 -4 3 3.9 7.4
 8 -4 3 1.3 10.3
 8 -4 3 -6.1 7.1
 8 -4 3 8.8 9.6
 -9 4 -3 5.1 16.5
 -9 4 -3 9.8 11.6
 -9 4 -3 18.7 9.8
 9 -4 3 63.99 14.2
 9 -4 3 26.8 14.8
 9 -4 3 62.19 18.4
 9 -4 3 69.99 15.9
 -10 4 -3 48.4 12.6
 -10 4 -3 51.89 14.1
 10 -4 3 96.19 19.6
 10 -4 3 70.39 19.8
 10 -4 3 54.79 15
 12 3 -3 131.59 21.3
 12 3 -3 175.48 30.5
 12 3 -3 132.29 28.8
 -12 -3 3 152.28 25.3
 11 3 -3 18.4 10.5
 11 3 -3 14.7 15.7
 11 3 -3 29.2 12.8
 -11 -3 3 29.5 14.5
 -11 -3 3 47 15.1
 10 3 -3 3.7 11.5
 10 3 -3 -0.6 9.3
 10 3 -3 8.4 11.4
 -10 -3 3 8.6 9.3
 -10 -3 3 7.3 7.2
 -10 -3 3 2.5 6.3
 9 3 -3 3.9 10.6
 9 3 -3 -14.1 8.2
 9 3 -3 -4.7 7.8
 -9 -3 3 -0.2 5.5
 -9 -3 3 2.8 5.2
 -9 -3 3 3.2 6.2
 -9 -3 3 -5 4.5
 8 3 -3 101.79 18.7
 8 3 -3 102.09 18.2
 -8 -3 3 100.49 17
 -8 -3 3 94.19 13.3
 -8 -3 3 103.49 17.6
 7 3 -3 16.8 9.2
 7 3 -3 0.6 5.3
 7 3 -3 3.4 7
 -7 -3 3 0.5 6.1
 -7 -3 3 -0.4 3.3
 -7 -3 3 -0.4 4.7
 -7 -3 3 0.5 5.7
 6 3 -3 80.69 13.5
 6 3 -3 75.39 14.7
 6 3 -3 55.99 11.3
 6 3 -3 61.29 13.2
 -6 -3 3 53.19 9.4
 -6 -3 3 56.89 15.3
 -6 -3 3 44.9 10.3
 -6 -3 3 58.19 12.1
 -6 -3 3 47.7 11.4
 5 3 -3 802.72 42.3
 5 3 -3 834.12 42.3
 5 3 -3 816.82 41.7
 5 3 -3 754.72 42.1
 5 3 -3 771.42 34.8
 -5 -3 3 806.32 37.6
 -5 -3 3 872.01 43.1
 -5 -3 3 806.92 41.8
 -5 -3 3 807.42 41.9
 4 3 -3 290.27 20.5
 4 3 -3 317.37 19.6
 4 3 -3 237.18 19.2
 4 3 -3 284.17 18.3
 4 3 -3 278.07 20.8
 -4 -3 3 293.37 17.5
 -4 -3 3 291.07 20.1
 -4 -3 3 272.47 23.4
 3 3 -3 1510.45 64.39
 3 3 -3 1532.15 71.39
 3 3 -3 1380.06 55.79
 3 3 -3 1484.75 64.69
 3 3 -3 1550.84 65.79
 3 3 -3 1639.54 61.79
 3 3 -3 1660.73 64.09
 -3 -3 3 1593.84 64.69
 -3 -3 3 1588.74 61.59
 -3 -3 3 1580.14 63.39
 -3 -3 3 1550.34 63.69
 -3 -3 3 1616.34 70.29
 2 3 -3 3032.4 120.69
 2 3 -3 3012 115.59
 2 3 -3 2806.12 113.59
 2 3 -3 3069.09 116.49
 2 3 -3 2992.6 108.89
 -2 -3 3 3065.69 113.79
 -2 -3 3 3081.69 113.19
 -2 -3 3 2983.8 111.89
 -2 -3 3 3299.47 109.69
 -2 -3 3 3004.5 118.99
 1 3 -3 6013.2 223.48
 1 3 -3 6436.56 226.88
 0 3 -3 350.86 18.4
 0 3 -3 307.07 19.2
 0 3 -3 302.87 20.7
 0 -3 3 317.87 18.6
 0 -3 3 306.37 12.6
 0 -3 3 315.07 20.1
 0 -3 3 303.77 17.3
 0 -3 3 285.17 12.9
 0 -3 3 327.87 16.8
 -1 3 -3 114.99 5.5
 -1 3 -3 128.19 11.4
 -1 3 -3 122.29 12
 1 -3 3 124.39 12
 1 -3 3 135.29 11.1
 1 -3 3 125.89 11.5
 1 -3 3 116.59 6.8
 1 -3 3 129.39 9.7
 -2 3 -3 244.88 16.7
 -2 3 -3 266.07 17.9
 2 -3 3 234.98 17.6
 2 -3 3 264.27 16.9
 2 -3 3 266.77 18.9
 2 -3 3 260.27 16.3
 2 -3 3 238.58 14.1
 -3 3 -3 1038.8 46
 -3 3 -3 1042.1 37.1
 -3 3 -3 975.9 44.5
 3 -3 3 1000.4 52.79
 3 -3 3 994.1 48.9
 3 -3 3 1011.5 44.1
 3 -3 3 935.71 44.7
 3 -3 3 1039.8 42.9
 3 -3 3 1035.8 45.1
 -4 3 -3 284.67 18.8
 -4 3 -3 305.47 19.8
 -4 3 -3 324.97 28.4
 4 -3 3 287.27 20.5
 4 -3 3 296.37 24
 4 -3 3 310.37 19.1
 4 -3 3 267.97 19.9
 4 -3 3 263.27 21.7
 4 -3 3 294.47 19.7
 -5 3 -3 2088.89 90.09
 -5 3 -3 1980.4 80.29
 -5 3 -3 2130.19 82.09
 5 -3 3 1954 84.89
 5 -3 3 1993.1 86.79
 5 -3 3 2030.9 82.59
 5 -3 3 1955.2 82.79
 5 -3 3 2086.89 89.49
 5 -3 3 1961.4 91.29
 -6 3 -3 0.2 3.4
 -6 3 -3 10.1 7.5
 -6 3 -3 6.7 5.4
 -6 3 -3 6.8 3.6
 6 -3 3 12.6 7.7
 6 -3 3 13.2 8.1
 6 -3 3 0.8 6
 6 -3 3 15.9 6.6
 6 -3 3 -2.8 5.1
 6 -3 3 7.5 6.6
 -7 3 -3 822.92 51.59
 -7 3 -3 946.01 51.49
 -7 3 -3 963.5 52.09
 7 -3 3 913.61 49
 7 -3 3 920.41 47.5
 7 -3 3 955.3 54.79
 -8 3 -3 24.3 11.3
 -8 3 -3 29.9 10.4
 8 -3 3 17.2 10.3
 8 -3 3 33.9 13.2
 8 -3 3 49.9 11.2
 8 -3 3 25.8 12.5
 -9 3 -3 4.1 9.1
 -9 3 -3 7.8 8.5
 -9 3 -3 -10 5.4
 9 -3 3 -4.2 10.4
 9 -3 3 13.5 8.5
 9 -3 3 1 6.9
 9 -3 3 -3.5 8.9
 -10 3 -3 3.3 8.3
 -10 3 -3 20.8 11.5
 10 -3 3 -2 15
 10 -3 3 -4.9 9.8
 10 -3 3 6.3 11.9
 11 2 -3 9.9 12
 11 2 -3 24.6 9.1
 11 2 -3 -2.5 11.4
 -11 -2 3 0.4 8.7
 -11 -2 3 -11.2 9.2
 10 2 -3 73.89 20.1
 10 2 -3 97.39 22.2
 10 2 -3 124.19 23.4
 -10 -2 3 69.99 18
 -10 -2 3 117.89 20.6
 9 2 -3 16.2 11
 9 2 -3 9.9 10.5
 9 2 -3 -7.1 6.5
 -9 -2 3 3.6 6.5
 -9 -2 3 5 6.5
 -9 -2 3 -2.5 4.9
 -9 -2 3 -0.1 7.2
 8 2 -3 123.49 22.5
 8 2 -3 137.89 22.4
 -8 -2 3 118.19 23
 -8 -2 3 123.49 18.8
 -8 -2 3 111.09 13.1
 -8 -2 3 139.89 18
 7 2 -3 297.37 26.5
 7 2 -3 275.87 27.2
 7 2 -3 283.97 26.8
 -7 -2 3 340.47 26.2
 -7 -2 3 288.57 19.7
 -7 -2 3 313.67 25.1
 -7 -2 3 300.07 26.1
 6 2 -3 416.56 30.2
 6 2 -3 405.46 29.1
 6 2 -3 361.86 28.2
 -6 -2 3 366.86 26.4
 -6 -2 3 401.56 27.2
 -6 -2 3 412.46 28.6
 -6 -2 3 411.06 22.9
 -6 -2 3 359.66 30.2
 5 2 -3 890.91 43.1
 5 2 -3 900.01 45.3
 5 2 -3 821.52 43.8
 5 2 -3 838.72 49.4
 -5 -2 3 849.81 42.7
 -5 -2 3 842.52 44
 -5 -2 3 902.81 38.8
 -5 -2 3 858.81 48.4
 -5 -2 3 879.91 43.7
 4 2 -3 2153.38 86.29
 4 2 -3 2153.78 87.09
 4 2 -3 2163.08 85.69
 4 2 -3 1984.2 85.59
 4 2 -3 2032.2 75.29
 4 2 -3 2103.39 80.89
 4 2 -3 2177.08 86.29
 -4 -2 3 2220.78 92.29
 -4 -2 3 2200.98 85.99
 -4 -2 3 2106.99 84.79
 -4 -2 3 2135.89 80.89
 -4 -2 3 2234.68 86.29
 3 2 -3 1474.45 59.29
 3 2 -3 1370.36 58.29
 3 2 -3 1530.55 61.49
 3 2 -3 1420.16 58.09
 3 2 -3 1408.76 59.69
 -3 -2 3 1493.65 65.29
 -3 -2 3 1447.66 55.79
 -3 -2 3 1410.06 58.79
 -3 -2 3 1446.96 59.29
 -3 -2 3 1419.26 58.59
 2 2 -3 5333.97 193.48
 2 2 -3 5401.96 193.78
 2 2 -3 5090.19 186.58
 -2 -2 3 5320.37 190.98
 -2 -2 3 5688.23 198.38
 1 2 -3 2209.08 80.29
 1 2 -3 2210.78 86.09
 1 2 -3 2308.37 87.99
 1 2 -3 2275.57 89.79
 1 2 -3 2198.48 84.69
 -1 -2 3 2273.57 83.99
 -1 -2 3 2363.26 84.79
 -1 -2 3 2269.77 83.49
 -1 -2 3 2274.37 88.89
 -1 -2 3 2094.09 79.69
 -1 -2 3 2426.86 82.89
 0 2 -3 21.9 5.7
 0 2 -3 20.5 5.1
 0 2 -3 15.4 5.6
 0 2 -3 20.1 4
 0 -2 3 25.1 4.4
 0 -2 3 17.1 4.5
 0 -2 3 19.3 4.4
 0 -2 3 25.9 4.1
 0 -2 3 21.6 2.3
 -1 2 -3 1613.14 63.59
 -1 2 -3 1615.74 57.39
 -1 2 -3 1574.94 62.29
 -1 2 -3 1759.62 67.59
 1 -2 3 1582.24 60.69
 1 -2 3 1658.63 63.09
 1 -2 3 1567.94 62.69
 1 -2 3 1506.85 57.59
 1 -2 3 1535.95 57.39
 1 -2 3 1658.93 63.99
 -2 2 -3 50.79 9.7
 -2 2 -3 51.19 2.6
 -2 2 -3 67.09 7.2
 -2 2 -3 61.79 2.6
 -2 2 -3 53.39 6.6
 2 -2 3 59.29 9.3
 2 -2 3 61.19 5.8
 2 -2 3 59.39 9.2
 2 -2 3 50.89 5.9
 2 -2 3 51.59 5.1
 2 -2 3 45.8 7
 -3 2 -3 3780.42 135.89
 -3 2 -3 3801.62 135.69
 -3 2 -3 3999.7 143.39
 3 -2 3 3652.73 136.69
 3 -2 3 3675.73 140.59
 3 -2 3 3612.24 137.39
 3 -2 3 3601.54 141.19
 3 -2 3 3691.73 134.69
 3 -2 3 3794.02 136.29
 -4 2 -3 131.79 14.5
 -4 2 -3 153.98 11.2
 -4 2 -3 146.09 11.1
 4 -2 3 161.28 15.2
 4 -2 3 141.49 12
 4 -2 3 155.18 13.6
 4 -2 3 141.09 15.8
 4 -2 3 141.09 13.2
 4 -2 3 158.38 12.5
 -5 2 -3 2782.32 103.99
 -5 2 -3 2873.31 113.39
 -5 2 -3 2978.8 113.49
 -5 2 -3 2859.11 104.99
 -5 2 -3 2850.31 114.99
 5 -2 3 2683.43 111.89
 5 -2 3 2753.62 117.09
 5 -2 3 2994.2 114.29
 5 -2 3 2758.22 107.89
 5 -2 3 2696.23 108.49
 5 -2 3 2645.84 110.39
 -6 2 -3 62.49 13.2
 -6 2 -3 35.8 10
 -6 2 -3 67.29 13.2
 -6 2 -3 42.3 6.8
 -6 2 -3 32.1 5.3
 6 -2 3 35.5 10.7
 6 -2 3 45.8 10
 6 -2 3 43.3 10.2
 6 -2 3 31.6 8.3
 6 -2 3 60.99 12.7
 6 -2 3 39.5 12.4
 -7 2 -3 531.05 34.3
 -7 2 -3 548.65 38.2
 -7 2 -3 531.45 33.1
 -7 2 -3 566.14 35.7
 -7 2 -3 497.35 24.8
 7 -2 3 526.15 35.5
 7 -2 3 538.15 34.2
 7 -2 3 524.25 31.2
 7 -2 3 560.34 38.6
 7 -2 3 534.25 41.2
 -8 2 -3 48.6 11.9
 -8 2 -3 43.6 12.8
 -8 2 -3 51.29 14.4
 8 -2 3 51.59 15.4
 8 -2 3 45.6 10.1
 8 -2 3 25.5 10.2
 8 -2 3 60.79 13.7
 8 -2 3 71.99 18.9
 -9 2 -3 -5.9 6.7
 -9 2 -3 3.8 7.5
 -9 2 -3 -7.3 6.8
 -9 2 -3 -14.3 6.9
 9 -2 3 14.5 9.8
 9 -2 3 12.8 10.1
 9 -2 3 24.4 13.1
 9 -2 3 6.9 6
 -10 2 -3 -16.2 6.4
 -10 2 -3 -13 8.5
 10 -2 3 2.7 9.9
 10 -2 3 22.9 10.7
 10 -2 3 4.5 8.2
 10 -2 3 -5.6 5.3
 -11 2 -3 8.1 7.3
 -11 2 -3 -2.9 7.1
 11 -2 3 -12.5 9.4
 11 -2 3 -15.9 8.3
 11 -2 3 -16.9 10.2
 11 1 -3 4.1 11.3
 11 1 -3 -20.8 8.7
 -11 -1 3 -10 8.5
 10 1 -3 66.49 18.6
 10 1 -3 69.19 18.9
 10 1 -3 85.19 21.2
 -10 -1 3 97.09 18.4
 -10 -1 3 77.09 16.8
 9 1 -3 9.2 9.5
 9 1 -3 7 9.6
 9 1 -3 18.7 13.2
 -9 -1 3 31.5 10.4
 -9 -1 3 20.4 9.9
 -9 -1 3 15.2 5.7
 -9 -1 3 24.2 9.5
 8 1 -3 668.13 53.79
 8 1 -3 709.43 46.2
 -8 -1 3 707.53 65.79
 -8 -1 3 727.73 35.5
 -8 -1 3 716.83 43.4
 -8 -1 3 714.83 44.3
 7 1 -3 424.46 32.3
 7 1 -3 406.46 33.6
 7 1 -3 406.36 33.4
 -7 -1 3 434.96 30.5
 -7 -1 3 414.96 23.7
 -7 -1 3 449.46 30.2
 -7 -1 3 413.56 31
 6 1 -3 1371.86 69.49
 6 1 -3 1623.34 74.59
 6 1 -3 1515.85 73.69
 6 1 -3 1707.13 74.59
 -6 -1 3 1732.33 71.89
 -6 -1 3 1556.64 71.69
 -6 -1 3 1564.14 63.09
 -6 -1 3 1554.64 76.69
 -6 -1 3 1541.05 69.49
 5 1 -3 377.26 27.1
 5 1 -3 374.76 25.3
 5 1 -3 390.46 27.3
 5 1 -3 403.56 27
 -5 -1 3 414.46 30.2
 -5 -1 3 419.76 25.6
 -5 -1 3 419.96 20.9
 -5 -1 3 377.26 27.7
 4 1 -3 271.87 11.4
 4 1 -3 282.57 19
 4 1 -3 251.77 19.4
 4 1 -3 316.97 20.8
 4 1 -3 290.27 19.8
 -4 -1 3 263.07 14.7
 -4 -1 3 267.67 17.8
 -4 -1 3 310.87 23.6
 -4 -1 3 284.57 19.1
 -4 -1 3 273.47 18.8
 3 1 -3 45.8 8
 3 1 -3 51.29 6.6
 3 1 -3 59.89 8.7
 3 1 -3 52.19 9
 3 1 -3 50.89 3.5
 3 1 -3 51.09 7.9
 3 1 -3 63.29 9.7
 -3 -1 3 53.59 6.8
 -3 -1 3 55.79 5.2
 -3 -1 3 63.09 7.1
 -3 -1 3 48.8 7.5
 -3 -1 3 45.5 9.6
 1 1 -3 84.89 6.9
 1 1 -3 83.49 6.2
 1 1 -3 77.79 8.6
 1 1 -3 82.59 7.9
 1 1 -3 80.39 6.3
 -1 -1 3 93.49 6.9
 -1 -1 3 93.69 7
 -1 -1 3 88.99 6.8
 -1 -1 3 80.39 9.2
 0 1 -3 2050.79 76.69
 0 1 -3 1818.62 74.89
 0 1 -3 2033.1 73.99
 0 -1 3 1951.3 75.09
 0 -1 3 1934.71 69.69
 0 -1 3 2031.8 70.49
 -1 1 -3 1865.31 68.39
 -1 1 -3 1643.94 63.79
 -1 1 -3 1891.61 68.99
 -1 1 -3 1826.62 72.19
 1 -1 3 1893.21 67.39
 1 -1 3 1811.82 68.19
 1 -1 3 1794.02 65.49
 1 -1 3 1762.02 63.39
 1 -1 3 1935.71 69.49
 1 -1 3 2017.4 70.19
 1 -1 3 1791.22 66.09
 -2 1 -3 3157.78 104.59
 -2 1 -3 2951.7 103.49
 -2 1 -3 2751.32 99.99
 -2 1 -3 2896.11 108.79
 -2 1 -3 2893.41 102.89
 2 -1 3 2907.11 107.29
 2 -1 3 2832.62 103.49
 2 -1 3 2776.92 102.09
 2 -1 3 2681.93 101.39
 2 -1 3 2795.72 104.49
 2 -1 3 2981.6 107.19
 -3 1 -3 4296.77 152.78
 -3 1 -3 4407.46 158.18
 3 -1 3 4256.97 154.68
 3 -1 3 4111.69 154.78
 3 -1 3 4347.77 152.38
 3 -1 3 3911.21 152.08
 3 -1 3 4615.54 157.78
 3 -1 3 4309.37 158.78
 -4 1 -3 2660.13 102.49
 -4 1 -3 2634.44 102.39
 -4 1 -3 2676.03 94.59
 -4 1 -3 2609.64 96.19
 4 -1 3 2804.22 103.09
 4 -1 3 2664.43 105.89
 4 -1 3 2561.14 97.39
 4 -1 3 2641.74 101.69
 4 -1 3 2456.45 98.59
 4 -1 3 2552.14 100.69
 -5 1 -3 222.68 19.4
 -5 1 -3 232.58 18.5
 -5 1 -3 211.48 17.2
 -5 1 -3 201.68 11.8
 5 -1 3 207.48 17.3
 5 -1 3 194.58 17.3
 5 -1 3 203.98 20.3
 5 -1 3 221.48 20.6
 5 -1 3 217.18 14.9
 5 -1 3 215.78 16.9
 -6 1 -3 1.7 4.8
 -6 1 -3 3.8 2.4
 -6 1 -3 8.8 6.3
 -6 1 -3 0.6 4.6
 -6 1 -3 2.1 1.5
 -6 1 -3 5.5 5.7
 -6 1 -3 2.6 2.6
 6 -1 3 -1.5 4.5
 6 -1 3 2.2 5.9
 6 -1 3 1.8 5.7
 6 -1 3 -3.4 5
 6 -1 3 6.8 3.7
 -7 1 -3 220.28 20.8
 -7 1 -3 204.38 16.7
 -7 1 -3 225.18 11.1
 -7 1 -3 173.68 11.3
 -7 1 -3 243.58 23.5
 7 -1 3 233.38 23.6
 7 -1 3 200.28 20.2
 7 -1 3 241.78 21.2
 7 -1 3 220.38 17.6
 7 -1 3 218.18 24.3
 -8 1 -3 11.6 7.4
 -8 1 -3 9.9 8.5
 -8 1 -3 6.4 6.7
 8 -1 3 5.1 7.8
 8 -1 3 18.8 10.9
 8 -1 3 33.2 13.3
 8 -1 3 8.3 5.9
 -9 1 -3 454.25 34.2
 -9 1 -3 409.96 28
 -9 1 -3 362.36 45.8
 -9 1 -3 465.55 37
 9 -1 3 461.25 34.9
 9 -1 3 456.25 38.9
 9 -1 3 400.96 27.7
 9 -1 3 430.26 41.6
 -10 1 -3 5.1 8.3
 -10 1 -3 5.8 6.6
 10 -1 3 -9.2 7.1
 10 -1 3 -4.5 7.5
 10 -1 3 10.7 12.5
 -11 1 -3 262.57 27.7
 -11 1 -3 319.67 32.8
 11 -1 3 306.27 35.9
 11 -1 3 292.97 36.6
 11 0 -3 11.4 11.6
 11 0 -3 9.8 9.3
 11 0 -3 7.9 14.6
 -11 0 3 -3.4 7.1
 -11 0 3 -23.2 11.5
 10 0 -3 78.19 16.8
 10 0 -3 95.79 21.7
 10 0 -3 60.19 20.3
 -10 0 3 71.19 18.1
 -10 0 3 60.59 13.5
 9 0 -3 157.78 24.2
 9 0 -3 185.68 29
 9 0 -3 192.98 29.6
 -9 0 3 179.38 21.1
 -9 0 3 207.28 24.2
 -9 0 3 177.28 20.8
 8 0 -3 1138.49 66.09
 8 0 -3 1057.69 60.49
 8 0 -3 1059.99 62.89
 -8 0 3 1014.2 56.29
 -8 0 3 1078.19 56.69
 7 0 -3 25.9 11.8
 7 0 -3 30.8 11.4
 7 0 -3 12.4 9.4
 -7 0 3 32.2 8.9
 -7 0 3 38.5 9.6
 -7 0 3 29.2 10.4
 -7 0 3 37 7
 6 0 -3 2240.28 82.09
 6 0 -3 2182.08 96.49
 6 0 -3 2215.48 96.39
 6 0 -3 2164.28 94.49
 -6 0 3 2084.39 98.09
 -6 0 3 2199.18 90.89
 -6 0 3 2170.18 92.39
 -6 0 3 2149.08 82.49
 -6 0 3 2078.39 89.69
 5 0 -3 54.29 6.3
 5 0 -3 60.49 12.9
 5 0 -3 53.49 12.2
 5 0 -3 65.99 13.2
 5 0 -3 52.99 9.8
 -5 0 3 56.29 12.7
 -5 0 3 55.09 6.3
 -5 0 3 49.7 9.1
 -5 0 3 64.19 11.1
 -5 0 3 43.4 8.9
 4 0 -3 66.19 11.1
 4 0 -3 95.59 13.2
 4 0 -3 65.39 8.5
 4 0 -3 70.49 6.6
 4 0 -3 72.69 11.6
 -4 0 3 69.79 10.5
 -4 0 3 63.49 8.1
 -4 0 3 75.59 6.1
 -4 0 3 76.89 8.8
 3 0 -3 91.09 8.4
 3 0 -3 59.09 9.3
 3 0 -3 68.99 8.6
 3 0 -3 68.19 10.1
 3 0 -3 66.89 6.8
 -3 0 3 68.59 4.9
 -3 0 3 62.59 6.8
 -3 0 3 53.29 6.7
 -3 0 3 71.79 7.8
 2 0 -3 918.31 39.3
 2 0 -3 897.01 39.2
 2 0 -3 928.41 36.2
 2 0 -3 949.21 39
 2 0 -3 887.71 33.8
 2 0 -3 946.01 40.1
 2 0 -3 923.21 37.6
 -2 0 3 891.01 36.5
 -2 0 3 920.51 38.1
 -2 0 3 926.91 33.4
 -2 0 3 908.01 37
 0 0 -3 57.39 6
 0 0 -3 66.29 5.6
 0 0 -3 69.69 8.4
 0 0 -3 63.49 4.5
 0 0 3 75.69 5.9
 0 0 3 74.09 4
 0 0 3 64.89 4.4
 -2 0 -3 5.9 4
 -2 0 -3 4.8 1.8
 -2 0 -3 4.6 1.5
 -2 0 -3 2.6 3.7
 2 0 3 7.1 1.9
 2 0 3 8 2.6
 2 0 3 8.6 2.7
 2 0 3 8.9 2.1
 2 0 3 7.5 3.5
 2 0 3 6.8 1.8
 -3 0 -3 3507.45 134.79
 -3 0 -3 3661.83 135.19
 -3 0 -3 3691.03 127.79
 3 0 3 3628.44 133.39
 3 0 3 3864.21 129.59
 3 0 3 3780.72 136.99
 3 0 3 3606.04 131.59
 -4 0 -3 497.25 18.6
 -4 0 -3 528.65 26.9
 -4 0 -3 512.75 27.3
 -4 0 -3 529.05 18.8
 -4 0 -3 549.15 29.9
 4 0 3 521.75 27.5
 4 0 3 491.75 25.5
 4 0 3 531.45 30.2
 4 0 3 536.05 23.5
 4 0 3 530.95 27
 -5 0 -3 90.89 11.3
 -5 0 -3 99.39 11.7
 -5 0 -3 96.09 6
 -5 0 -3 107.39 10.6
 -5 0 -3 113.29 13.2
 5 0 3 106.49 12
 5 0 3 94.39 8.8
 5 0 3 110.19 13.8
 5 0 3 103.59 11.8
 5 0 3 110.89 12.7
 -6 0 -3 80.19 5.6
 -6 0 -3 67.49 13.1
 -6 0 -3 91.89 13.1
 -6 0 -3 73.69 12.5
 -6 0 -3 51.09 8.1
 6 0 3 66.69 13.6
 6 0 3 65.79 12
 6 0 3 51.39 11.8
 6 0 3 60.19 11.2
 6 0 3 78.69 9
 -7 0 -3 21.8 3.6
 -7 0 -3 26.9 9.2
 -7 0 -3 26.8 8.3
 -7 0 -3 27.6 8.4
 -7 0 -3 23.7 2.2
 7 0 3 19.4 9.6
 7 0 3 19.3 9.1
 7 0 3 20.7 6.1
 7 0 3 33.3 10.7
 7 0 3 22 8.3
 -8 0 -3 217.38 21.8
 -8 0 -3 211.38 23.8
 -8 0 -3 214.98 31.8
 8 0 3 230.28 23.2
 8 0 3 223.58 27.3
 8 0 3 235.08 25.6
 8 0 3 241.08 21.5
 -9 0 -3 183.38 20.9
 -9 0 -3 125.69 21.9
 -9 0 -3 215.08 24.7
 -9 0 -3 161.88 16.3
 9 0 3 208.78 25.2
 9 0 3 185.08 17.2
 9 0 3 175.08 30.3
 -10 0 -3 -10.9 5.9
 -10 0 -3 -10.4 6.9
 10 0 3 -0.3 6
 10 0 3 -6.9 7.8
 10 0 3 1.7 10.9
 10 0 3 14.4 11.6
 -11 0 -3 205.78 23.9
 -11 0 -3 211.88 27.4
 11 0 3 189.48 32.4
 11 0 3 241.88 27
 -12 0 -3 -13.8 8.6
 -12 0 -3 1.2 9.9
 12 0 3 14.8 10
 12 0 3 1 10.7
 11 -1 -3 5.2 12
 11 -1 -3 -5.5 14
 11 -1 -3 35.3 11.5
 -11 1 3 22.6 11.3
 -11 1 3 13.7 9.8
 -11 1 3 -8.5 12.8
 10 -1 -3 30.8 11.3
 10 -1 -3 11.6 12.7
 10 -1 -3 5 12.6
 -10 1 3 14.3 11.1
 -10 1 3 3.5 8.1
 9 -1 -3 -8.7 7.6
 9 -1 -3 -4.5 8.2
 9 -1 -3 6.6 9.8
 -9 1 3 -12 6.9
 -9 1 3 3.6 6.1
 -9 1 3 -8 6.1
 8 -1 -3 635.24 46.9
 8 -1 -3 430.76 42.6
 8 -1 -3 564.64 42.7
 -8 1 3 494.15 34.4
 -8 1 3 549.95 35.1
 7 -1 -3 806.52 51.29
 7 -1 -3 815.82 48.4
 7 -1 -3 803.82 38.6
 7 -1 -3 798.72 49.7
 -7 1 3 764.32 45
 -7 1 3 707.93 41.4
 -7 1 3 755.22 42.7
 6 -1 -3 51.19 13.9
 6 -1 -3 74.29 9.4
 6 -1 -3 70.39 14.5
 6 -1 -3 71.39 15.5
 -6 1 3 60.09 7.2
 -6 1 3 74.79 13.4
 -6 1 3 56.09 11.5
 -6 1 3 66.39 11.5
 5 -1 -3 1316.47 62.49
 5 -1 -3 1230.18 61.79
 5 -1 -3 1265.67 54.49
 5 -1 -3 1286.67 61.39
 -5 1 3 1321.87 55.99
 -5 1 3 1275.07 50.19
 -5 1 3 1262.97 56.29
 -5 1 3 1332.47 58.49
 4 -1 -3 794.32 35.1
 4 -1 -3 716.43 33.7
 4 -1 -3 721.23 38.7
 4 -1 -3 662.13 37.4
 -4 1 3 738.63 34.1
 -4 1 3 716.13 29.2
 -4 1 3 710.23 33.2
 -4 1 3 721.83 35.3
 -4 1 3 691.13 25.6
 3 -1 -3 536.85 29.3
 3 -1 -3 554.74 25.7
 3 -1 -3 528.45 28.9
 3 -1 -3 574.54 29.6
 3 -1 -3 524.15 26.1
 -3 1 3 579.94 25.6
 -3 1 3 537.75 26.5
 -3 1 3 509.85 24.4
 -3 1 3 542.35 21.2
 -3 1 3 516.65 20.6
 2 -1 -3 4234.38 153.58
 2 -1 -3 4189.48 153.18
 2 -1 -3 4408.16 154.18
 2 -1 -3 4169.08 151.28
 -2 1 3 4038.6 146.39
 1 -1 -3 135.99 10.8
 1 -1 -3 162.68 10.9
 1 -1 -3 147.49 7.7
 1 -1 -3 153.98 10.1
 1 -1 -3 159.08 10.5
 1 -1 -3 160.78 11.2
 1 -1 -3 130.69 7.2
 1 -1 -3 133.39 7.8
 -1 1 3 156.88 8.8
 -1 1 3 133.49 7.9
 -1 1 3 168.58 9.2
 -1 1 3 151.18 7.2
 -1 1 3 138.49 6.5
 -1 1 3 153.08 7.4
 0 -1 -3 3572.84 129.99
 -1 -1 -3 279.17 11.6
 -1 -1 -3 272.17 14.4
 -1 -1 -3 258.27 15.8
 -1 -1 -3 269.77 11.3
 1 1 3 276.27 12.6
 1 1 3 265.17 11.6
 1 1 3 265.07 13.1
 1 1 3 271.97 11.3
 -4 -1 -3 25.3 2.2
 -4 -1 -3 34.9 6.9
 -4 -1 -3 24 5.1
 -4 -1 -3 18.4 5.4
 -4 -1 -3 14.7 5.8
 4 1 3 28.6 6.3
 4 1 3 17.5 5.3
 4 1 3 15.5 5.3
 4 1 3 23.1 5.3
 -5 -1 -3 5430.86 199.38
 -5 -1 -3 5651.23 188.98
 -5 -1 -3 5532.65 202.88
 -5 -1 -3 5408.16 197.48
 5 1 3 5394.56 203.98
 5 1 3 5289.37 197.98
 5 1 3 5187.38 197.28
 5 1 3 5525.95 192.68
 -6 -1 -3 7.2 2.3
 -6 -1 -3 6.3 5.2
 -6 -1 -3 1.9 4.7
 -6 -1 -3 8 2
 -6 -1 -3 11.3 7.2
 6 1 3 5.4 3.4
 6 1 3 10.7 6.6
 6 1 3 6.2 4.8
 6 1 3 10.6 6.5
 6 1 3 2 4.2
 -7 -1 -3 1820.32 85.89
 -7 -1 -3 1813.02 67.69
 -7 -1 -3 1932.51 82.79
 -7 -1 -3 2073.99 73.79
 -7 -1 -3 1846.22 77.79
 7 1 3 1838.62 74.99
 7 1 3 1774.42 84.39
 7 1 3 1959.9 90.09
 7 1 3 1731.43 81.39
 -8 -1 -3 72.09 14.9
 -8 -1 -3 65.79 14.5
 -8 -1 -3 94.59 16.1
 -8 -1 -3 88.59 13.1
 8 1 3 75.89 16
 8 1 3 64.99 15
 8 1 3 82.69 18.6
 8 1 3 76.09 11.7
 -9 -1 -3 13.5 9
 -9 -1 -3 2.9 6.8
 -9 -1 -3 7.9 7.1
 9 1 3 -5.4 5.2
 9 1 3 5.2 5.5
 9 1 3 -1 7.9
 9 1 3 7.9 8.9
 -10 -1 -3 186.18 21.9
 -10 -1 -3 128.59 22.7
 10 1 3 153.58 26.6
 10 1 3 187.08 31.5
 10 1 3 168.68 26.5
 -11 -1 -3 8.2 9.5
 -11 -1 -3 24.6 12.8
 11 1 3 51.09 18.7
 11 1 3 40.5 13.3
 -12 -1 -3 390.56 37.9
 -12 -1 -3 309.17 28.6
 -12 -1 -3 301.87 34.5
 12 1 3 350.26 40.2
 12 1 3 385.36 34.4
 10 -2 -3 89.69 22.1
 10 -2 -3 64.99 21.7
 10 -2 -3 71.29 19
 -10 2 3 31.8 10.6
 -10 2 3 72.59 15.8
 9 -2 -3 105.29 22.5
 9 -2 -3 166.08 29.5
 9 -2 -3 158.68 26.6
 -9 2 3 153.18 21.6
 -9 2 3 125.99 18.8
 8 -2 -3 17.6 12.7
 8 -2 -3 30.3 14.3
 8 -2 -3 32.8 12.2
 8 -2 -3 31.1 7.6
 -8 2 3 29.7 9.7
 -8 2 3 9.3 7.1
 -8 2 3 13.5 8.7
 7 -2 -3 731.03 46.2
 7 -2 -3 708.73 50.09
 7 -2 -3 697.83 38.5
 7 -2 -3 686.43 46.5
 -7 2 3 821.12 44.1
 -7 2 3 705.43 39
 -7 2 3 695.83 39.2
 -7 2 3 631.04 30.9
 6 -2 -3 413.46 31
 6 -2 -3 348.37 30.3
 6 -2 -3 444.46 32.6
 6 -2 -3 368.66 25.4
 -6 2 3 361.26 24.7
 -6 2 3 400.16 25.1
 -6 2 3 415.06 27.6
 5 -2 -3 615.24 38.1
 5 -2 -3 639.94 36.9
 5 -2 -3 554.54 31.8
 5 -2 -3 602.74 36.9
 5 -2 -3 564.74 36.5
 -5 2 3 578.34 30.5
 -5 2 3 510.35 25.1
 -5 2 3 577.44 32
 -5 2 3 562.14 29.6
 4 -2 -3 4193.38 167.78
 4 -2 -3 4355.66 154.48
 4 -2 -3 4246.38 162.88
 4 -2 -3 4152.08 157.98
 4 -2 -3 4356.06 162.18
 4 -2 -3 4375.66 164.28
 -4 2 3 4127.69 153.38
 -4 2 3 4146.39 149.49
 -4 2 3 4283.97 154.48
 -4 2 3 4085.49 155.88
 3 -2 -3 1079.99 42.8
 3 -2 -3 1049.4 48.7
 3 -2 -3 1097.39 49.9
 3 -2 -3 1056.59 47.9
 3 -2 -3 1059.49 48.7
 3 -2 -3 1005.1 46.6
 -3 2 3 1047.6 39.3
 -3 2 3 996 41.6
 -3 2 3 1030.6 44.1
 -3 2 3 1079.19 42.6
 2 -2 -3 4428.96 157.58
 2 -2 -3 4394.16 155.88
 2 -2 -3 4307.07 158.28
 2 -2 -3 4179.88 157.08
 2 -2 -3 4457.05 158.18
 -2 2 3 4240.08 150.28
 -2 2 3 4020 147.99
 1 -2 -3 1564.04 61.99
 1 -2 -3 1591.14 61.69
 1 -2 -3 1561.44 55.99
 1 -2 -3 1520.25 62.39
 1 -2 -3 1626.94 62.99
 -1 2 3 1624.34 54.59
 -1 2 3 1579.74 57.69
 -1 2 3 1629.84 58.69
 -1 2 3 1552.04 55.59
 -1 2 3 1539.65 54.49
 -1 2 3 1463.45 55.29
 0 -2 -3 101.29 8.9
 0 -2 -3 99.59 4.4
 0 -2 -3 100.39 5.9
 0 -2 -3 108.19 7.9
 0 -2 -3 102.09 4.5
 0 -2 -3 92.39 7.5
 0 -2 -3 89.59 7.7
 0 -2 -3 105.89 4.2
 0 2 3 98.29 7
 0 2 3 94.39 5.8
 0 2 3 106.09 7
 0 2 3 94.19 5.5
 -2 -2 -3 302.47 16
 -2 -2 -3 301.97 16.5
 -2 -2 -3 283.17 16.7
 -2 -2 -3 279.27 15.7
 2 2 3 280.47 15.1
 2 2 3 284.87 14.8
 2 2 3 289.27 12.6
 2 2 3 319.17 15.5
 -4 -2 -3 22.4 5.8
 -4 -2 -3 39 8
 -4 -2 -3 32.7 4.2
 4 2 3 22 4.3
 4 2 3 21 5.1
 4 2 3 28.6 4.5
 4 2 3 25.7 5.4
 4 2 3 17.5 5.1
 4 2 3 28.2 6.7
 -5 -2 -3 3103.29 122.89
 -5 -2 -3 3264.97 115.79
 -5 -2 -3 3167.88 120.89
 -5 -2 -3 3205.28 125.89
 5 2 3 3379.86 122.39
 5 2 3 3164.98 125.89
 5 2 3 3147.29 115.99
 -6 -2 -3 322.57 20.9
 -6 -2 -3 294.77 23.7
 -6 -2 -3 290.37 16.1
 -6 -2 -3 349.47 27.2
 6 2 3 296.47 25.1
 6 2 3 280.47 17.5
 6 2 3 319.17 23.5
 6 2 3 331.77 22.9
 -7 -2 -3 240.58 18.5
 -7 -2 -3 252.17 23
 -7 -2 -3 219.38 21.4
 -7 -2 -3 267.37 22.1
 7 2 3 258.77 25.4
 7 2 3 228.48 21.4
 7 2 3 230.98 16.5
 7 2 3 240.88 22.7
 -8 -2 -3 6.5 6.3
 -8 -2 -3 -1.9 5.7
 -8 -2 -3 7.8 5.2
 -8 -2 -3 12.6 3.1
 -8 -2 -3 22.1 8.8
 8 2 3 17.6 9.7
 8 2 3 4.8 4.5
 8 2 3 10.3 9.2
 8 2 3 30.4 13.6
 -9 -2 -3 34.7 11.8
 -9 -2 -3 30.3 7.9
 -9 -2 -3 48.8 14
 -9 -2 -3 35.9 12.4
 9 2 3 48.3 10.6
 9 2 3 44.5 13.9
 9 2 3 37.2 14.4
 9 2 3 35.3 14.2
 -10 -2 -3 217.98 26.2
 -10 -2 -3 182.18 22.7
 -10 -2 -3 128.39 23.6
 10 2 3 196.08 32.4
 10 2 3 159.98 27.5
 10 2 3 214.28 26.1
 -11 -2 -3 0.3 7.8
 -11 -2 -3 -5.4 8.7
 11 2 3 -10.6 7.9
 11 2 3 5.3 11.5
 -12 -2 -3 137.19 25.3
 -12 -2 -3 113.49 23.7
 -12 -2 -3 105.19 22.6
 12 2 3 88.69 21.6
 12 2 3 110.49 21.9
 10 -3 -3 56.99 21.9
 10 -3 -3 84.59 15.6
 10 -3 -3 53.59 16.4
 -10 3 3 56.19 14.2
 -10 3 3 63.49 13.9
 9 -3 -3 11.4 8.8
 9 -3 -3 13.7 12.9
 9 -3 -3 15.4 10
 -9 3 3 7.3 7.2
 -9 3 3 8.4 7.2
 8 -3 -3 44 15.2
 8 -3 -3 50.89 15.6
 8 -3 -3 39.1 10.8
 8 -3 -3 22.1 13.2
 -8 3 3 22.5 8.3
 -8 3 3 30.4 9.7
 -8 3 3 21.4 8.7
 -8 3 3 19.2 9.9
 7 -3 -3 15.6 7.3
 7 -3 -3 10.6 9
 7 -3 -3 24.1 12.4
 -7 3 3 15.3 7.5
 -7 3 3 8.1 7.6
 -7 3 3 10 5.3
 -7 3 3 7.9 5.2
 6 -3 -3 47.1 13.4
 6 -3 -3 59.49 14.7
 6 -3 -3 60.69 12.4
 6 -3 -3 45.2 13.7
 -6 3 3 53.49 9.7
 -6 3 3 27 5.7
 -6 3 3 41 6.2
 -6 3 3 53.39 11
 -6 3 3 48.4 9.1
 5 -3 -3 2.5 5.5
 5 -3 -3 3.2 6.1
 5 -3 -3 -7 4.7
 5 -3 -3 -3.1 3.4
 5 -3 -3 -4.5 3.5
 5 -3 -3 -10.1 4.5
 -5 3 3 -3.8 2.1
 -5 3 3 1.5 4
 -5 3 3 0.2 2.8
 -5 3 3 -1.4 2.6
 4 -3 -3 86.29 14.6
 4 -3 -3 83.59 13.9
 4 -3 -3 95.79 12.5
 4 -3 -3 82.79 13.4
 4 -3 -3 95.09 10.2
 4 -3 -3 88.59 15.1
 -4 3 3 95.29 10.4
 -4 3 3 92.79 8.7
 -4 3 3 96.89 9.2
 3 -3 -3 216.78 16.8
 3 -3 -3 211.08 18.1
 3 -3 -3 218.78 18.2
 3 -3 -3 214.18 18.7
 3 -3 -3 191.68 13.1
 3 -3 -3 210.38 17.4
 -3 3 3 193.88 13.2
 -3 3 3 205.28 13.6
 -3 3 3 205.78 12.2
 -3 3 3 208.58 11.9
 2 -3 -3 992.9 46.2
 2 -3 -3 1016.4 39.8
 2 -3 -3 1083.49 47.5
 2 -3 -3 927.51 46.2
 2 -3 -3 995.1 43.1
 2 -3 -3 1061.39 46.3
 -2 3 3 1042.1 41
 -2 3 3 928.01 37.1
 -2 3 3 977.4 37.5
 -2 3 3 1023.8 39.7
 1 -3 -3 1447.66 52.79
 1 -3 -3 1421.56 58.49
 1 -3 -3 1472.95 59.59
 1 -3 -3 1365.96 54.49
 1 -3 -3 1390.16 60.59
 -1 3 3 1575.24 56.39
 -1 3 3 1407.76 54.39
 -1 3 3 1413.36 52.39
 0 -3 -3 2765.02 98.69
 0 -3 -3 2672.83 96.59
 0 -3 -3 2817.62 102.59
 0 -3 -3 2799.02 102.79
 0 -3 -3 2685.33 104.99
 0 3 3 2834.32 100.49
 0 3 3 2748.12 99.19
 -1 -3 -3 2302.97 84.89
 -1 -3 -3 2281.67 82.39
 -1 -3 -3 2158.88 81.89
 -1 -3 -3 2381.26 88.79
 -1 -3 -3 2274.57 84.39
 -1 -3 -3 2319.47 86.79
 1 3 3 2299.07 82.59
 1 3 3 2349.96 84.79
 1 3 3 2310.47 83.79
 1 3 3 2312.67 88.49
 -2 -3 -3 593.44 26.7
 -2 -3 -3 640.04 28.7
 -2 -3 -3 556.94 25.7
 -2 -3 -3 591.14 27.3
 -2 -3 -3 624.44 24.9
 -2 -3 -3 595.24 28.1
 2 3 3 565.54 24.1
 2 3 3 576.74 26.6
 2 3 3 616.44 28.9
 2 3 3 570.44 26.2
 2 3 3 569.14 26.4
 -3 -3 -3 658.33 31
 -3 -3 -3 616.94 30
 -3 -3 -3 688.63 30.3
 -3 -3 -3 636.54 30.8
 -3 -3 -3 654.63 31.2
 3 3 3 619.64 29.6
 3 3 3 633.94 29.3
 3 3 3 683.33 30.8
 3 3 3 626.04 30.9
 -4 -3 -3 92.59 10
 -4 -3 -3 104.29 10.7
 -4 -3 -3 97.19 10.1
 -4 -3 -3 76.59 12.8
 -4 -3 -3 89.19 8.7
 4 3 3 101.89 10
 4 3 3 106.99 11.1
 4 3 3 83.49 9
 4 3 3 89.79 9.5
 4 3 3 107.39 11
 -5 -3 -3 208.88 17.7
 -5 -3 -3 186.38 16.6
 -5 -3 -3 200.48 15.5
 -5 -3 -3 214.28 14.1
 5 3 3 209.08 15.7
 5 3 3 191.18 17.5
 5 3 3 238.08 18.1
 5 3 3 214.18 13.1
 5 3 3 184.78 9.8
 5 3 3 229.18 16.7
 -6 -3 -3 75.99 12.7
 -6 -3 -3 75.79 8.6
 -6 -3 -3 68.79 10.8
 -6 -3 -3 64.39 12.1
 -6 -3 -3 68.99 12.7
 6 3 3 84.49 13.4
 6 3 3 77.29 13.1
 6 3 3 70.49 8.3
 -7 -3 -3 30.9 9.4
 -7 -3 -3 54.19 12.1
 -7 -3 -3 37 10.3
 -7 -3 -3 50.69 9.3
 -7 -3 -3 23.4 6.7
 7 3 3 40.4 10.4
 7 3 3 47 11.4
 7 3 3 30.7 6.8
 7 3 3 41.3 11.4
 -8 -3 -3 370.86 31.2
 -8 -3 -3 409.06 30.1
 -8 -3 -3 452.45 33.6
 -8 -3 -3 382.26 24.6
 8 3 3 387.16 32.4
 8 3 3 397.56 24
 8 3 3 408.16 31.4
 8 3 3 379.16 33.8
 -9 -3 -3 536.55 41.9
 -9 -3 -3 591.74 34.9
 -9 -3 -3 563.24 42.2
 -9 -3 -3 571.84 39
 9 3 3 623.04 46.7
 9 3 3 571.84 41.4
 9 3 3 577.54 43.6
 -10 -3 -3 -3 6.1
 -10 -3 -3 16.7 11.3
 10 3 3 16.7 10.6
 10 3 3 0.2 5
 10 3 3 3.9 9.5
 -11 -3 -3 -4 7.9
 -11 -3 -3 -18.3 6.3
 11 3 3 -4.4 10.1
 11 3 3 -6.4 7.7
 -12 -3 -3 7.8 11.2
 -12 -3 -3 -2.4 6.9
 12 3 3 -20.2 9.1
 12 3 3 -2.8 11
 10 -4 -3 27.7 14.5
 10 -4 -3 28.6 12.4
 10 -4 -3 -3.8 12.2
 -10 4 3 6.3 7.7
 -10 4 3 26.1 12.1
 9 -4 -3 31.2 13.4
 -9 4 3 35.5 11.2
 -9 4 3 52.89 11.9
 8 -4 -3 398.86 34.3
 8 -4 -3 371.86 35
 8 -4 -3 358.36 29.8
 8 -4 -3 387.86 38.6
 -8 4 3 356.16 27.6
 -8 4 3 350.16 26.4
 -8 4 3 245.08 29.4
 7 -4 -3 168.68 28
 7 -4 -3 217.18 26.2
 7 -4 -3 202.58 24.5
 7 -4 -3 202.88 22.4
 -7 4 3 214.08 19.3
 -7 4 3 170.38 18.3
 -7 4 3 154.08 15.1
 -7 4 3 186.38 23.1
 6 -4 -3 474.05 39.2
 6 -4 -3 481.25 30.5
 6 -4 -3 509.35 35.4
 6 -4 -3 550.84 38.8
 6 -4 -3 499.25 37.5
 -6 4 3 445.96 24.3
 -6 4 3 540.25 30.4
 -6 4 3 511.05 30.5
 -6 4 3 556.74 38.7
 -6 4 3 548.35 31.7
 -6 4 3 468.25 27.7
 5 -4 -3 345.77 28.5
 5 -4 -3 392.66 24.4
 5 -4 -3 329.27 27.5
 5 -4 -3 425.16 31.4
 5 -4 -3 381.46 29.9
 5 -4 -3 397.56 32
 -5 4 3 343.87 20.6
 -5 4 3 346.77 22.5
 -5 4 3 361.76 23.1
 -5 4 3 366.96 20
 -5 4 3 388.56 30.6
 4 -4 -3 181.08 17.7
 4 -4 -3 168.08 18.1
 4 -4 -3 201.28 19.9
 4 -4 -3 160.78 18.3
 4 -4 -3 132.49 16.3
 4 -4 -3 140.59 13
 -4 4 3 148.09 11.4
 -4 4 3 150.38 12.3
 -4 4 3 146.09 10.9
 -4 4 3 139.29 17.4
 -4 4 3 176.28 13.4
 3 -4 -3 3207.18 135.29
 3 -4 -3 3204.28 127.89
 3 -4 -3 3007.1 123.19
 3 -4 -3 3249.07 129.29
 3 -4 -3 3402.86 127.89
 3 -4 -3 3304.47 119.39
 -3 4 3 2933.81 114.89
 -3 4 3 3299.37 119.09
 -3 4 3 3145.59 115.79
 -3 4 3 3211.38 117.29
 -3 4 3 3500.35 131.99
 2 -4 -3 97.49 9.7
 2 -4 -3 101.79 12.2
 2 -4 -3 104.59 8.6
 2 -4 -3 108.19 12.8
 2 -4 -3 84.39 13.6
 2 -4 -3 87.89 13.3
 -2 4 3 104.19 8.6
 -2 4 3 103.19 9.7
 -2 4 3 120.79 14.2
 -2 4 3 97.29 6.9
 -2 4 3 95.79 5.5
 -2 4 3 104.29 6.2
 1 -4 -3 7055.89 239.48
 1 -4 -3 6832.22 232.88
 -1 4 3 6063.09 226.88
 -1 4 3 6607.04 234.58
 0 -4 -3 1586.74 64.69
 0 -4 -3 1614.84 60.59
 0 -4 -3 1536.35 67.49
 0 -4 -3 1665.23 58.79
 0 4 3 1586.54 68.29
 0 4 3 1583.14 61.69
 0 4 3 1655.83 59.99
 0 4 3 1493.85 56.39
 -1 -4 -3 5144.19 187.38
 -1 -4 -3 5347.17 191.88
 1 4 3 5183.68 192.28
 -2 -4 -3 459.75 18.9
 -2 -4 -3 525.45 27
 -2 -4 -3 415.76 21.4
 -2 -4 -3 467.45 23.7
 -2 -4 -3 468.95 25.2
 -2 -4 -3 477.35 26.2
 -2 -4 -3 474.85 22.6
 2 4 3 453.15 22.5
 2 4 3 466.35 23.5
 2 4 3 465.45 22.5
 2 4 3 507.85 27.5
 -3 -4 -3 809.92 37.7
 -3 -4 -3 775.22 36.9
 -3 -4 -3 875.01 38.9
 -3 -4 -3 788.12 36.7
 -3 -4 -3 723.83 35.3
 3 4 3 788.62 36.3
 3 4 3 815.02 37
 3 4 3 857.81 39.5
 -4 -4 -3 13.5 4.8
 -4 -4 -3 9 4.6
 -4 -4 -3 11.3 4.5
 -4 -4 -3 4.7 4.5
 -4 -4 -3 3.4 4.3
 4 4 3 2.5 2.5
 4 4 3 3.5 3.2
 4 4 3 5 4.2
 4 4 3 5.7 4.1
 4 4 3 6.8 4.6
 -5 -4 -3 392.56 26.1
 -5 -4 -3 426.46 26.2
 -5 -4 -3 393.16 23.6
 -5 -4 -3 362.66 24.8
 -5 -4 -3 393.86 24.3
 5 4 3 407.46 25.6
 5 4 3 437.26 20.4
 5 4 3 382.76 25.7
 5 4 3 429.66 26.3
 5 4 3 392.86 24.4
 5 4 3 393.66 24.7
 -6 -4 -3 1166.08 51.59
 -6 -4 -3 1207.78 55.99
 -6 -4 -3 1076.29 55.39
 -6 -4 -3 1145.29 57.29
 -6 -4 -3 1124.49 51.99
 6 4 3 1123.19 46.9
 6 4 3 1126.39 56.49
 6 4 3 1212.18 55.59
 6 4 3 1167.68 54.79
 6 4 3 1159.78 49.2
 6 4 3 1168.98 55.69
 -7 -4 -3 290.17 20
 -7 -4 -3 298.27 24.1
 -7 -4 -3 267.97 23.8
 -7 -4 -3 275.67 24.7
 -7 -4 -3 261.27 20.1
 7 4 3 279.07 25
 7 4 3 301.37 19.4
 7 4 3 311.97 24.8
 7 4 3 297.47 25.2
 -8 -4 -3 694.43 44.3
 -8 -4 -3 668.03 36.2
 -8 -4 -3 703.13 42.3
 -8 -4 -3 682.83 35.2
 -8 -4 -3 661.43 44.6
 8 4 3 708.93 44.7
 8 4 3 623.14 44.2
 8 4 3 728.13 44.1
 -9 -4 -3 387.26 34
 -9 -4 -3 377.76 33.5
 -9 -4 -3 347.07 30.1
 -9 -4 -3 394.16 28.8
 9 4 3 337.07 32.3
 9 4 3 380.56 31.1
 9 4 3 388.16 34.3
 -10 -4 -3 -2.4 7.4
 -10 -4 -3 6 7.6
 -10 -4 -3 -3 6.1
 10 4 3 0.8 4.8
 10 4 3 -12.6 6.5
 10 4 3 -5.2 8.5
 -11 -4 -3 149.29 22.6
 -11 -4 -3 124.29 24.8
 11 4 3 120.29 24.2
 11 4 3 130.79 25.3
 -12 -4 -3 -11.3 11.5
 -12 -4 -3 -4.3 8.7
 12 4 3 -15.9 9.2
 12 4 3 1.7 8.8
 9 -5 -3 -21.6 11.6
 9 -5 -3 -19 6.2
 9 -5 -3 -24.7 8.9
 -9 5 3 -3.3 8.8
 8 -5 -3 -12.8 9
 8 -5 -3 -19.7 7
 8 -5 -3 10.4 7.4
 8 -5 -3 -1 6.9
 -8 5 3 -1.7 5.8
 -8 5 3 -0.9 5.4
 -8 5 3 -7.5 5.7
 7 -5 -3 297.57 30.5
 7 -5 -3 266.37 29.7
 7 -5 -3 326.17 34.6
 7 -5 -3 318.27 29.8
 -7 5 3 306.17 23
 -7 5 3 283.97 23.7
 -7 5 3 284.47 21.8
 -7 5 3 245.18 28.9
 6 -5 -3 3.4 8
 6 -5 -3 0.3 7.2
 6 -5 -3 -2.4 4
 6 -5 -3 -1.9 5.9
 6 -5 -3 8.2 9.9
 -6 5 3 -1.9 3.7
 -6 5 3 -7.1 4.1
 -6 5 3 3.8 4.1
 -6 5 3 -3.1 3.8
 -6 5 3 0.4 4.3
 -6 5 3 -10.8 5.7
 -6 5 3 4.3 5.8
 5 -5 -3 651.53 41.2
 5 -5 -3 675.83 43.2
 5 -5 -3 616.24 42.3
 5 -5 -3 663.83 43.7
 5 -5 -3 690.53 45.7
 5 -5 -3 638.64 35.6
 -5 5 3 633.94 32.6
 -5 5 3 666.83 44.9
 -5 5 3 693.93 34.5
 -5 5 3 730.03 37
 -5 5 3 599.54 29.8
 4 -5 -3 1296.27 62.79
 4 -5 -3 1111.79 51.89
 4 -5 -3 1145.59 61.79
 4 -5 -3 1213.48 60.39
 4 -5 -3 1200.08 62.09
 4 -5 -3 1098.49 56.99
 -4 5 3 1238.58 53.59
 -4 5 3 1145.99 48.5
 -4 5 3 1063.39 46.4
 -4 5 3 1151.68 47.5
 -4 5 3 1276.87 51.49
 -4 5 3 1308.67 65.39
 3 -5 -3 385.96 22.8
 3 -5 -3 422.36 30
 3 -5 -3 438.26 29.9
 3 -5 -3 381.46 30
 3 -5 -3 421.06 28.9
 3 -5 -3 398.26 25.6
 -3 5 3 371.36 21.2
 -3 5 3 407.06 21.4
 -3 5 3 478.05 27.9
 -3 5 3 419.66 18
 -3 5 3 393.66 19
 -3 5 3 397.26 30.5
 -3 5 3 391.16 18.5
 2 -5 -3 1066.49 46.2
 2 -5 -3 1008.6 53.79
 2 -5 -3 1079.49 52.49
 2 -5 -3 1095.49 44.6
 2 -5 -3 1115.49 51.79
 -2 5 3 1040.7 38.7
 -2 5 3 972.2 39.2
 -2 5 3 1047.3 43.2
 -2 5 3 1093.39 55.59
 1 -5 -3 77.99 12.8
 1 -5 -3 75.59 13.7
 1 -5 -3 73.99 7.3
 1 -5 -3 89.99 7.9
 -1 5 3 68.49 4.4
 -1 5 3 72.79 13.5
 -1 5 3 106.99 7.9
 -1 5 3 84.99 4.8
 -1 5 3 98.59 9.4
 0 -5 -3 276.77 21.8
 0 -5 -3 266.87 12.2
 0 -5 -3 282.67 14.8
 0 -5 -3 287.67 19.8
 0 5 3 270.87 14.5
 0 5 3 274.77 16.9
 0 5 3 303.17 23.1
 0 5 3 280.37 12.9
 -1 -5 -3 1555.44 69.19
 -1 -5 -3 1621.84 59.29
 -1 -5 -3 1586.64 65.49
 -1 -5 -3 1742.53 60.09
 -1 -5 -3 1577.44 63.19
 1 5 3 1582.24 70.79
 1 5 3 1539.95 60.59
 1 5 3 1574.64 63.39
 1 5 3 1525.35 60.09
 -2 -5 -3 113.59 9
 -2 -5 -3 129.29 13.1
 -2 -5 -3 114.39 9.2
 -2 -5 -3 124.49 12.9
 -2 -5 -3 92.39 5.8
 -2 -5 -3 114.19 10.8
 2 5 3 107.19 9.4
 2 5 3 116.29 13.5
 2 5 3 116.59 10.3
 -3 -5 -3 4552.44 165.88
 -3 -5 -3 4456.55 167.08
 -3 -5 -3 4327.77 164.58
 -3 -5 -3 4598.24 168.98
 -3 -5 -3 4530.45 168.68
 -3 -5 -3 4757.02 171.18
 3 5 3 4451.65 166.28
 3 5 3 4429.56 165.98
 3 5 3 4727.93 172.48
 -4 -5 -3 547.35 31.6
 -4 -5 -3 584.64 30.5
 -4 -5 -3 573.54 31.3
 -4 -5 -3 569.64 31.3
 -4 -5 -3 518.05 29.5
 -4 -5 -3 540.65 30.5
 4 5 3 578.54 29
 4 5 3 560.84 30.2
 4 5 3 593.74 33.7
 4 5 3 534.65 30.4
 -5 -5 -3 7677.23 274.77
 -5 -5 -3 7621.74 273.27
 -5 -5 -3 7225.08 273.67
 -5 -5 -3 7352.66 269.17
 -5 -5 -3 7353.56 272.97
 5 5 3 7573.24 267.17
 5 5 3 7828.12 272.67
 5 5 3 7228.28 279.27
 5 5 3 7810.52 276.27
 5 5 3 7528.95 272.97
 -6 -5 -3 336.17 25.9
 -6 -5 -3 302.37 24.3
 -6 -5 -3 364.26 21.8
 -6 -5 -3 324.97 25.3
 -6 -5 -3 370.26 24.2
 -6 -5 -3 370.26 24.5
 6 5 3 314.27 24.4
 6 5 3 359.76 20.3
 6 5 3 406.06 27.8
 -7 -5 -3 2.1 3.7
 -7 -5 -3 2.3 5
 -7 -5 -3 6 4.6
 -7 -5 -3 0.6 3.9
 -7 -5 -3 -4.5 5.4
 -7 -5 -3 8.1 5.5
 7 5 3 -1.8 6
 7 5 3 0.1 5.7
 7 5 3 4.1 3.7
 7 5 3 -0.7 6.2
 7 5 3 -2 3.6
 -8 -5 -3 58.39 11
 -8 -5 -3 61.09 11.4
 -8 -5 -3 46.7 13.3
 -8 -5 -3 58.29 14.8
 -8 -5 -3 79.89 7.5
 -8 -5 -3 59.79 13.8
 8 5 3 79.29 15.3
 8 5 3 58.39 10.8
 8 5 3 64.49 14.7
 -9 -5 -3 10.2 9
 -9 -5 -3 7.3 7.9
 9 5 3 3 7.2
 9 5 3 -2.8 7.9
 9 5 3 -4.3 4.5
 -10 -5 -3 194.68 23.4
 -10 -5 -3 216.28 26.1
 -10 -5 -3 195.28 25.7
 10 5 3 230.28 27.6
 10 5 3 227.08 28.1
 -11 -5 -3 49.4 17.2
 -11 -5 -3 52.99 13.7
 11 5 3 61.79 18.2
 11 5 3 34.9 15.9
 -12 -5 -3 301.67 34
 -12 -5 -3 338.27 36.5
 -12 -5 -3 270.27 33.6
 12 5 3 311.37 36.2
 12 5 3 263.77 39.1
 8 -6 -3 31.6 12.8
 8 -6 -3 4.2 9.3
 8 -6 -3 6.2 9.3
 -8 6 3 -1.7 6.1
 -8 6 3 31.6 14.1
 7 -6 -3 541.35 41.8
 7 -6 -3 507.95 41.1
 7 -6 -3 544.95 41.5
 -7 6 3 362.06 40.3
 -7 6 3 517.75 32.9
 -7 6 3 508.15 30.5
 6 -6 -3 346.17 32.1
 6 -6 -3 331.67 32.7
 6 -6 -3 365.76 33.6
 6 -6 -3 369.36 32.2
 -6 6 3 317.37 22.3
 -6 6 3 272.17 31.1
 5 -6 -3 189.48 23.7
 5 -6 -3 223.58 19.3
 5 -6 -3 225.68 23.5
 5 -6 -3 248.28 25.2
 -5 6 3 227.58 17.4
 -5 6 3 232.88 19.1
 -5 6 3 196.58 14
 -5 6 3 248.18 27.5
 4 -6 -3 258.67 25.2
 4 -6 -3 243.68 25.4
 4 -6 -3 243.78 19.1
 4 -6 -3 193.28 20
 4 -6 -3 259.37 24.9
 -4 6 3 229.88 18.4
 -4 6 3 234.98 11.9
 -4 6 3 268.17 27.3
 -4 6 3 232.08 16.3
 -4 6 3 218.98 12.9
 3 -6 -3 25.3 10.2
 3 -6 -3 15.3 9.3
 3 -6 -3 15.8 6.7
 3 -6 -3 13.9 7.8
 3 -6 -3 12.3 8
 -3 6 3 12.3 2.4
 -3 6 3 26.1 3.3
 -3 6 3 16 4.8
 -3 6 3 14.2 5.8
 -3 6 3 20.8 8.5
 2 -6 -3 1.4 4.7
 2 -6 -3 -1.2 3.1
 2 -6 -3 -1.8 4
 2 -6 -3 1.3 3.4
 -2 6 3 1.4 2.6
 -2 6 3 2.2 3.9
 -2 6 3 0.5 5.3
 -2 6 3 1.1 1.5
 -2 6 3 1.3 1.3
 1 -6 -3 4.4 5.9
 1 -6 -3 1.9 2.6
 1 -6 -3 3.7 2.9
 1 -6 -3 8.1 6.4
 -1 6 3 4.7 6.5
 -1 6 3 2.8 2.2
 -1 6 3 -0.3 1.3
 -1 6 3 0.5 3
 0 -6 -3 36.9 3.9
 0 -6 -3 44.5 6.7
 0 -6 -3 32.7 11.9
 0 6 3 36.9 4.5
 0 6 3 35 10.4
 0 6 3 48.5 8.1
 0 6 3 51.09 5.6
 -1 -6 -3 2267.37 83.69
 -1 -6 -3 2269.57 81.59
 -1 -6 -3 2327.17 87.19
 -1 -6 -3 2192.68 94.39
 1 6 3 2090.79 82.39
 1 6 3 2081.29 82.09
 1 6 3 2224.28 86.69
 1 6 3 2260.57 96.79
 -2 -6 -3 1334.67 62.09
 -2 -6 -3 1145.69 46.7
 -2 -6 -3 1392.76 53.19
 -2 -6 -3 1256.67 47.5
 -2 -6 -3 1348.17 46.3
 -2 -6 -3 1263.37 65.59
 -2 -6 -3 1390.86 52.59
 -2 -6 -3 1291.77 59.49
 2 6 3 1310.17 59.49
 2 6 3 1191.98 52.69
 2 6 3 1322.27 63.59
 -3 -6 -3 6870.31 250.77
 -3 -6 -3 7185.08 257.67
 -3 -6 -3 6844.42 256.67
 -3 -6 -3 7036 254.37
 -3 -6 -3 7096.39 259.77
 3 6 3 6722.53 252.07
 3 6 3 7483.25 262.97
 -4 -6 -3 -1.7 3.1
 -4 -6 -3 -7.8 3.4
 -4 -6 -3 -0.5 2.7
 -4 -6 -3 -3.3 3.4
 4 6 3 2.6 3.9
 4 6 3 -4 3
 4 6 3 2.4 5.6
 -5 -6 -3 699.23 38.8
 -5 -6 -3 695.93 36.5
 -5 -6 -3 732.13 38.7
 -5 -6 -3 679.73 38.8
 -5 -6 -3 714.53 40.7
 5 6 3 693.93 38.3
 5 6 3 676.73 38.5
 5 6 3 714.53 42.2
 5 6 3 732.53 36.2
 5 6 3 692.03 41.6
 -6 -6 -3 104.19 11.6
 -6 -6 -3 115.59 14.8
 -6 -6 -3 119.39 14.6
 -6 -6 -3 143.69 15.8
 -6 -6 -3 137.19 16.1
 6 6 3 127.79 15.1
 6 6 3 105.69 11.8
 6 6 3 116.09 16.2
 -7 -6 -3 1.4 6.1
 -7 -6 -3 7.9 6
 -7 -6 -3 6.2 6.1
 -7 -6 -3 4.4 4
 -7 -6 -3 0.7 5.7
 7 6 3 12.1 7.4
 7 6 3 8.5 7.3
 7 6 3 0.1 4.3
 -8 -6 -3 132.79 20.4
 -8 -6 -3 133.09 21.3
 -8 -6 -3 108.79 9.4
 -8 -6 -3 139.99 21.3
 8 6 3 148.59 18.6
 8 6 3 129.29 20.4
 8 6 3 137.69 15
 -9 -6 -3 19 8.7
 -9 -6 -3 30.6 10.2
 -9 -6 -3 19.5 10
 9 6 3 33.9 9.4
 9 6 3 17.8 11
 9 6 3 18.8 11.1
 -10 -6 -3 282.47 31.3
 -10 -6 -3 318.57 30
 10 6 3 303.87 31.9
 10 6 3 336.97 33.6
 -11 -6 -3 46.3 14.9
 -11 -6 -3 35.7 12.2
 11 6 3 22.7 12.9
 11 6 3 32.8 15
 -12 -6 -3 98.59 23.4
 -12 -6 -3 105.99 21
 -12 -6 -3 77.69 20.7
 12 6 3 96.39 23.9
 12 6 3 138.19 27.2
 8 -7 -3 -5.4 9.6
 8 -7 -3 -1.1 8.2
 7 -7 -3 78.29 20
 -7 7 3 98.09 14.6
 -7 7 3 83.39 16.2
 6 -7 -3 38.4 10.9
 6 -7 -3 48.3 14.2
 6 -7 -3 46.1 14.5
 -6 7 3 40.8 10.1
 5 -7 -3 154.98 26.6
 5 -7 -3 180.38 27.5
 5 -7 -3 156.78 17
 -5 7 3 151.58 13.6
 -5 7 3 136.49 25.6
 -5 7 3 203.88 17.9
 4 -7 -3 0.6 4.5
 4 -7 -3 9.7 10.4
 4 -7 -3 -0.7 5
 4 -7 -3 7.2 6.6
 -4 7 3 1.8 4.4
 -4 7 3 4.6 4.8
 -4 7 3 3.4 7
 3 -7 -3 552.94 42
 3 -7 -3 518.25 31.2
 3 -7 -3 504.85 37.4
 3 -7 -3 553.54 31.1
 -3 7 3 535.85 41.5
 -3 7 3 569.04 31.4
 -3 7 3 552.34 26.2
 2 -7 -3 2.5 4.2
 2 -7 -3 5.5 4.6
 2 -7 -3 0.1 5
 2 -7 -3 -2.4 4.1
 -2 7 3 2.3 0.9
 -2 7 3 4.6 1.6
 -2 7 3 4.5 2.7
 -2 7 3 1.1 4.4
 1 -7 -3 397.56 32.7
 1 -7 -3 438.66 30.5
 1 -7 -3 431.66 23.6
 1 -7 -3 382.76 20.3
 -1 7 3 393.16 19.2
 -1 7 3 418.86 34
 -1 7 3 421.86 24.7
 -1 7 3 379.56 17.4
 0 -7 -3 -1 5
 0 -7 -3 0.9 3.4
 0 -7 -3 2.6 1.9
 0 7 3 -4.1 1.9
 0 7 3 5.5 5.6
 0 7 3 4 2.2
 0 7 3 -0.5 3.5
 -1 -7 -3 307.67 18.2
 -1 -7 -3 264.77 24.7
 1 7 3 255.57 19.1
 1 7 3 260.67 22.2
 1 7 3 302.17 27
 -2 -7 -3 114.99 10.4
 -2 -7 -3 101.49 12.1
 -2 -7 -3 99.09 9.3
 -2 -7 -3 89.29 15.5
 2 7 3 90.99 16.1
 2 7 3 82.79 13.7
 2 7 3 84.79 9.5
 -3 -7 -3 734.23 49
 -3 -7 -3 709.73 41.8
 -3 -7 -3 741.43 39.2
 -3 -7 -3 804.12 37.3
 -3 -7 -3 770.62 31.7
 -3 -7 -3 745.93 36.2
 3 7 3 799.02 42.3
 3 7 3 733.93 37.5
 3 7 3 723.13 38.5
 3 7 3 773.02 46.7
 -4 -7 -3 2390.76 95.39
 -4 -7 -3 2446.06 99.19
 -4 -7 -3 2277.17 93.99
 -4 -7 -3 2288.37 96.89
 4 7 3 2283.57 104.09
 4 7 3 2348.27 103.99
 4 7 3 2423.66 97.09
 -5 -7 -3 319.57 24.8
 -5 -7 -3 363.76 25.3
 -5 -7 -3 350.46 24.9
 -5 -7 -3 333.57 24.2
 5 7 3 353.56 29.4
 5 7 3 329.67 23.6
 5 7 3 354.96 25.6
 5 7 3 304.57 25.5
 -6 -7 -3 203.18 18.1
 -6 -7 -3 230.38 21.4
 -6 -7 -3 245.48 22.4
 -6 -7 -3 258.37 22.4
 6 7 3 258.27 21.5
 6 7 3 235.78 21.2
 6 7 3 239.58 19.3
 6 7 3 232.08 24.5
 -7 -7 -3 706.43 43
 -7 -7 -3 663.73 34.8
 -7 -7 -3 716.43 44.1
 -7 -7 -3 697.23 43.3
 7 7 3 667.03 46.1
 7 7 3 740.43 43.1
 7 7 3 691.63 37.4
 -8 -7 -3 126.39 20.2
 -8 -7 -3 116.39 21.6
 8 7 3 125.79 19.6
 8 7 3 90.79 19.2
 8 7 3 122.09 15.2
 -9 -7 -3 43.1 13.2
 -9 -7 -3 41.1 12
 -9 -7 -3 26.3 12.1
 9 7 3 36.2 10.9
 9 7 3 47.1 14.1
 9 7 3 41.9 13.7
 -10 -7 -3 87.59 17.8
 -10 -7 -3 84.69 19.4
 10 7 3 113.89 23.4
 10 7 3 66.19 18.4
 -11 -7 -3 5.7 9.9
 -11 -7 -3 3.2 8.6
 -11 -7 -3 3.9 8.9
 11 7 3 0.8 11.3
 11 7 3 -6.4 8.7
 -12 -7 -3 -13.3 7.5
 -12 -7 -3 0.8 8.2
 12 7 3 0.2 8.5
 12 7 3 -12.6 11.1
 7 -8 -3 122.09 25.8
 7 -8 -3 89.29 19.2
 -7 8 3 72.19 14.9
 -7 8 3 90.29 23.6
 6 -8 -3 2.7 6.2
 6 -8 -3 10.7 7.6
 6 -8 -3 -8.9 8.8
 -6 8 3 4.1 9.1
 -6 8 3 -14.3 5.6
 5 -8 -3 245.98 27.5
 5 -8 -3 207.88 28.2
 5 -8 -3 230.78 21.6
 -5 8 3 249.97 21.1
 4 -8 -3 29 13.5
 4 -8 -3 25.7 11
 4 -8 -3 21.7 7.6
 -4 8 3 27 7.9
 -4 8 3 5.3 12.2
 3 -8 -3 1104.39 63.69
 3 -8 -3 1256.57 71.39
 3 -8 -3 1137.09 57.29
 3 -8 -3 1165.28 54.99
 -3 8 3 1152.28 54.29
 -3 8 3 1140.59 70.59
 2 -8 -3 33 8.4
 2 -8 -3 41 12
 2 -8 -3 18.6 5.7
 2 -8 -3 17.5 10
 -2 8 3 19.5 11.7
 -2 8 3 25.8 7.5
 1 -8 -3 3106.39 134.69
 1 -8 -3 3509.85 125.69
 1 -8 -3 3330.27 143.19
 -1 8 3 3358.66 126.79
 -1 8 3 2993.5 114.79
 -1 8 3 3304.57 144.79
 0 -8 -3 1.2 6.2
 0 -8 -3 5.4 4.3
 0 8 3 4.6 2.7
 0 8 3 9.2 8.1
 0 8 3 -2.8 4.2
 -1 -8 -3 314.17 20.3
 -1 -8 -3 303.77 28.6
 1 8 3 298.17 21.9
 1 8 3 322.87 31.2
 1 8 3 286.67 17.7
 -2 -8 -3 588.44 29.5
 -2 -8 -3 536.75 27
 -2 -8 -3 526.05 37.4
 2 8 3 444.96 27.2
 2 8 3 491.45 38.8
 2 8 3 568.44 31.7
 -3 -8 -3 493.35 36.5
 -3 -8 -3 667.43 32.2
 -3 -8 -3 651.13 32.5
 -3 -8 -3 610.84 35.5
 3 8 3 496.05 31.2
 3 8 3 611.24 38.1
 3 8 3 583.04 42.4
 3 8 3 621.04 35
 -4 -8 -3 553.24 30.8
 -4 -8 -3 494.45 25
 -4 -8 -3 539.65 30.7
 -4 -8 -3 524.75 33.1
 -4 -8 -3 521.45 34.5
 4 8 3 488.35 33.1
 4 8 3 438.96 30
 4 8 3 510.05 32.1
 4 8 3 520.45 39.4
 -5 -8 -3 442.36 25.7
 -5 -8 -3 483.15 30.4
 -5 -8 -3 446.66 34.9
 -5 -8 -3 443.26 29
 -5 -8 -3 421.66 30.7
 5 8 3 430.36 28.3
 5 8 3 495.45 38
 5 8 3 426.96 30.5
 5 8 3 398.66 29.7
 -6 -8 -3 313.77 25.1
 -6 -8 -3 282.47 24.1
 -6 -8 -3 315.47 23.5
 -6 -8 -3 274.57 24.8
 -6 -8 -3 291.47 22.3
 6 8 3 272.87 23.4
 6 8 3 328.17 24.9
 6 8 3 270.97 25
 6 8 3 275.17 29.7
 -7 -8 -3 415.16 25.8
 -7 -8 -3 391.56 31.3
 -7 -8 -3 416.96 31.9
 -7 -8 -3 389.36 31.4
 -7 -8 -3 385.26 28.7
 7 8 3 405.26 30.5
 7 8 3 391.76 28.4
 7 8 3 387.16 35.1
 -8 -8 -3 106.69 18.9
 -8 -8 -3 131.59 20.9
 -8 -8 -3 116.09 18.7
 -8 -8 -3 153.98 22.8
 8 8 3 126.79 15.3
 8 8 3 110.49 20.4
 8 8 3 185.88 22.8
 -9 -8 -3 598.14 44.6
 -9 -8 -3 672.43 46.2
 -9 -8 -3 693.93 46.4
 -9 -8 -3 612.04 43.6
 9 8 3 643.54 46.3
 9 8 3 596.84 44.1
 9 8 3 598.44 38.7
 -10 -8 -3 49.5 14.6
 -10 -8 -3 42.1 14
 -10 -8 -3 50.09 16.2
 10 8 3 47.7 15.4
 10 8 3 64.79 18.7
 -11 -8 -3 9.8 10.2
 -11 -8 -3 22.5 11.4
 -11 -8 -3 34.8 23.6
 11 8 3 -0.9 11.8
 11 8 3 46.9 16.8
 -12 -8 -3 74.99 19.8
 -12 -8 -3 67.19 18.6
 -12 -8 -3 92.29 22.6
 12 8 3 122.79 23.8
 12 8 3 73.29 20.5
 6 -9 -3 -6 8
 -6 9 3 1.9 8.5
 5 -9 -3 -6.2 6.4
 5 -9 -3 -3.9 6.4
 -5 9 3 0.6 7.7
 4 -9 -3 108.59 16.6
 4 -9 -3 113.29 23.6
 -4 9 3 86.69 20.3
 -4 9 3 84.79 12.7
 3 -9 -3 22.8 11.3
 -3 9 3 12.9 11.1
 -3 9 3 7.6 5.7
 2 -9 -3 5.1 5.4
 2 -9 -3 13.2 11.9
 -2 9 3 2.3 5.3
 -2 9 3 12.3 10.8
 1 -9 -3 162.68 15.7
 1 -9 -3 134.59 25.5
 -1 9 3 163.38 16.6
 -1 9 3 140.99 25.1
 0 -9 -3 301.47 21.2
 0 -9 -3 313.67 31.9
 0 9 3 261.67 21.4
 0 9 3 249.28 29.3
 -1 -9 -3 186.88 23.4
 -1 -9 -3 228.78 17.7
 1 9 3 221.78 27.2
 1 9 3 183.38 17.8
 1 9 3 175.38 14
 1 9 3 237.98 24.5
 -2 -9 -3 68.39 16.5
 -2 -9 -3 72.59 11.7
 2 9 3 66.59 10.8
 2 9 3 87.19 17.9
 2 9 3 72.49 12.7
 2 9 3 68.09 17
 -3 -9 -3 783.12 38.7
 -3 -9 -3 789.72 42.4
 -3 -9 -3 804.02 38.4
 -3 -9 -3 693.73 45.8
 3 9 3 715.23 50.79
 3 9 3 669.93 39.9
 3 9 3 593.94 36.7
 3 9 3 686.63 45.3
 -4 -9 -3 4 4.5
 -4 -9 -3 4.3 4.9
 -4 -9 -3 -1.6 2.3
 -4 -9 -3 -2.7 2.7
 -4 -9 -3 2.8 5.3
 -4 -9 -3 5.5 4.8
 4 9 3 -2.7 6.4
 4 9 3 -2.7 4.7
 4 9 3 -6.2 2.8
 -5 -9 -3 343.37 28.6
 -5 -9 -3 387.06 27
 -5 -9 -3 407.76 27.8
 -5 -9 -3 358.26 29
 5 9 3 353.16 34.3
 5 9 3 354.76 25.8
 5 9 3 338.17 29.2
 5 9 3 332.27 27.1
 -6 -9 -3 28.3 10.3
 -6 -9 -3 20.4 8.6
 -6 -9 -3 28.4 9.2
 -6 -9 -3 32.1 8
 6 9 3 23.8 9.7
 6 9 3 22.3 9.5
 6 9 3 15.9 11.1
 6 9 3 29.4 9.1
 -7 -9 -3 -4.5 4.3
 -7 -9 -3 -3.3 5.1
 -7 -9 -3 -4.9 5
 7 9 3 -8.4 7.9
 7 9 3 -10.5 6
 7 9 3 2 6.2
 -8 -9 -3 -6.2 6.2
 -8 -9 -3 -2.5 6.3
 8 9 3 -4.2 6.9
 8 9 3 -4.3 6.1
 8 9 3 -13.7 9
 -9 -9 -3 242.38 28.3
 -9 -9 -3 289.27 29.8
 -9 -9 -3 277.97 27.1
 9 9 3 238.98 27.7
 9 9 3 265.47 30.1
 -10 -9 -3 387.76 34.6
 -10 -9 -3 377.66 33.7
 -10 -9 -3 320.07 32.7
 10 9 3 360.06 36.1
 10 9 3 336.37 33.7
 -11 -9 -3 -8.9 8.2
 -11 -9 -3 -4.3 11.8
 -11 -9 -3 1.4 6.3
 11 9 3 15.9 13.1
 11 9 3 9.3 10.4
 -12 -9 -3 -2.3 8.7
 -12 -9 -3 16.8 10.3
 -12 -9 -3 -14.9 7.5
 12 9 3 -16.8 9.7
 12 9 3 -1.4 12.5
 -5 10 3 171.58 27.5
 4 -10 -3 1.8 6.1
 4 -10 -3 2.1 7.1
 -4 10 3 -3.7 8.8
 3 -10 -3 27.7 8.9
 3 -10 -3 26.3 13.9
 -3 10 3 9.9 9
 -3 10 3 25.8 8.2
 2 -10 -3 513.65 46.4
 2 -10 -3 525.75 33.1
 -2 10 3 529.95 44.1
 -2 10 3 477.45 31.1
 1 -10 -3 240.68 30
 1 -10 -3 175.68 20.3
 -1 10 3 264.27 30.2
 -1 10 3 214.78 30.1
 -1 10 3 184.88 18.8
 0 -10 -3 496.55 42.7
 0 -10 -3 456.05 29.8
 0 10 3 441.16 54.89
 0 10 3 425.26 29.2
 0 10 3 528.65 42
 -1 -10 -3 662.13 35.8
 -1 -10 -3 595.44 46.6
 1 10 3 550.54 47.8
 1 10 3 548.95 35
 1 10 3 590.04 44.8
 -2 -10 -3 402.66 37.2
 -2 -10 -3 453.15 28.2
 2 10 3 363.16 34.4
 2 10 3 383.06 38.7
 2 10 3 420.56 29.7
 -3 -10 -3 698.63 38.9
 -3 -10 -3 648.24 46.6
 -3 -10 -3 705.23 36.6
 3 10 3 734.43 54.09
 3 10 3 683.23 41.2
 -4 -10 -3 38.8 12.7
 -4 -10 -3 28.6 7.2
 -4 -10 -3 40.5 9.4
 4 10 3 40.2 10.9
 4 10 3 33.9 15.5
 4 10 3 33.1 15.3
 -5 -10 -3 529.65 38.4
 -5 -10 -3 554.54 35.2
 -5 -10 -3 616.04 35.9
 -5 -10 -3 548.85 38.5
 5 10 3 539.75 33.9
 5 10 3 565.14 41.8
 5 10 3 461.45 44.6
 -6 -10 -3 8.5 7.6
 -6 -10 -3 8.6 5.8
 -6 -10 -3 16.2 8.7
 -6 -10 -3 11.7 7.6
 -6 -10 -3 18.4 7.3
 6 10 3 10.4 8.4
 6 10 3 14.3 11.2
 6 10 3 25.2 8.7
 -7 -10 -3 172.88 21.1
 -7 -10 -3 141.29 16.4
 -7 -10 -3 141.49 20.8
 -7 -10 -3 135.29 22.2
 -7 -10 -3 120.39 16
 7 10 3 154.98 26.8
 7 10 3 115.39 25.3
 -8 -10 -3 1093.89 60.59
 -8 -10 -3 1006.1 59.19
 -8 -10 -3 1012.7 60.29
 -8 -10 -3 990.6 53.29
 8 10 3 975.1 56.89
 8 10 3 926.51 67.59
 -9 -10 -3 46 14.2
 -9 -10 -3 37.3 12.7
 -9 -10 -3 25.8 10.1
 9 10 3 12.1 10.1
 9 10 3 15.1 11.3
 -10 -10 -3 294.27 36
 -10 -10 -3 327.27 29.5
 -10 -10 -3 357.56 39.7
 10 10 3 249.97 26.7
 10 10 3 282.67 30.3
 -11 -10 -3 6.1 9.3
 -11 -10 -3 6.9 11.3
 -11 -10 -3 8.4 10.7
 11 10 3 -10.6 8.3
 11 10 3 -1.5 9.9
 4 -11 -3 10.3 9.9
 -4 11 3 9.2 12.2
 3 -11 -3 122.19 26.6
 3 -11 -3 63.19 12.8
 -3 11 3 46.7 17.6
 2 -11 -3 170.68 31.4
 2 -11 -3 113.19 16.6
 -2 11 3 109.79 15.4
 -2 11 3 161.68 28.1
 1 -11 -3 26 15.3
 1 -11 -3 13.1 7.9
 -1 11 3 42.5 15
 -1 11 3 6.8 7.3
 0 -11 -3 -3.2 8.1
 0 -11 -3 -7.2 5.7
 0 11 3 -1.7 10.7
 0 11 3 -1.2 7
 -1 -11 -3 5.1 5.5
 -1 -11 -3 9.8 11.2
 1 11 3 -1.1 9.2
 1 11 3 10.3 11.2
 -2 -11 -3 236.08 29.2
 -2 -11 -3 229.28 21.4
 2 11 3 236.18 29.2
 2 11 3 174.68 30.7
 -3 -11 -3 7.8 9.4
 -3 -11 -3 10.6 6.8
 3 11 3 8.7 7.2
 3 11 3 -14.1 7.6
 3 11 3 8.4 10.7
 -4 -11 -3 343.47 25.6
 -4 -11 -3 379.86 28.4
 -4 -11 -3 403.46 35.1
 4 11 3 386.76 36.3
 4 11 3 357.06 40.9
 4 11 3 369.26 30.3
 4 11 3 357.56 26.2
 -5 -11 -3 35.1 10.1
 -5 -11 -3 41.9 11
 5 11 3 37 9.6
 5 11 3 46.9 12.8
 5 11 3 43.9 14.3
 5 11 3 35.4 14.1
 -6 -11 -3 289.67 26.2
 -6 -11 -3 290.27 28.6
 -6 -11 -3 323.17 26.5
 -6 -11 -3 320.17 27.7
 6 11 3 315.17 31.5
 6 11 3 290.67 26
 6 11 3 205.08 34.3
 -7 -11 -3 421.16 36.3
 -7 -11 -3 384.16 32
 -7 -11 -3 450.85 33.6
 7 11 3 368.66 30.7
 7 11 3 382.66 34.9
 -8 -11 -3 58.39 13.1
 -8 -11 -3 116.19 22.7
 -8 -11 -3 73.59 16.1
 8 11 3 93.39 20.1
 8 11 3 99.09 17.8
 -9 -11 -3 -1 7.8
 -9 -11 -3 -7.6 7.3
 -9 -11 -3 13.5 11.4
 9 11 3 -15.3 8.7
 9 11 3 -6.3 7
 9 11 3 6.3 15
 -10 -11 -3 -3.5 8.7
 -10 -11 -3 7.2 10.7
 10 11 3 14.7 11.8
 10 11 3 7.7 11.2
 10 11 3 5.6 13.5
 -11 -11 -3 4.6 10.1
 -11 -11 -3 7.1 8.5
 -11 -11 -3 5.7 9.7
 11 11 3 -14.7 8.3
 11 11 3 -2.2 10.4
 2 -12 -3 -0.4 9.8
 2 -12 -3 11.7 9.2
 -2 12 3 -16.1 7.2
 1 -12 -3 17.7 9.1
 1 -12 -3 33.8 16.5
 -1 12 3 25.7 13.8
 0 -12 -3 2.1 6.3
 0 -12 -3 24.4 14.1
 0 12 3 14.4 12.5
 -1 -12 -3 88.19 21.1
 -1 -12 -3 93.79 15.8
 1 12 3 76.29 20.7
 1 12 3 52.49 12.5
 -2 -12 -3 59.39 12.5
 -2 -12 -3 34.7 13.9
 2 12 3 56.89 13.5
 2 12 3 58.69 18
 -3 -12 -3 6 7.4
 -3 -12 -3 20.5 10.1
 3 12 3 11.2 12.6
 3 12 3 10.5 6.7
 -4 -12 -3 944.41 50.69
 -4 -12 -3 887.61 58.29
 4 12 3 888.01 51.89
 4 12 3 866.71 60.69
 -5 -12 -3 269.27 28
 -5 -12 -3 265.17 23.6
 -5 -12 -3 274.17 25.4
 5 12 3 294.77 31.9
 5 12 3 182.88 23.2
 -6 -12 -3 -3.1 6.7
 -6 -12 -3 -0.6 7
 -6 -12 -3 6.3 6.9
 6 12 3 3.6 9.2
 6 12 3 -12.9 5.8
 -7 -12 -3 22.3 10.5
 7 12 3 -2.5 8.5
 7 12 3 6 11
 -8 -12 -3 -6.1 6.9
 8 12 3 5.6 11.4
 8 12 3 -10.4 5.9
 -9 -12 -3 15.5 10.7
 -9 -12 -3 29.8 12.6
 9 12 3 17.8 10.9
 9 12 3 33.7 13.2
 9 12 3 10.1 11.8
 -10 -12 -3 26.1 12.2
 -10 -12 -3 42 15.7
 10 12 3 20.6 11.5
 10 12 3 22.1 13.5
 1 -13 -3 11.6 13.2
 1 -13 -3 25.4 10.3
 -1 13 3 4.2 11.4
 0 -13 -3 0.2 11.1
 0 -13 -3 -2.1 8.9
 0 13 3 22.7 13.1
 -1 -13 -3 41.4 16.8
 -1 -13 -3 23.3 10.1
 1 13 3 22.5 14.8
 -2 -13 -3 -1.9 5.7
 2 13 3 -15.9 6
 2 13 3 -17.8 5.9
 -3 -13 -3 16.5 7.2
 -3 -13 -3 9.2 11.1
 3 13 3 7.7 8.4
 -4 -13 -3 9.6 10.4
 -4 -13 -3 12.1 10.4
 4 13 3 31.5 15.2
 -5 -13 -3 21.4 11.5
 -5 -13 -3 27.1 10.4
 5 13 3 13.1 14.4
 -6 -13 -3 4.5 10.3
 -6 -13 -3 -4.9 8.1
 -7 -13 -3 -11 5.3
 7 13 3 -12.6 8.7
 -8 -13 -3 68.09 16
 8 13 3 9.7 14.1
 -9 -13 -3 -0.6 8.9
 9 13 3 22.1 24.1
 9 13 3 5.4 8.4
 -2 -14 -3 -8.2 9.7
 -2 -14 -3 -1.2 8.9
 2 14 3 10.8 13.7
 -3 -14 -3 13.2 13
 -3 -14 -3 22.7 9.3
 3 14 3 23.7 14.1
 -4 -14 -3 22.3 12.3
 -4 -14 -3 55.89 13.1
 4 14 3 50.39 19.6
 -5 -14 -3 16.7 9.5
 -5 -14 -3 24.8 13.2
 5 14 3 31.9 14.8
 -6 -14 -3 65.89 15.8
 6 14 3 101.59 26.1
 5 13 -4 44.6 20.9
 5 13 -4 17.1 12.7
 5 13 -4 55.09 22.2
 -5 -13 4 21.9 12.5
 4 13 -4 119.59 28.7
 4 13 -4 32.6 22.1
 -4 -13 4 77.19 17.7
 3 13 -4 50.39 20.1
 3 13 -4 84.09 25.7
 -3 -13 4 55.99 16.4
 2 13 -4 106.69 28.5
 2 13 -4 130.49 36.6
 -2 -13 4 138.29 24
 -2 -13 4 97.29 20
 7 12 -4 42.9 24.6
 7 12 -4 15 12.8
 7 12 -4 0.8 12.3
 -7 -12 4 -3.5 7
 -7 -12 4 -14.1 7.2
 6 12 -4 0.6 12
 6 12 -4 6 9
 -6 -12 4 5.5 9.3
 -6 -12 4 34.7 12.1
 -6 -12 4 2.6 7.3
 5 12 -4 -4.4 11.7
 5 12 -4 11.6 11.5
 -5 -12 4 14.6 9.3
 -5 -12 4 11.9 7.1
 4 12 -4 -27.9 20.4
 4 12 -4 -2.4 12.7
 -4 -12 4 -1.2 6.7
 -4 -12 4 18.8 8.7
 3 12 -4 2 13.1
 -3 -12 4 -9.4 7.3
 -3 -12 4 -14.8 9.4
 -3 -12 4 0.2 9.7
 2 12 -4 -9 12.3
 2 12 -4 7.5 13.4
 -2 -12 4 -16 6.5
 -2 -12 4 -12.9 7.1
 1 12 -4 -1.8 12.8
 1 12 -4 -12.3 13.4
 -1 -12 4 -11.2 4.4
 0 12 -4 131.49 29.8
 0 12 -4 129.19 32.1
 0 -12 4 135.79 24.2
 0 -12 4 145.59 23.5
 -1 12 -4 145.69 35.4
 -1 12 -4 75.59 21.3
 1 -12 4 119.69 24.9
 1 -12 4 148.39 24.8
 9 11 -4 29.5 15.7
 9 11 -4 27.4 15.6
 9 11 -4 54.89 17.8
 -9 -11 4 52.79 16.9
 8 11 -4 102.19 24
 8 11 -4 104.79 24.6
 -8 -11 4 120.59 23.8
 7 11 -4 78.29 22.3
 7 11 -4 111.59 22.4
 -7 -11 4 87.69 17.6
 6 11 -4 222.48 26.9
 6 11 -4 220.08 35.3
 6 11 -4 264.87 32.9
 -6 -11 4 219.78 26.4
 -6 -11 4 305.37 28
 5 11 -4 126.29 28.2
 5 11 -4 147.09 28.8
 -5 -11 4 151.78 23.5
 -5 -11 4 165.18 24.1
 -5 -11 4 130.09 21.2
 4 11 -4 152.48 30.6
 4 11 -4 149.29 29.3
 -4 -11 4 222.68 24.3
 -4 -11 4 186.78 22.3
 -4 -11 4 209.68 21.5
 3 11 -4 355.06 43.6
 3 11 -4 439.76 43.8
 -3 -11 4 394.96 31.9
 -3 -11 4 422.56 34.3
 -3 -11 4 422.66 33.4
 2 11 -4 25.2 17.9
 2 11 -4 45.8 18.4
 -2 -11 4 10.7 8
 -2 -11 4 16.9 9.9
 -2 -11 4 5.7 9.3
 1 11 -4 6.1 13.3
 1 11 -4 -17.5 11.6
 -1 -11 4 -2.1 7.6
 -1 -11 4 7.9 7.7
 -1 -11 4 0.3 8.9
 0 11 -4 89.59 23.1
 0 11 -4 81.99 27.3
 0 -11 4 85.19 17.5
 0 -11 4 79.19 20.5
 0 -11 4 90.79 18.7
 -1 11 -4 99.99 24
 1 -11 4 131.99 26.7
 1 -11 4 108.49 19.4
 -2 11 -4 135.99 32.6
 -2 11 -4 102.89 24.6
 2 -11 4 105.89 20.6
 2 -11 4 124.69 24.7
 -3 11 -4 -16.2 10.6
 -3 11 -4 -25.6 8.9
 3 -11 4 -4.9 7.7
 3 -11 4 -7.1 10.2
 10 10 -4 70.99 20
 10 10 -4 22.4 15.8
 10 10 -4 79.29 23.3
 -10 -10 4 73.09 19.8
 -10 -10 4 81.69 15.2
 9 10 -4 4.6 12.4
 9 10 -4 -16.9 12.1
 9 10 -4 -6.1 7.7
 -9 -10 4 5.2 9.5
 -9 -10 4 10.1 6.9
 8 10 -4 252.47 29.9
 8 10 -4 193.88 30.9
 -8 -10 4 197.18 38
 -8 -10 4 216.48 23
 7 10 -4 19.1 11.3
 7 10 -4 3.3 9.7
 7 10 -4 39.4 14.5
 -7 -10 4 5.4 4.7
 -7 -10 4 13.3 8.4
 6 10 -4 138.79 27.1
 6 10 -4 178.18 26.5
 6 10 -4 147.49 26.9
 -6 -10 4 149.59 24.1
 5 10 -4 76.69 20.8
 5 10 -4 100.89 22.7
 -5 -10 4 65.29 14.9
 -5 -10 4 93.69 18.1
 4 10 -4 249.38 33.9
 4 10 -4 296.37 33.6
 4 10 -4 291.57 64.89
 -4 -10 4 265.77 25
 -4 -10 4 290.77 24
 -4 -10 4 205.48 24.2
 3 10 -4 227.88 38.2
 3 10 -4 342.47 39.3
 3 10 -4 269.77 31.8
 -3 -10 4 287.47 26.4
 -3 -10 4 325.37 27.8
 -3 -10 4 328.37 28
 2 10 -4 132.99 26.9
 2 10 -4 166.78 29.1
 2 10 -4 200.18 35.2
 -2 -10 4 176.48 22.3
 -2 -10 4 185.98 21.1
 -2 -10 4 186.18 20.4
 1 10 -4 60.39 21.3
 1 10 -4 142.69 30.5
 1 10 -4 113.49 23.5
 -1 -10 4 103.19 20.5
 -1 -10 4 129.79 19.9
 -1 -10 4 114.79 18.6
 0 10 -4 90.59 22.3
 0 10 -4 140.99 32.5
 0 10 -4 77.79 22.5
 0 -10 4 88.79 17.3
 0 -10 4 99.49 21
 -1 10 -4 13.2 11.7
 -1 10 -4 -15.1 10.4
 1 -10 4 5.7 10.6
 1 -10 4 3.5 7.5
 1 -10 4 4.7 10
 -2 10 -4 149.19 27.1
 -2 10 -4 161.88 34.6
 2 -10 4 123.29 22.1
 2 -10 4 186.68 26.4
 2 -10 4 144.69 26.8
 -3 10 -4 -6.1 9
 -3 10 -4 19.1 12.5
 3 -10 4 6.2 8.8
 3 -10 4 -7.9 8.1
 -4 10 -4 -2.4 11.7
 -4 10 -4 -15.4 8.1
 4 -10 4 10.3 9.8
 4 -10 4 3.7 12.7
 4 -10 4 7.8 10.6
 -5 10 -4 9.4 12.9
 -5 10 -4 2.9 17.1
 5 -10 4 85.09 25.5
 5 -10 4 43.5 14.1
 5 -10 4 38.9 18.8
 10 9 -4 2.7 8.6
 10 9 -4 -1.8 12.9
 -10 -9 4 1.3 9.1
 -10 -9 4 11.9 7.9
 9 9 -4 199.68 29.6
 9 9 -4 197.08 23.6
 9 9 -4 112.29 24.7
 9 9 -4 184.98 31
 -9 -9 4 207.48 25.9
 8 9 -4 3.2 9.7
 8 9 -4 -0.9 9
 -8 -9 4 -10 7.3
 -8 -9 4 6.2 8.6
 7 9 -4 522.55 43.2
 7 9 -4 498.35 40.4
 -7 -9 4 539.55 40.8
 -7 -9 4 476.55 35.7
 6 9 -4 28.5 15.1
 6 9 -4 1.9 12.3
 6 9 -4 2.2 9.8
 6 9 -4 14.1 10
 -6 -9 4 8.1 7.8
 -6 -9 4 16.4 9.2
 5 9 -4 6.8 11
 5 9 -4 -5.1 7.3
 -5 -9 4 -3.5 2.9
 -5 -9 4 -3.1 3.5
 4 9 -4 1068.19 67.29
 4 9 -4 977 71.79
 4 9 -4 1223.58 72.99
 -4 -9 4 1166.18 58.29
 -4 -9 4 1160.18 55.39
 -4 -9 4 1178.28 61.29
 3 9 -4 98.19 22.4
 3 9 -4 87.69 20.5
 -3 -9 4 145.99 17.7
 -3 -9 4 120.69 18.2
 -3 -9 4 115.79 18.6
 -3 -9 4 109.59 20.5
 2 9 -4 657.33 52.59
 2 9 -4 588.74 50.49
 2 9 -4 605.74 46.9
 -2 -9 4 687.53 40.2
 -2 -9 4 616.24 41.2
 -2 -9 4 600.54 39.1
 1 9 -4 559.04 43.7
 1 9 -4 483.75 45.2
 1 9 -4 511.85 47.9
 -1 -9 4 583.44 37.2
 -1 -9 4 566.44 40.5
 -1 -9 4 544.35 35.5
 0 9 -4 179.28 30.8
 0 9 -4 224.98 37.3
 0 9 -4 217.08 26.5
 0 -9 4 173.48 21
 0 -9 4 185.78 24
 0 -9 4 231.88 22.3
 -1 9 -4 219.38 29.6
 -1 9 -4 207.78 26.5
 -1 9 -4 180.48 33.3
 1 -9 4 238.08 28.4
 1 -9 4 231.78 23.7
 1 -9 4 206.08 23.8
 -2 9 -4 95.59 23
 -2 9 -4 137.39 29.9
 -2 9 -4 88.89 19.8
 2 -9 4 121.79 19.7
 2 -9 4 101.89 22.4
 2 -9 4 108.79 22.2
 -3 9 -4 23.7 16.4
 -3 9 -4 -0.1 11.5
 -3 9 -4 30.5 13.2
 3 -9 4 23.1 9.7
 3 -9 4 38.4 16.3
 3 -9 4 23.2 12.3
 -4 9 -4 15.3 17.1
 -4 9 -4 4 9.7
 4 -9 4 14.2 12.2
 4 -9 4 18.4 9.8
 4 -9 4 -4.5 7.2
 -5 9 -4 -2.3 13.7
 5 -9 4 22 11.7
 5 -9 4 8.4 10
 5 -9 4 -3.6 9.9
 -6 9 -4 113.69 28.8
 -6 9 -4 90.29 23.6
 6 -9 4 136.09 22.6
 6 -9 4 122.09 22.7
 11 8 -4 19.6 12.8
 11 8 -4 36 17.3
 11 8 -4 33.6 14.8
 -11 -8 4 9.1 10.4
 -11 -8 4 46.8 15
 10 8 -4 18.5 9.9
 10 8 -4 0.6 11.4
 10 8 -4 11.9 14.4
 -10 -8 4 32 11.1
 -10 -8 4 39.1 15
 9 8 -4 2.7 10.9
 9 8 -4 29.3 15.4
 9 8 -4 36.2 13.9
 9 8 -4 6.6 11.3
 -9 -8 4 24 12.4
 -9 -8 4 10.3 8.2
 8 8 -4 -3.9 9.6
 8 8 -4 2.6 7.4
 -8 -8 4 -5.9 5.8
 -8 -8 4 1.7 9.1
 7 8 -4 -5.7 6
 7 8 -4 -11.9 7.1
 7 8 -4 -2.6 6.4
 7 8 -4 -0.1 6.3
 -7 -8 4 3.5 8.2
 -7 -8 4 0.5 5.6
 -7 -8 4 -1.1 7
 6 8 -4 27.7 10.6
 6 8 -4 30.1 12.3
 6 8 -4 42.7 16.8
 6 8 -4 28.6 15.7
 -6 -8 4 29.6 10.5
 -6 -8 4 41.9 12.9
 -6 -8 4 48.7 11.4
 5 8 -4 354.56 32.6
 5 8 -4 379.36 30.1
 5 8 -4 346.07 37.6
 5 8 -4 356.96 33.5
 5 8 -4 344.87 20.9
 -5 -8 4 414.26 31.5
 -5 -8 4 387.96 27
 4 8 -4 753.22 51.19
 4 8 -4 742.43 55.99
 4 8 -4 710.33 48.4
 -4 -8 4 776.92 38.6
 -4 -8 4 731.33 43.3
 -4 -8 4 678.13 32
 3 8 -4 93.19 20.2
 3 8 -4 80.69 19
 3 8 -4 76.99 19.6
 -3 -8 4 85.79 14
 -3 -8 4 78.09 13.6
 -3 -8 4 75.59 14
 2 8 -4 364.06 33.8
 2 8 -4 490.75 41.3
 2 8 -4 433.96 40
 -2 -8 4 414.76 29.7
 -2 -8 4 421.56 28.9
 -2 -8 4 403.56 29.3
 -2 -8 4 448.36 31.6
 1 8 -4 10.3 6.6
 1 8 -4 17.7 9.6
 1 8 -4 8.8 8.9
 -1 -8 4 23.2 8.9
 -1 -8 4 16.1 7.9
 -1 -8 4 24.1 8.8
 0 8 -4 -3 8
 0 -8 4 1 6.1
 0 -8 4 2.4 5.2
 0 -8 4 1.1 5.3
 -1 8 -4 22.5 10.4
 -1 8 -4 19.7 10.9
 1 -8 4 33.1 11.1
 1 -8 4 36.3 10.9
 1 -8 4 33.2 12.8
 -2 8 -4 -0.7 10.4
 -2 8 -4 -12.2 6.3
 2 -8 4 -0.4 6.7
 2 -8 4 10.6 10.1
 2 -8 4 0 6.5
 -3 8 -4 67.29 17.8
 -3 8 -4 75.59 17.5
 -3 8 -4 80.29 22.7
 3 -8 4 53.69 13.5
 3 -8 4 77.29 18.7
 -4 8 -4 10.2 9.1
 -4 8 -4 9.4 13.1
 -4 8 -4 -1.3 9.1
 4 -8 4 15 10.2
 4 -8 4 9.4 9.4
 4 -8 4 -9.6 7.5
 -5 8 -4 227.98 26
 -5 8 -4 243.58 39.3
 5 -8 4 240.98 31.1
 5 -8 4 172.08 25.9
 5 -8 4 224.58 25.9
 -6 8 -4 57.09 20.3
 -6 8 -4 59.09 17.5
 6 -8 4 91.39 27.7
 6 -8 4 82.89 18.2
 6 -8 4 105.19 24
 -7 8 -4 -24.6 13.1
 -7 8 -4 -25.1 8.4
 7 -8 4 -9 7.4
 7 -8 4 -13.5 11
 11 7 -4 109.59 24.6
 11 7 -4 115.09 25.7
 11 7 -4 149.69 24.4
 -11 -7 4 141.19 25.7
 -11 -7 4 150.38 26.8
 10 7 -4 -11.4 8
 10 7 -4 -3 8.4
 10 7 -4 7.5 14
 -10 -7 4 -5.9 6
 -10 -7 4 1.1 11
 9 7 -4 118.89 24
 9 7 -4 170.88 21.2
 9 7 -4 123.79 24.5
 9 7 -4 139.99 23.9
 -9 -7 4 164.78 25.6
 -9 -7 4 152.18 24.4
 8 7 -4 1771.32 92.99
 8 7 -4 1711.43 84.59
 8 7 -4 1690.83 89.29
 8 7 -4 1789.42 90.39
 -8 -7 4 1770.92 86.39
 -8 -7 4 1743.33 87.89
 -8 -7 4 1752.22 88.29
 7 7 -4 1015.9 60.89
 7 7 -4 1106.19 61.89
 7 7 -4 1023.4 54.59
 -7 -7 4 1076.29 60.39
 -7 -7 4 1087.29 58.39
 -7 -7 4 1054.19 60.29
 6 7 -4 704.83 54.89
 6 7 -4 740.23 39.5
 6 7 -4 771.62 46
 6 7 -4 690.13 47.3
 6 7 -4 689.63 44.1
 -6 -7 4 682.73 50.19
 -6 -7 4 803.22 47
 -6 -7 4 699.53 42.3
 5 7 -4 345.97 31.1
 5 7 -4 406.86 29.7
 5 7 -4 318.67 34.2
 5 7 -4 389.76 31.8
 5 7 -4 311.87 21.6
 -5 -7 4 399.86 27.2
 -5 -7 4 388.96 29.6
 -5 -7 4 355.46 28
 4 7 -4 726.73 32.8
 4 7 -4 734.13 48
 4 7 -4 758.92 47.7
 4 7 -4 753.12 53.79
 -4 -7 4 758.92 43.1
 -4 -7 4 756.72 39.6
 -4 -7 4 773.72 43.8
 3 7 -4 20.2 13.1
 3 7 -4 21.4 12
 3 7 -4 36.6 12.2
 -3 -7 4 20.3 7.2
 -3 -7 4 19 4.3
 -3 -7 4 21.4 7.9
 2 7 -4 863.21 52.59
 2 7 -4 935.81 58.79
 2 7 -4 1073.19 60.49
 -2 -7 4 877.21 45.3
 -2 -7 4 915.61 47.8
 -2 -7 4 948.61 47.9
 1 7 -4 112.99 20.4
 1 7 -4 90.39 17.5
 -1 -7 4 86.49 13.8
 -1 -7 4 100.09 13.9
 -1 -7 4 84.69 15.2
 0 7 -4 493.45 38.6
 0 7 -4 456.55 34.8
 0 -7 4 461.25 34
 0 -7 4 475.35 30
 0 -7 4 525.75 32.7
 -1 7 -4 352.66 30.3
 -1 7 -4 333.57 31.1
 1 -7 4 380.56 30.5
 1 -7 4 345.17 25.9
 1 -7 4 375.66 27.8
 -2 7 -4 2380.16 110.09
 -2 7 -4 2538.35 108.09
 -2 7 -4 2432.96 118.09
 2 -7 4 2368.56 109.09
 2 -7 4 2271.67 103.19
 2 -7 4 2318.47 100.29
 -3 7 -4 11.9 8.1
 -3 7 -4 11.6 12.4
 3 -7 4 18.7 7.3
 3 -7 4 19.2 11.6
 -4 7 -4 617.34 52.29
 -4 7 -4 693.03 43.9
 -4 7 -4 575.74 43.1
 4 -7 4 712.43 49.4
 4 -7 4 626.84 41.1
 -5 7 -4 0.5 11.4
 -5 7 -4 -17.7 7.3
 5 -7 4 11.2 9.1
 5 -7 4 -2.9 6.9
 5 -7 4 -4.6 8.2
 -6 7 -4 -7.5 11.2
 -6 7 -4 -8.9 11.6
 -6 7 -4 19 8.9
 6 -7 4 20.3 11.2
 6 -7 4 19.6 12.9
 6 -7 4 3.5 9.8
 -7 7 -4 2.1 13.3
 -7 7 -4 -12.2 10
 7 -7 4 -0.7 10.3
 7 -7 4 0 16.4
 -8 7 -4 2.4 13.5
 -8 7 -4 11.6 12.6
 8 -7 4 43.2 14.1
 8 -7 4 27.1 15
 11 6 -4 7.2 11.6
 11 6 -4 -0.2 11.8
 11 6 -4 4.8 13.9
 -11 -6 4 17.3 12.1
 -11 -6 4 8.7 11.6
 10 6 -4 -11.4 8.9
 10 6 -4 11.8 12.3
 10 6 -4 9.9 11.3
 -10 -6 4 13.4 10.5
 -10 -6 4 5.4 10
 9 6 -4 42.5 13.7
 9 6 -4 65.19 18.3
 9 6 -4 40.2 15.1
 -9 -6 4 47.8 14.2
 -9 -6 4 26.7 12.2
 8 6 -4 670.73 43.6
 8 6 -4 687.53 44.6
 8 6 -4 625.34 46.2
 8 6 -4 593.14 45.3
 -8 -6 4 642.84 44.6
 -8 -6 4 669.73 44.4
 -8 -6 4 574.24 50.29
 7 6 -4 966.3 52.39
 7 6 -4 938.11 63.39
 7 6 -4 924.01 55.29
 -7 -6 4 986.9 56.59
 -7 -6 4 1001.8 55.89
 -7 -6 4 919.11 53.59
 6 6 -4 414.26 30.7
 6 6 -4 501.55 37.2
 6 6 -4 495.05 35.4
 6 6 -4 477.35 31.1
 -6 -6 4 552.64 36.5
 -6 -6 4 558.14 35.1
 -6 -6 4 543.45 35.7
 5 6 -4 146.69 14.5
 5 6 -4 135.39 20.5
 5 6 -4 120.99 17.9
 5 6 -4 128.49 28.2
 5 6 -4 126.29 17.1
 -5 -6 4 127.19 14.4
 -5 -6 4 146.99 16.8
 -5 -6 4 168.58 18.4
 4 6 -4 14.7 4.9
 4 6 -4 20.5 10.8
 4 6 -4 10.4 8.5
 -4 -6 4 16.7 6.7
 -4 -6 4 10.2 6
 -4 -6 4 17.7 6.9
 3 6 -4 4.7 5.9
 3 6 -4 7.9 3
 3 6 -4 3.7 7.4
 3 6 -4 0.9 5.6
 -3 -6 4 6.6 4.7
 -3 -6 4 2.8 3.4
 -3 -6 4 5.1 4.2
 -3 -6 4 3 3.8
 2 6 -4 22.9 9.7
 2 6 -4 18.1 9
 2 6 -4 15.2 9.2
 -2 -6 4 25.2 7.5
 -2 -6 4 24.4 3.7
 -2 -6 4 32.8 7.5
 -2 -6 4 21.9 6.9
 1 6 -4 3.6 5.6
 1 6 -4 1.7 4.6
 1 6 -4 14.6 7.4
 -1 -6 4 9.9 5.2
 -1 -6 4 22.9 7
 0 6 -4 109.59 18.9
 0 6 -4 141.19 14.7
 0 6 -4 136.29 16.4
 0 -6 4 129.89 16.1
 0 -6 4 146.69 17.9
 0 -6 4 121.89 25.7
 0 -6 4 140.69 13.6
 -1 6 -4 253.87 25.1
 -1 6 -4 302.07 24.9
 1 -6 4 285.87 24.7
 1 -6 4 288.07 22.9
 1 -6 4 242.98 26.9
 1 -6 4 271.77 20.7
 -2 6 -4 1312.77 66.09
 -2 6 -4 1396.86 69.79
 2 -6 4 1373.26 62.79
 2 -6 4 1400.66 66.39
 2 -6 4 1350.76 69.09
 -3 6 -4 713.13 44.6
 -3 6 -4 836.32 54.59
 -3 6 -4 680.13 42.6
 3 -6 4 699.13 40.8
 3 -6 4 759.42 47.5
 3 -6 4 679.63 43.5
 -4 6 -4 57.49 13.1
 -4 6 -4 71.69 19.5
 -4 6 -4 43.9 11.3
 4 -6 4 57.09 15.4
 4 -6 4 48.8 11.9
 4 -6 4 38 13.1
 -5 6 -4 202.68 21
 -5 6 -4 212.78 22.6
 -5 6 -4 225.48 37.5
 5 -6 4 168.28 20.7
 5 -6 4 212.78 25.1
 5 -6 4 175.08 26.7
 5 -6 4 177.98 18.6
 -6 6 -4 -4.2 6.8
 -6 6 -4 -7.8 6
 -6 6 -4 -8.4 7.3
 6 -6 4 -8.9 6.2
 6 -6 4 -9 8
 6 -6 4 -1 6.6
 6 -6 4 1.8 8.7
 -7 6 -4 -2.6 11.4
 -7 6 -4 -16.4 8.4
 -7 6 -4 -2.9 12.6
 7 -6 4 2.4 8.5
 7 -6 4 -12.5 6.3
 7 -6 4 -16.1 8.6
 -8 6 -4 -19.8 8.2
 -8 6 -4 -2.6 8.8
 8 -6 4 -4.1 8.9
 8 -6 4 -1.6 7
 11 5 -4 385.46 41.4
 11 5 -4 399.56 42.5
 11 5 -4 380.86 39.4
 -11 -5 4 437.56 40.3
 -11 -5 4 454.65 38.7
 10 5 -4 15.9 14.8
 10 5 -4 -9.6 7.9
 10 5 -4 2.8 9.9
 -10 -5 4 6.4 9.1
 -10 -5 4 -5.2 8.9
 9 5 -4 -2.2 7
 9 5 -4 20.3 10.2
 9 5 -4 7.1 11.8
 -9 -5 4 0.2 5.9
 -9 -5 4 11.7 9.9
 -9 -5 4 4.4 12.7
 -9 -5 4 4.2 7.2
 8 5 -4 53.19 16.5
 8 5 -4 47.6 15.2
 8 5 -4 80.69 16.5
 -8 -5 4 71.79 15.9
 -8 -5 4 52.99 12.4
 -8 -5 4 76.09 13.2
 -8 -5 4 51.29 14.2
 7 5 -4 18.2 8.1
 7 5 -4 23.9 8.9
 7 5 -4 8.7 8.3
 7 5 -4 15 9.9
 -7 -5 4 12.8 6.4
 -7 -5 4 17.2 8.7
 -7 -5 4 6.5 6.9
 -7 -5 4 11.8 8
 6 5 -4 423.26 27.1
 6 5 -4 517.15 35.1
 6 5 -4 484.65 30.9
 6 5 -4 462.85 32.7
 -6 -5 4 450.95 31.7
 -6 -5 4 430.86 30.9
 -6 -5 4 423.46 27.7
 -6 -5 4 446.86 31.7
 5 5 -4 100.99 15.3
 5 5 -4 75.69 14.5
 5 5 -4 124.39 14.8
 5 5 -4 106.59 16.7
 5 5 -4 112.39 21.7
 -5 -5 4 109.29 14.3
 -5 -5 4 108.59 12.5
 -5 -5 4 92.09 14.5
 -5 -5 4 84.39 13.6
 4 5 -4 862.21 47.4
 4 5 -4 885.31 54.79
 4 5 -4 900.71 48.8
 4 5 -4 883.41 40.6
 4 5 -4 889.51 45
 -4 -5 4 907.01 45.7
 -4 -5 4 908.41 44.2
 -4 -5 4 914.41 46.3
 3 5 -4 0.7 5.3
 3 5 -4 3.1 2.4
 3 5 -4 -1.9 4
 3 5 -4 3.2 3.2
 -3 -5 4 1.6 2.7
 -3 -5 4 2.7 4.5
 -3 -5 4 3.4 5.2
 -3 -5 4 -1.6 3.5
 2 5 -4 3392.36 140.69
 2 5 -4 3854.91 148.99
 2 5 -4 3602.64 127.59
 2 5 -4 3647.33 151.18
 -2 -5 4 3893.51 138.39
 -2 -5 4 3937.11 141.69
 -2 -5 4 3559.04 147.69
 -2 -5 4 3772.82 140.89
 -2 -5 4 3541.75 131.19
 1 5 -4 2201.08 95.89
 1 5 -4 2058.39 90.49
 1 5 -4 2188.28 95.39
 -1 -5 4 2076.69 83.79
 -1 -5 4 2105.29 98.49
 -1 -5 4 2081.09 85.19
 -1 -5 4 2145.69 86.59
 0 5 -4 46.5 10.2
 0 5 -4 45.3 10.9
 0 5 -4 77.59 14.7
 0 -5 4 44 10
 0 -5 4 59.49 10.6
 0 -5 4 55.89 11.6
 -1 5 -4 453.45 31.5
 -1 5 -4 437.56 27.1
 1 -5 4 431.96 25.8
 1 -5 4 479.65 30.7
 1 -5 4 469.85 28.5
 1 -5 4 435.56 29.3
 -2 5 -4 5.6 6.3
 -2 5 -4 2.8 4.9
 -2 5 -4 -4.2 3.6
 2 -5 4 8.1 5.7
 2 -5 4 -3.1 5.2
 2 -5 4 5.8 5.2
 2 -5 4 0.8 3.1
 -3 5 -4 522.25 33.3
 -3 5 -4 587.34 41.1
 -3 5 -4 492.35 31.5
 3 -5 4 496.75 33.3
 3 -5 4 454.35 29.8
 3 -5 4 464.45 25.5
 3 -5 4 518.65 35.5
 -4 5 -4 376.16 27.7
 -4 5 -4 444.96 36.2
 -4 5 -4 358.26 26.5
 4 -5 4 351.86 26.6
 4 -5 4 357.66 24.2
 4 -5 4 325.17 28.9
 4 -5 4 392.06 31.2
 -5 5 -4 153.88 17.1
 -5 5 -4 147.79 16.5
 -5 5 -4 165.78 26.8
 5 -5 4 143.79 22.5
 5 -5 4 166.58 19.2
 5 -5 4 138.89 23
 5 -5 4 147.59 16.9
 -6 5 -4 414.26 28.4
 -6 5 -4 384.06 32.2
 -6 5 -4 420.56 37.9
 6 -5 4 407.16 32.1
 6 -5 4 354.66 29.8
 6 -5 4 427.36 37.3
 6 -5 4 470.15 37
 -7 5 -4 70.29 18.9
 -7 5 -4 84.99 18.3
 -7 5 -4 53.49 11.8
 7 -5 4 85.79 20.7
 7 -5 4 83.39 17
 7 -5 4 102.09 19.2
 -8 5 -4 139.39 21.6
 -8 5 -4 142.99 23
 -8 5 -4 100.79 22
 8 -5 4 111.59 20.8
 8 -5 4 134.29 22.6
 8 -5 4 107.59 24.5
 -9 5 -4 -10.5 11.2
 9 -5 4 21.3 16.1
 9 -5 4 30.6 11.4
 11 4 -4 370.36 40.6
 11 4 -4 379.76 40
 -11 -4 4 396.86 39
 -11 -4 4 400.26 36.5
 10 4 -4 132.19 26.7
 10 4 -4 133.99 25.7
 10 4 -4 113.69 23.1
 -10 -4 4 125.69 22.7
 -10 -4 4 116.69 22.2
 9 4 -4 -5.9 7.1
 9 4 -4 4.2 10.4
 9 4 -4 1.1 9.2
 -9 -4 4 1.5 5.5
 -9 -4 4 15.6 10
 -9 -4 4 -4.5 6.2
 -9 -4 4 -4 6.7
 8 4 -4 294.27 34.3
 8 4 -4 229.08 25.8
 8 4 -4 264.37 28.8
 -8 -4 4 249.38 25.3
 -8 -4 4 240.48 19.9
 -8 -4 4 238.28 24.6
 -8 -4 4 238.48 25.7
 7 4 -4 541.55 39
 7 4 -4 556.44 37.2
 7 4 -4 581.84 38.6
 7 4 -4 550.54 39.5
 -7 -4 4 585.54 38.3
 -7 -4 4 624.74 39.5
 -7 -4 4 568.34 38
 -7 -4 4 551.64 31.9
 6 4 -4 339.97 20.3
 6 4 -4 335.77 28.1
 6 4 -4 367.66 28.8
 6 4 -4 363.96 27.1
 6 4 -4 367.76 28.4
 -6 -4 4 394.96 24.3
 -6 -4 4 406.56 28.9
 -6 -4 4 361.86 27.1
 -6 -4 4 396.76 28.3
 5 4 -4 110.09 13.4
 5 4 -4 129.19 16.2
 5 4 -4 140.09 14.5
 5 4 -4 129.79 15.3
 -5 -4 4 102.89 11.5
 -5 -4 4 156.58 15.9
 -5 -4 4 122.89 14.3
 -5 -4 4 130.99 15.1
 4 4 -4 1767.42 74.49
 4 4 -4 1774.72 71.49
 4 4 -4 1786.12 76.09
 4 4 -4 1672.13 84.29
 4 4 -4 1682.53 77.19
 -4 -4 4 1835.52 75.89
 -4 -4 4 1729.33 81.89
 -4 -4 4 1774.42 74.79
 -4 -4 4 1700.43 77.79
 3 4 -4 73.69 13.2
 3 4 -4 76.89 15.2
 3 4 -4 67.59 11.5
 3 4 -4 79.99 8
 3 4 -4 78.89 11.4
 3 4 -4 79.59 13.5
 -3 -4 4 63.99 13.3
 -3 -4 4 65.09 10.5
 -3 -4 4 91.49 11
 -3 -4 4 89.69 10.2
 2 4 -4 1985.8 90.59
 2 4 -4 2113.29 86.69
 2 4 -4 2036.3 87.49
 2 4 -4 1955 74.09
 2 4 -4 1979.2 82.89
 -2 -4 4 2141.29 79.09
 -2 -4 4 1923.61 87.79
 -2 -4 4 2151.68 83.09
 -2 -4 4 2160.48 86.39
 -2 -4 4 2045.3 79.99
 1 4 -4 1451.95 66.09
 1 4 -4 1332.07 60.69
 1 4 -4 1427.76 64.79
 1 4 -4 1291.77 57.89
 -1 -4 4 1314.87 62.49
 -1 -4 4 1327.87 50.39
 -1 -4 4 1385.66 57.39
 -1 -4 4 1389.16 57.49
 -1 -4 4 1348.57 55.19
 0 4 -4 9 5.1
 0 4 -4 4.3 5.1
 0 4 -4 3.4 6.3
 0 4 -4 5.7 3.3
 0 -4 4 5.8 1.5
 0 -4 4 6.8 4.4
 0 -4 4 8.8 5
 0 -4 4 3.4 3.1
 0 -4 4 4.6 3.9
 -1 4 -4 56.29 10.6
 -1 4 -4 50.29 8.5
 -1 4 -4 66.39 13.3
 -1 4 -4 64.49 11.6
 1 -4 4 67.59 10.7
 1 -4 4 53.19 9.5
 1 -4 4 57.79 8.7
 -2 4 -4 833.72 46.8
 -2 4 -4 793.82 39.6
 -2 4 -4 744.33 45.4
 -2 4 -4 765.72 27.9
 2 -4 4 736.33 32
 2 -4 4 820.52 47.1
 2 -4 4 723.93 38.3
 2 -4 4 785.42 40.4
 -3 4 -4 1089.59 57.79
 -3 4 -4 1113.69 57.09
 -3 4 -4 988.1 52.59
 3 -4 4 998.1 52.49
 3 -4 4 996.6 51.59
 3 -4 4 1010 44.7
 3 -4 4 1060.29 48.9
 -4 4 -4 552.14 34
 -4 4 -4 610.74 40.9
 -4 4 -4 546.35 31.6
 4 -4 4 538.85 32.5
 4 -4 4 566.34 37.3
 4 -4 4 521.75 30.3
 4 -4 4 604.64 37.6
 -5 4 -4 197.88 22.6
 -5 4 -4 164.28 15.6
 -5 4 -4 212.98 20.2
 5 -4 4 139.19 14.3
 5 -4 4 156.88 19.5
 5 -4 4 150.88 16.5
 5 -4 4 153.08 16.9
 5 -4 4 140.89 22
 -6 4 -4 271.97 17.6
 -6 4 -4 311.57 27.7
 -6 4 -4 305.27 21.8
 -6 4 -4 333.17 29.3
 -6 4 -4 240.48 25.4
 -6 4 -4 350.16 31.1
 6 -4 4 312.17 30.8
 6 -4 4 351.86 28.1
 6 -4 4 297.17 26.2
 6 -4 4 320.47 22.9
 6 -4 4 361.86 30.5
 -7 4 -4 8.3 10.8
 -7 4 -4 -4.1 6.5
 -7 4 -4 15.9 10.4
 7 -4 4 26.1 11.1
 7 -4 4 13.1 9.3
 7 -4 4 -2.4 7.3
 7 -4 4 13.2 7.2
 -8 4 -4 243.58 26.2
 -8 4 -4 206.78 26.5
 -8 4 -4 259.77 27.1
 -8 4 -4 257.97 28.1
 8 -4 4 294.47 24.7
 8 -4 4 276.07 32.7
 8 -4 4 249.28 27.2
 8 -4 4 267.87 28.9
 -9 4 -4 -6.9 7.7
 -9 4 -4 -3.9 8.1
 9 -4 4 -5.2 6.2
 9 -4 4 8.1 10.3
 9 -4 4 -8.1 8.8
 9 -4 4 5.1 10.7
 -10 4 -4 9.9 9
 -10 4 -4 21.4 12.9
 10 -4 4 7.6 12.9
 10 -4 4 22.1 15.3
 11 3 -4 14.6 13.5
 11 3 -4 28.9 16.1
 -11 -3 4 13.4 13.2
 -11 -3 4 56.09 17.6
 10 3 -4 224.38 35.3
 10 3 -4 237.98 29
 10 3 -4 264.07 32.1
 -10 -3 4 276.77 28.1
 -10 -3 4 242.88 28.2
 9 3 -4 289.37 31.2
 9 3 -4 317.57 32.6
 9 3 -4 285.07 32.3
 -9 -3 4 261.47 20.2
 -9 -3 4 288.27 28.8
 -9 -3 4 253.07 27.1
 -9 -3 4 250.07 26.4
 8 3 -4 402.06 35.2
 8 3 -4 395.46 34.9
 -8 -3 4 387.46 24.6
 -8 -3 4 391.26 33.4
 -8 -3 4 439.16 33
 -8 -3 4 409.36 32
 7 3 -4 833.62 50.89
 7 3 -4 789.12 49
 7 3 -4 776.42 49.7
 -7 -3 4 816.02 48.2
 -7 -3 4 850.41 47.8
 -7 -3 4 970.7 50.29
 6 3 -4 1464.75 66.09
 6 3 -4 1331.67 65.99
 6 3 -4 1301.17 63.79
 6 3 -4 1384.26 67.19
 -6 -3 4 1312.47 62.89
 -6 -3 4 1243.08 63.09
 -6 -3 4 1356.46 57.49
 -6 -3 4 1275.37 62.99
 5 3 -4 1906.31 82.19
 5 3 -4 1717.23 80.39
 5 3 -4 1734.33 73.29
 5 3 -4 1876.31 80.89
 5 3 -4 1841.72 80.29
 5 3 -4 2038.6 80.39
 -5 -3 4 1751.62 85.69
 -5 -3 4 1927.01 79.99
 -5 -3 4 1736.13 77.89
 -5 -3 4 1888.41 73.69
 -5 -3 4 1868.01 79.49
 4 3 -4 609.64 33.8
 4 3 -4 605.74 38
 4 3 -4 668.83 33.3
 4 3 -4 580.34 32.8
 4 3 -4 615.64 36.5
 -4 -3 4 637.54 40.4
 -4 -3 4 656.83 34.3
 -4 -3 4 640.64 33.6
 -4 -3 4 629.94 30.2
 -4 -3 4 660.83 34.5
 3 3 -4 2714.83 113.39
 3 3 -4 2794.32 114.69
 3 3 -4 3055.69 110.19
 3 3 -4 2793.02 121.59
 3 3 -4 3183.28 112.99
 3 3 -4 2986.5 116.19
 -3 -3 4 2990.6 112.79
 -3 -3 4 2992.1 112.49
 -3 -3 4 3075.29 113.79
 -3 -3 4 2889.31 120.19
 2 3 -4 3768.22 151.88
 2 3 -4 3826.92 146.59
 2 3 -4 3670.93 144.19
 2 3 -4 4116.29 148.89
 2 3 -4 4124.69 142.19
 2 3 -4 3761.72 138.39
 -2 -3 4 3827.02 142.39
 -2 -3 4 4014.2 144.39
 -2 -3 4 3906.61 143.29
 -2 -3 4 3878.71 150.68
 1 3 -4 338.57 25.1
 1 3 -4 425.46 26.3
 1 3 -4 335.87 22.4
 1 3 -4 379.66 21.7
 -1 -3 4 377.96 17.2
 -1 -3 4 398.46 21.2
 -1 -3 4 428.96 21
 -1 -3 4 382.06 24.9
 0 3 -4 1447.26 58.99
 0 3 -4 1447.86 64.79
 0 3 -4 1438.76 60.79
 0 3 -4 1391.16 63.09
 0 -3 4 1373.36 61.59
 0 -3 4 1498.05 56.79
 0 -3 4 1536.75 59.89
 0 -3 4 1376.06 52.29
 -1 3 -4 269.97 21.2
 -1 3 -4 252.37 18.6
 -1 3 -4 267.67 18.1
 1 -3 4 248.78 17.7
 1 -3 4 281.07 18.2
 1 -3 4 286.07 18.9
 1 -3 4 275.07 16.2
 1 -3 4 244.58 10.6
 -2 3 -4 1534.65 65.39
 -2 3 -4 1707.83 72.59
 -2 3 -4 1499.65 64.09
 2 -3 4 1582.74 66.59
 2 -3 4 1495.85 58.89
 2 -3 4 1563.44 67.39
 2 -3 4 1559.04 63.29
 -3 3 -4 1.1 3.2
 -3 3 -4 3 3.6
 -3 3 -4 1.1 7.2
 3 -3 4 -1.6 2.3
 3 -3 4 0 5
 3 -3 4 -3.6 1.9
 3 -3 4 -2 3.8
 3 -3 4 1.4 3.5
 -4 3 -4 1021.5 54.09
 -4 3 -4 1041.8 45.8
 -4 3 -4 997.6 45.4
 4 -3 4 1005.5 43.6
 4 -3 4 1015.6 51.59
 4 -3 4 966.8 51.99
 4 -3 4 983.2 47.8
 4 -3 4 1036.1 47
 -5 3 -4 392.46 21.9
 -5 3 -4 362.86 21.8
 5 -3 4 320.17 24.6
 5 -3 4 303.27 28
 5 -3 4 368.56 25.2
 5 -3 4 359.56 27.7
 -6 3 -4 24.6 11.1
 -6 3 -4 22.2 6.1
 -6 3 -4 10.2 4.3
 -6 3 -4 26.5 10.2
 6 -3 4 13.1 7.4
 6 -3 4 24.9 7.6
 6 -3 4 15.3 8.7
 6 -3 4 14 9.5
 6 -3 4 18.2 8.9
 -7 3 -4 270.27 26.2
 -7 3 -4 245.88 25.5
 -7 3 -4 237.68 25
 7 -3 4 252.87 29
 7 -3 4 283.87 25.6
 7 -3 4 233.18 25.1
 7 -3 4 283.97 22.1
 -8 3 -4 284.57 27
 -8 3 -4 250.47 26.7
 -8 3 -4 304.97 30.3
 -8 3 -4 345.67 29.4
 8 -3 4 372.66 36.7
 8 -3 4 349.47 32.2
 8 -3 4 310.57 28.7
 8 -3 4 364.96 27.3
 -9 3 -4 190.08 21.9
 -9 3 -4 180.88 22.5
 9 -3 4 161.38 25.3
 9 -3 4 208.28 32.8
 9 -3 4 202.68 21
 9 -3 4 200.88 30
 -10 3 -4 61.69 15.8
 10 -3 4 73.59 19.8
 10 -3 4 79.69 16.7
 10 -3 4 122.39 25.4
 11 2 -4 9.4 12.5
 11 2 -4 7.4 12.5
 11 2 -4 -4.2 12.2
 -11 -2 4 -0.1 8.9
 -11 -2 4 11.8 9.4
 10 2 -4 44.2 15.5
 10 2 -4 67.19 21
 10 2 -4 69.29 19.3
 -10 -2 4 54.49 15.4
 -10 -2 4 62.39 17.2
 9 2 -4 36.4 14.1
 9 2 -4 43.2 15.5
 9 2 -4 27.4 13.8
 -9 -2 4 37.8 12.3
 -9 -2 4 22.6 10.9
 -9 -2 4 14.5 6
 -9 -2 4 18.5 9.9
 8 2 -4 271.27 30.5
 8 2 -4 340.67 31.4
 8 2 -4 302.97 31.2
 -8 -2 4 339.07 28.2
 -8 -2 4 291.57 26.1
 -8 -2 4 318.27 29
 7 2 -4 354.16 30.7
 7 2 -4 358.46 30.4
 7 2 -4 325.67 30.3
 -7 -2 4 400.76 28.6
 -7 -2 4 409.96 30.7
 6 2 -4 105.09 16.2
 6 2 -4 97.69 17.6
 6 2 -4 92.89 16.8
 -6 -2 4 115.69 17.2
 -6 -2 4 92.99 14.4
 -6 -2 4 85.79 14.2
 -6 -2 4 102.99 10.3
 5 2 -4 9.3 7.2
 5 2 -4 8.9 3.6
 5 2 -4 22 7.8
 5 2 -4 6 4.7
 5 2 -4 11.3 6.9
 -5 -2 4 20.6 6.9
 -5 -2 4 11.1 4
 -5 -2 4 15.1 8.3
 -5 -2 4 17.2 7.1
 -5 -2 4 14.1 6
 4 2 -4 2.6 4.2
 4 2 -4 6.2 4
 4 2 -4 14.1 6.2
 4 2 -4 2.3 3.8
 4 2 -4 7.5 1.4
 4 2 -4 7.1 5.4
 -4 -2 4 8.8 4.5
 -4 -2 4 -0.8 3.4
 -4 -2 4 6 4.1
 -4 -2 4 9.1 3.4
 -4 -2 4 -0.2 4.4
 3 2 -4 907.81 43
 3 2 -4 810.52 32.1
 3 2 -4 890.31 41
 3 2 -4 943.41 40.8
 3 2 -4 814.02 40.8
 3 2 -4 866.51 39.2
 -3 -2 4 909.41 40.4
 -3 -2 4 845.52 45.9
 -3 -2 4 897.31 40.3
 -3 -2 4 874.61 39.5
 2 2 -4 762.72 36.7
 2 2 -4 702.93 34
 2 2 -4 729.53 32.6
 2 2 -4 682.83 36
 2 2 -4 678.93 39
 2 2 -4 745.13 31.7
 -2 -2 4 718.43 38.8
 -2 -2 4 767.92 34
 -2 -2 4 790.82 33.9
 -2 -2 4 756.82 33.3
 1 2 -4 3175.18 120.09
 1 2 -4 3086.69 123.39
 1 2 -4 3131.79 117.79
 1 2 -4 3380.56 114.89
 1 2 -4 3182.48 112.99
 1 2 -4 3087.39 121.89
 -1 -2 4 3403.66 118.09
 -1 -2 4 3250.27 116.99
 -1 -2 4 3112.69 113.69
 -1 -2 4 3292.07 123.29
 -1 -2 4 2990.9 116.39
 0 2 -4 168.48 14.5
 0 2 -4 177.48 12
 0 2 -4 176.28 15.7
 0 2 -4 166.78 13.1
 0 -2 4 169.18 11.5
 0 -2 4 155.18 7
 0 -2 4 164.38 9.1
 0 -2 4 179.68 10.5
 0 -2 4 174.88 12
 0 -2 4 172.98 13.8
 -1 2 -4 276.47 17.8
 -1 2 -4 265.67 16.8
 -1 2 -4 265.27 12
 -1 2 -4 269.17 19.9
 1 -2 4 292.47 17.9
 1 -2 4 287.27 12.1
 1 -2 4 298.77 17.5
 1 -2 4 299.47 15.7
 1 -2 4 279.57 13.3
 1 -2 4 279.17 17.1
 -2 2 -4 2.4 4.4
 -2 2 -4 -0.9 2
 -2 2 -4 2.8 2.8
 2 -2 4 1.2 2.2
 2 -2 4 0.7 2.1
 2 -2 4 1.1 2.5
 2 -2 4 0.1 1.4
 2 -2 4 1.8 3.4
 -3 2 -4 885.61 39.1
 -3 2 -4 872.81 32.9
 -3 2 -4 926.41 46.2
 -3 2 -4 937.61 39.2
 3 -2 4 906.11 39.5
 3 -2 4 912.91 36.8
 3 -2 4 917.51 44.5
 3 -2 4 984.4 44.7
 3 -2 4 879.01 40.9
 -4 2 -4 415.66 28
 -4 2 -4 404.46 21.1
 -4 2 -4 422.36 20.6
 4 -2 4 375.66 26.7
 4 -2 4 397.46 25.9
 4 -2 4 388.06 20.8
 4 -2 4 376.76 27.4
 4 -2 4 372.86 23.4
 -5 2 -4 204.48 12.7
 -5 2 -4 199.58 13.6
 -5 2 -4 218.98 20.2
 5 -2 4 243.88 20.8
 5 -2 4 224.68 19.1
 5 -2 4 198.68 18.1
 5 -2 4 197.18 21.2
 5 -2 4 193.28 15.4
 5 -2 4 223.98 15.7
 -6 2 -4 121.19 9.6
 -6 2 -4 159.38 18.2
 -6 2 -4 124.29 19
 6 -2 4 135.19 22.4
 6 -2 4 135.79 13.2
 6 -2 4 136.09 14.1
 6 -2 4 150.88 17.5
 6 -2 4 136.69 16.1
 -7 2 -4 352.86 27.8
 -7 2 -4 259.17 24.9
 -7 2 -4 276.07 26.6
 -7 2 -4 282.67 26.7
 7 -2 4 289.17 30
 7 -2 4 321.37 26.8
 7 -2 4 317.77 28.1
 7 -2 4 318.37 23.4
 7 -2 4 303.07 21.1
 -8 2 -4 15.1 10.3
 -8 2 -4 5.9 7.6
 -8 2 -4 0.4 7.8
 -8 2 -4 8.9 9.2
 8 -2 4 17.4 9.1
 8 -2 4 0.4 8.1
 8 -2 4 16.2 8.7
 8 -2 4 8.6 10.4
 8 -2 4 9.6 5.6
 -9 2 -4 104.89 19
 -9 2 -4 51.49 12.6
 -9 2 -4 57.59 14.6
 9 -2 4 82.79 16
 9 -2 4 94.89 22.9
 9 -2 4 71.79 18.5
 9 -2 4 86.49 17.6
 -10 2 -4 55.09 13.4
 -10 2 -4 46.8 16.1
 10 -2 4 37.1 12.9
 10 -2 4 100.99 22.2
 10 -2 4 96.09 25.3
 -11 2 -4 17.7 9.3
 -11 2 -4 12.9 9.1
 11 -2 4 15 12.6
 11 -2 4 -27 11.2
 11 -2 4 8.3 13.2
 11 1 -4 44.2 19.8
 11 1 -4 92.99 22.1
 11 1 -4 34.7 13.8
 -11 -1 4 62.49 18.4
 -11 -1 4 33.9 14
 10 1 -4 75.29 18.2
 10 1 -4 56.49 19.5
 10 1 -4 53.89 17.8
 -10 -1 4 55.99 14.2
 -10 -1 4 54.19 15.1
 9 1 -4 88.39 21.6
 9 1 -4 99.19 22
 9 1 -4 80.39 19.3
 -9 -1 4 78.79 17.6
 -9 -1 4 90.79 17.2
 -9 -1 4 94.39 17.8
 8 1 -4 260.97 29.2
 8 1 -4 239.58 28
 8 1 -4 238.98 27.5
 -8 -1 4 233.68 25
 -8 -1 4 213.28 15.2
 -8 -1 4 224.88 22.4
 -8 -1 4 199.88 20.9
 7 1 -4 1028.8 56.99
 7 1 -4 986.7 57.19
 7 1 -4 992.3 57.39
 -7 -1 4 1014.3 54.29
 -7 -1 4 955.9 50.89
 -7 -1 4 973.3 50.79
 -7 -1 4 901.21 41.4
 6 1 -4 2535.55 109.99
 6 1 -4 2600.64 110.69
 6 1 -4 2532.25 109.89
 -6 -1 4 2758.32 106.39
 -6 -1 4 2555.54 107.19
 -6 -1 4 2505.05 95.89
 -6 -1 4 2500.25 104.09
 5 1 -4 196.48 19.3
 5 1 -4 170.68 18
 5 1 -4 179.08 17.9
 5 1 -4 189.88 17.1
 -5 -1 4 185.78 21.1
 -5 -1 4 203.68 17
 -5 -1 4 195.18 17.7
 -5 -1 4 207.08 12.4
 -5 -1 4 187.88 15.8
 4 1 -4 1169.78 59.39
 4 1 -4 1151.98 47.8
 4 1 -4 1127.49 57.39
 4 1 -4 1075.29 50.69
 4 1 -4 1075.29 41.3
 4 1 -4 1209.88 53.29
 -4 -1 4 1101.09 51.39
 -4 -1 4 1157.78 50.39
 -4 -1 4 1115.19 49.4
 -4 -1 4 1150.68 58.19
 -4 -1 4 1173.78 44.6
 3 1 -4 135.59 12.1
 3 1 -4 124.59 12.8
 3 1 -4 125.99 11.3
 3 1 -4 127.69 7.5
 3 1 -4 132.09 12.5
 3 1 -4 118.29 10.9
 3 1 -4 118.49 5
 3 1 -4 121.59 11.7
 -3 -1 4 134.99 11.1
 -3 -1 4 126.99 8
 -3 -1 4 113.29 14
 -3 -1 4 127.09 11
 -3 -1 4 114.19 10.2
 2 1 -4 1643.64 66.29
 2 1 -4 1604.24 63.09
 2 1 -4 1643.84 63.19
 2 1 -4 1592.14 65.99
 -2 -1 4 1567.44 62.89
 -2 -1 4 1669.33 62.89
 -2 -1 4 1585.04 61.89
 -2 -1 4 1525.55 69.09
 1 1 -4 45.9 5.6
 1 1 -4 46.8 8.1
 1 1 -4 49.7 5.9
 1 1 -4 45.8 5.5
 1 1 -4 40.9 8.1
 -1 -1 4 66.59 6.6
 -1 -1 4 57.99 6.2
 -1 -1 4 49.9 5.1
 -1 -1 4 57.89 9.7
 -1 -1 4 50.39 5.8
 0 1 -4 2181.88 86.49
 0 1 -4 2329.77 83.69
 0 1 -4 2064.69 84.69
 0 1 -4 2176.88 77.39
 0 -1 4 2158.98 78.69
 0 -1 4 2107.69 78.39
 0 -1 4 2290.57 85.29
 -1 1 -4 52.39 9.4
 -1 1 -4 58.59 6.8
 -1 1 -4 50.89 6.8
 1 -1 4 65.79 5.4
 1 -1 4 58.29 6.5
 1 -1 4 50.99 5.6
 1 -1 4 54.19 3.3
 1 -1 4 62.09 6.7
 -2 1 -4 27.3 5
 -2 1 -4 27.4 7.3
 -2 1 -4 21.4 4.1
 -2 1 -4 27.1 2.1
 2 -1 4 33.5 4.8
 2 -1 4 27.6 5.3
 2 -1 4 23.2 5.5
 2 -1 4 27.9 3.8
 2 -1 4 20.5 3.8
 2 -1 4 26.4 2.5
 -4 1 -4 5780.42 195.28
 -4 1 -4 5652.43 207.48
 -4 1 -4 5396.06 207.68
 -4 1 -4 5747.32 198.28
 4 -1 4 5479.85 200.78
 4 -1 4 5463.45 209.78
 4 -1 4 5696.03 204.78
 4 -1 4 5629.74 205.28
 4 -1 4 5900.71 199.98
 -5 1 -4 1620.24 72.69
 -5 1 -4 1821.72 76.29
 -5 1 -4 1590.64 71.69
 -5 1 -4 1680.23 64.59
 5 -1 4 1663.23 65.19
 5 -1 4 1674.03 71.59
 5 -1 4 1606.34 70.29
 5 -1 4 1646.24 76.19
 5 -1 4 1622.24 67.49
 -6 1 -4 651.13 38
 -6 1 -4 789.32 44.3
 6 -1 4 673.23 38.8
 6 -1 4 745.83 41.4
 6 -1 4 719.43 37.3
 6 -1 4 714.63 44.5
 6 -1 4 688.13 33.5
 -7 1 -4 78.09 12.3
 -7 1 -4 86.59 15.6
 -7 1 -4 85.59 16.4
 -7 1 -4 95.29 15.5
 7 -1 4 92.89 15.2
 7 -1 4 109.99 16.1
 7 -1 4 82.19 17.5
 7 -1 4 94.19 16.2
 -8 1 -4 28.7 10.3
 -8 1 -4 40.3 11.3
 -8 1 -4 39.6 12.7
 8 -1 4 33.6 7.5
 8 -1 4 39.9 14.9
 8 -1 4 44.7 11.3
 8 -1 4 32.9 11
 8 -1 4 41.7 13.6
 -9 1 -4 87.99 18.9
 -9 1 -4 48.6 14.9
 -9 1 -4 42.8 12
 -9 1 -4 67.79 14.9
 9 -1 4 56.39 15.8
 9 -1 4 64.69 18.1
 9 -1 4 63.09 14.8
 -10 1 -4 0.1 6.5
 10 -1 4 6.2 12.3
 10 -1 4 11.7 9.1
 10 -1 4 -0.4 6.6
 -11 1 -4 155.18 25.8
 11 -1 4 115.99 28.7
 11 -1 4 142.09 27.4
 11 0 -4 156.28 31
 11 0 -4 296.37 33.8
 11 0 -4 231.68 27.6
 -11 0 4 212.58 23.6
 -11 0 4 184.18 28.6
 10 0 -4 22.3 13.7
 10 0 -4 31.2 12.9
 10 0 -4 26 15.7
 -10 0 4 19.5 11.1
 -10 0 4 21.8 11.8
 9 0 -4 11.3 10.9
 9 0 -4 7.2 9.1
 9 0 -4 -10.1 7.4
 -9 0 4 28.9 13.1
 -9 0 4 1.3 6.6
 -9 0 4 20.8 9.4
 8 0 -4 279.27 31
 8 0 -4 319.77 30.8
 8 0 -4 289.57 32
 -8 0 4 295.07 25.4
 -8 0 4 305.47 26.1
 -8 0 4 314.87 28.2
 7 0 -4 84.49 17.9
 7 0 -4 91.99 19.4
 7 0 -4 81.99 17.2
 -7 0 4 103.69 8.8
 -7 0 4 80.39 15.1
 -7 0 4 85.89 14.4
 -7 0 4 90.69 14.7
 6 0 -4 2034.7 90.79
 6 0 -4 1995.9 90.79
 6 0 -4 1814.02 83.89
 6 0 -4 1940.21 74.39
 6 0 -4 1998.2 89.69
 -6 0 4 1860.21 85.19
 -6 0 4 1982.4 73.89
 -6 0 4 2118.09 84.49
 -6 0 4 2001.4 82.89
 5 0 -4 32.7 7.8
 5 0 -4 35.5 5.6
 5 0 -4 32.3 10.6
 5 0 -4 33.3 9.2
 5 0 -4 26.5 9.5
 -5 0 4 39.3 9.1
 -5 0 4 41.8 12.7
 -5 0 4 33.2 8.7
 -5 0 4 34.8 5
 -5 0 4 23.7 6.9
 4 0 -4 2124.69 81.29
 4 0 -4 2158.08 89.89
 4 0 -4 2107.69 86.19
 4 0 -4 2175.48 90.59
 4 0 -4 2230.78 90.59
 -4 0 4 2361.76 90.49
 -4 0 4 2129.99 84.59
 3 0 -4 673.83 31.9
 3 0 -4 722.43 34.6
 3 0 -4 629.14 33.3
 3 0 -4 637.14 31.4
 3 0 -4 638.74 28.6
 3 0 -4 661.63 34.4
 -3 0 4 665.13 30.6
 -3 0 4 674.13 30.2
 -3 0 4 690.93 32.1
 -3 0 4 672.03 25.5
 2 0 -4 126.39 11.3
 2 0 -4 87.99 9.7
 2 0 -4 102.49 10
 2 0 -4 99.69 9.8
 2 0 -4 90.69 5.3
 2 0 -4 85.29 5.3
 2 0 -4 84.69 7.7
 -2 0 4 98.49 8.6
 -2 0 4 95.69 7.8
 -2 0 4 97.49 7.6
 0 0 -4 2448.46 90.69
 0 0 -4 2252.07 85.09
 0 0 -4 2325.07 86.89
 0 0 -4 2299.07 82.49
 0 0 4 2260.77 82.39
 -1 0 -4 21.5 4.6
 -1 0 -4 25 5.3
 -1 0 -4 30.7 6.8
 1 0 4 42.4 4.5
 1 0 4 25.1 3.7
 1 0 4 24 4.7
 1 0 4 26.1 1.8
 1 0 4 20.8 2.8
 1 0 4 28.5 4.9
 -3 0 -4 3249.07 116.49
 -3 0 -4 3202.88 124.79
 -3 0 -4 3410.56 124.39
 -3 0 -4 3198.08 115.89
 3 0 4 3381.56 124.49
 3 0 4 3364.26 121.29
 3 0 4 3254.87 117.79
 3 0 4 3358.66 121.19
 -4 0 -4 5636.94 211.58
 -4 0 -4 5675.63 200.18
 -4 0 -4 5792.02 211.98
 4 0 4 5775.22 206.88
 4 0 4 5956 214.68
 4 0 4 5870.11 209.88
 4 0 4 6026.2 203.58
 -5 0 -4 191.18 16.1
 -5 0 -4 202.18 18.8
 -5 0 -4 203.98 17.3
 5 0 4 154.88 14.5
 5 0 4 202.68 12
 5 0 4 182.08 18.7
 5 0 4 194.08 16.8
 5 0 4 188.38 14.8
 -6 0 -4 1690.43 70.49
 -6 0 -4 1687.53 74.99
 -6 0 -4 1736.63 74.19
 -6 0 -4 1693.83 77.99
 6 0 4 1656.13 76.39
 6 0 4 1723.33 66.39
 6 0 4 1669.63 75.49
 6 0 4 1621.34 78.99
 6 0 4 1720.13 74.09
 -7 0 -4 26.7 13.3
 -7 0 -4 15.1 6.6
 -7 0 -4 30.8 9
 -7 0 -4 14.9 4.8
 7 0 4 15.9 8.7
 7 0 4 17.3 7.8
 7 0 4 24 8.5
 7 0 4 19.7 5.8
 7 0 4 21.2 8.5
 -8 0 -4 -6.4 4.7
 -8 0 -4 -6.6 3.3
 -8 0 -4 -6.3 3.8
 8 0 4 -2.1 5.4
 8 0 4 2.9 6.6
 8 0 4 3.6 7.1
 8 0 4 -0.8 5.5
 8 0 4 0.7 4.5
 -9 0 -4 16 9.9
 -9 0 -4 18.2 9.9
 -9 0 -4 5 7.2
 -9 0 -4 20.1 8.1
 9 0 4 -4.6 9
 9 0 4 18.2 10.7
 9 0 4 24.9 12
 9 0 4 3.9 4.5
 -10 0 -4 10.1 10.5
 -10 0 -4 29.9 9.6
 -10 0 -4 7.2 9.3
 10 0 4 42.4 15.5
 10 0 4 12.1 11.9
 10 0 4 33.4 12
 -11 0 -4 24.8 11.9
 -11 0 -4 51.09 18.1
 11 0 4 39.6 14
 11 0 4 27 15.3
 -12 0 -4 -22.9 8.7
 -12 0 -4 1.9 9.3
 12 0 4 -0.8 9.2
 12 0 4 10.7 13.9
 11 -1 -4 -4.5 10.5
 11 -1 -4 -12.8 11.8
 11 -1 -4 22.5 11.5
 -11 1 4 7.6 8.3
 -11 1 4 11.7 8.6
 10 -1 -4 437.66 39.7
 -10 1 4 481.35 39.3
 9 -1 -4 125.09 25.3
 9 -1 -4 127.49 26.9
 9 -1 -4 135.89 24.1
 -9 1 4 82.89 14.7
 -9 1 4 136.29 22.8
 -9 1 4 134.89 19.1
 8 -1 -4 24.6 11.4
 8 -1 -4 18.2 9.7
 8 -1 -4 41.2 14
 -8 1 4 15.2 7
 -8 1 4 17.5 7.6
 -8 1 4 36.3 11.4
 7 -1 -4 167.88 25.2
 7 -1 -4 176.78 21.7
 7 -1 -4 169.78 24.7
 7 -1 -4 178.68 14.4
 -7 1 4 181.88 17.5
 -7 1 4 169.18 10.2
 -7 1 4 185.28 17.7
 -7 1 4 176.08 19.5
 6 -1 -4 28.5 11.3
 6 -1 -4 54.89 9.2
 6 -1 -4 50.89 14.1
 6 -1 -4 48.4 13.5
 -6 1 4 73.09 13.5
 -6 1 4 59.29 10.3
 -6 1 4 46.9 5
 5 -1 -4 171.18 19.1
 5 -1 -4 135.79 17.4
 5 -1 -4 144.39 17.4
 5 -1 -4 157.68 13
 -5 1 4 155.98 13.9
 -5 1 4 150.88 13.3
 -5 1 4 192.58 16.6
 4 -1 -4 718.33 34.3
 4 -1 -4 737.43 39.8
 4 -1 -4 739.53 40
 4 -1 -4 674.53 33.4
 4 -1 -4 659.63 38.2
 -4 1 4 692.53 26.7
 -4 1 4 724.23 33.1
 -4 1 4 734.63 33.7
 -4 1 4 752.52 36
 3 -1 -4 831.32 40.3
 3 -1 -4 838.72 40.8
 3 -1 -4 814.12 35.7
 3 -1 -4 756.92 36.2
 3 -1 -4 847.32 41
 -3 1 4 811.82 35
 -3 1 4 835.52 34.6
 -3 1 4 827.52 37.1
 2 -1 -4 1002.2 39.1
 2 -1 -4 937.61 41.2
 2 -1 -4 995.3 43.8
 2 -1 -4 998.4 44
 2 -1 -4 950 42.7
 -2 1 4 994.4 37.9
 -2 1 4 972.5 39.9
 -2 1 4 987.8 38.2
 -2 1 4 958.7 40.3
 -2 1 4 918.71 36.4
 1 -1 -4 5610.44 202.48
 -1 -1 -4 2.7 1.4
 -1 -1 -4 3.8 4
 1 1 4 0.5 1.6
 1 1 4 5.6 2.2
 1 1 4 3.9 2.4
 1 1 4 1.6 1.2
 -2 -1 -4 1695.53 71.69
 -2 -1 -4 1792.52 70.49
 2 1 4 1830.92 66.59
 2 1 4 1787.72 68.29
 2 1 4 1915.21 69.19
 2 1 4 1830.42 66.99
 -3 -1 -4 26.9 6.5
 -3 -1 -4 27.5 6.6
 3 1 4 32.2 2.7
 3 1 4 36.9 5.5
 3 1 4 27.1 6.1
 3 1 4 35.7 5.8
 3 1 4 30.2 5.8
 3 1 4 33.1 4.8
 -4 -1 -4 634.44 32.9
 -4 -1 -4 646.14 33
 -4 -1 -4 678.63 34.8
 -4 -1 -4 624.64 31.7
 4 1 4 659.73 25
 4 1 4 681.33 32.5
 4 1 4 635.44 34.1
 4 1 4 670.23 31.6
 4 1 4 675.53 30.1
 -5 -1 -4 50.49 9.8
 -5 -1 -4 41.6 7.9
 -5 -1 -4 34.9 8.7
 -5 -1 -4 45.9 10.1
 5 1 4 49.5 5.1
 5 1 4 42.2 8.5
 5 1 4 51.19 10.6
 5 1 4 48.8 8.6
 5 1 4 50.69 10
 -6 -1 -4 283.47 22.5
 -6 -1 -4 299.17 17.3
 -6 -1 -4 307.17 22.5
 -6 -1 -4 290.57 24.4
 6 1 4 287.97 21.6
 6 1 4 279.27 25.1
 6 1 4 317.57 23.8
 6 1 4 299.37 16.2
 -7 -1 -4 487.25 32.4
 -7 -1 -4 456.25 34
 -7 -1 -4 516.15 30.9
 7 1 4 474.85 31.2
 7 1 4 476.65 31.2
 7 1 4 492.85 36.7
 7 1 4 459.55 24.1
 7 1 4 509.65 34.5
 -8 -1 -4 98.89 18.3
 -8 -1 -4 102.29 17.6
 -8 -1 -4 103.79 15.4
 8 1 4 101.99 17.6
 8 1 4 132.29 21.5
 8 1 4 99.69 20
 8 1 4 91.69 10.1
 -9 -1 -4 544.85 33
 -9 -1 -4 587.94 41
 -9 -1 -4 587.04 42.9
 -9 -1 -4 589.64 43.4
 9 1 4 516.45 38.2
 9 1 4 547.45 43
 9 1 4 469.65 42.9
 -10 -1 -4 249.18 25.9
 -10 -1 -4 245.68 29.6
 10 1 4 289.87 34.6
 10 1 4 269.87 31.5
 10 1 4 229.18 27.2
 -11 -1 -4 4.1 8.2
 -11 -1 -4 -4.6 8
 11 1 4 13 13.7
 11 1 4 3.6 8.9
 11 1 4 -20.9 8.6
 -12 -1 -4 -4.6 8.9
 -12 -1 -4 -4.3 10
 12 1 4 9 11.2
 12 1 4 15.6 14.2
 10 -2 -4 312.87 36.6
 10 -2 -4 277.07 34
 10 -2 -4 314.47 34.1
 -10 2 4 247.18 26.1
 9 -2 -4 16 8.2
 9 -2 -4 -0.5 11
 9 -2 -4 6.1 10.3
 -9 2 4 4.1 6.6
 -9 2 4 4.3 8.1
 -9 2 4 5.3 8
 8 -2 -4 248.88 28.1
 8 -2 -4 203.08 31.6
 8 -2 -4 292.37 30.9
 -8 2 4 263.87 22.4
 -8 2 4 234.48 21.2
 -8 2 4 276.77 25.4
 7 -2 -4 44.4 14.3
 7 -2 -4 39.9 15.1
 7 -2 -4 59.59 11
 7 -2 -4 37.2 13
 -7 2 4 32.7 8.5
 -7 2 4 50.29 10.2
 -7 2 4 40.8 10.9
 6 -2 -4 4 8.3
 6 -2 -4 10.4 8
 6 -2 -4 22.3 10.3
 6 -2 -4 11.8 6.1
 -6 2 4 10.9 5.5
 -6 2 4 8.5 6
 -6 2 4 9.8 4.7
 5 -2 -4 234.38 23.5
 5 -2 -4 264.77 23.3
 5 -2 -4 241.78 18.7
 5 -2 -4 244.88 22.9
 -5 2 4 215.58 10.7
 -5 2 4 246.48 17.1
 -5 2 4 245.98 16.8
 -5 2 4 265.07 19.6
 4 -2 -4 488.85 32
 4 -2 -4 555.74 33.1
 4 -2 -4 470.55 28.1
 4 -2 -4 525.65 32
 -4 2 4 463.95 18.6
 -4 2 4 530.35 27.8
 -4 2 4 520.55 25.2
 -4 2 4 460.05 23.9
 3 -2 -4 2695.03 108.29
 3 -2 -4 2864.81 116.89
 -3 2 4 2736.13 101.79
 -3 2 4 2877.91 102.59
 -3 2 4 2892.61 105.69
 2 -2 -4 5907.51 214.78
 2 -2 -4 5913.61 213.18
 2 -2 -4 5863.01 214.08
 1 -2 -4 4898.21 176.18
 1 -2 -4 4803.82 176.18
 1 -2 -4 4822.22 175.28
 0 -2 -4 2288.07 79.69
 0 -2 -4 2093.89 74.19
 0 -2 -4 2122.89 79.19
 0 -2 -4 1994.6 79.19
 0 -2 -4 2009 75.59
 0 2 4 2079.99 77.89
 0 2 4 2258.17 78.39
 -1 -2 -4 2881.71 103.39
 -1 -2 -4 2858.11 106.39
 -1 -2 -4 2970.2 108.99
 -1 -2 -4 3050.19 112.29
 1 2 4 3040.6 107.09
 -2 -2 -4 353.36 21.1
 -2 -2 -4 369.86 19.2
 -2 -2 -4 367.56 19.1
 -2 -2 -4 366.36 20.3
 2 2 4 394.76 18.2
 2 2 4 358.16 18.5
 2 2 4 362.36 17.7
 2 2 4 353.16 15
 2 2 4 375.86 18.2
 -3 -2 -4 2212.08 85.19
 -3 -2 -4 2158.18 85.39
 -3 -2 -4 2188.18 84.89
 -3 -2 -4 2129.19 85.39
 3 2 4 2257.47 82.59
 3 2 4 2194.08 76.39
 3 2 4 2209.68 84.19
 3 2 4 2202.98 82.59
 3 2 4 2267.07 80.49
 -4 -2 -4 382.96 22.5
 -4 -2 -4 377.46 20.7
 -4 -2 -4 380.46 22.6
 -4 -2 -4 405.46 24.1
 4 2 4 364.36 14.9
 4 2 4 341.97 22.3
 4 2 4 372.06 17.1
 4 2 4 381.96 20.6
 4 2 4 375.16 21.7
 4 2 4 348.37 20.3
 -5 -2 -4 1144.19 51.69
 -5 -2 -4 1079.89 52.49
 -5 -2 -4 1164.48 54.89
 -5 -2 -4 1179.18 47.6
 5 2 4 1149.29 54.59
 5 2 4 1179.58 50.49
 5 2 4 1143.29 52.39
 -6 -2 -4 53.99 11.4
 -6 -2 -4 52.99 10.3
 -6 -2 -4 78.49 14.1
 6 2 4 56.09 11.5
 6 2 4 82.79 14.7
 6 2 4 77.29 12.2
 6 2 4 70.59 6.8
 -7 -2 -4 691.33 36.5
 -7 -2 -4 689.43 41.8
 -7 -2 -4 607.14 37.6
 7 2 4 613.54 29.2
 7 2 4 638.74 37.5
 7 2 4 634.24 41.9
 7 2 4 597.74 38.5
 -8 -2 -4 301.47 22.3
 -8 -2 -4 255.57 25.1
 -8 -2 -4 248.68 25.1
 -8 -2 -4 241.58 23
 8 2 4 262.77 16.8
 8 2 4 302.37 30
 8 2 4 231.18 23.8
 8 2 4 256.37 25.3
 -9 -2 -4 526.85 31.7
 -9 -2 -4 554.54 41.3
 -9 -2 -4 451.25 38.5
 -9 -2 -4 515.95 37.2
 9 2 4 581.64 42.3
 9 2 4 531.75 44
 9 2 4 484.55 37.5
 -10 -2 -4 87.39 20.3
 -10 -2 -4 69.09 11.7
 -10 -2 -4 95.99 18.4
 -10 -2 -4 44.4 14.8
 10 2 4 100.09 20.5
 10 2 4 101.29 22.9
 10 2 4 61.59 17.2
 -11 -2 -4 41.8 15.4
 -11 -2 -4 52.79 14.4
 11 2 4 65.29 16.8
 11 2 4 123.69 24.6
 -12 -2 -4 -0.7 8.4
 -12 -2 -4 -5 8.8
 12 2 4 -6.2 10
 12 2 4 1.9 11
 10 -3 -4 40.6 14.6
 10 -3 -4 28.7 13.9
 10 -3 -4 5 11
 -10 3 4 33.8 11.5
 -10 3 4 -3.6 9.2
 9 -3 -4 20.3 15.4
 9 -3 -4 28.4 13.5
 9 -3 -4 40.2 13.2
 -9 3 4 34.8 11.4
 -9 3 4 27.6 9.4
 8 -3 -4 260.17 32.1
 8 -3 -4 288.97 30.4
 8 -3 -4 261.97 29.3
 8 -3 -4 189.28 19.7
 -8 3 4 211.18 22.1
 -8 3 4 215.88 18.7
 -8 3 4 204.48 26.7
 -8 3 4 214.08 21.1
 7 -3 -4 95.09 15.3
 7 -3 -4 73.79 17.5
 7 -3 -4 85.59 18.6
 7 -3 -4 64.99 17
 -7 3 4 70.89 11.3
 -7 3 4 90.69 16
 -7 3 4 105.19 17
 -7 3 4 93.59 12
 6 -3 -4 505.15 38.2
 6 -3 -4 464.55 31.1
 6 -3 -4 465.35 35.6
 6 -3 -4 420.06 34.3
 -6 3 4 476.75 26.9
 -6 3 4 438.36 25.9
 -6 3 4 470.15 29.5
 -6 3 4 407.16 27.4
 5 -3 -4 14.8 7.9
 5 -3 -4 15.3 7.7
 5 -3 -4 13 6.8
 5 -3 -4 17.5 7.2
 -5 3 4 8.1 4.9
 -5 3 4 10.3 5.2
 -5 3 4 7.8 2.1
 -5 3 4 13.8 4.8
 -5 3 4 15 5.5
 4 -3 -4 1685.83 75.99
 4 -3 -4 1604.34 73.79
 4 -3 -4 1555.24 71.09
 4 -3 -4 1609.14 64.39
 4 -3 -4 1563.64 72.89
 -4 3 4 1530.65 61.69
 -4 3 4 1533.55 57.79
 -4 3 4 1789.92 71.39
 -4 3 4 1596.24 62.49
 -4 3 4 1632.04 66.09
 3 -3 -4 58.69 6.3
 3 -3 -4 47.4 11
 3 -3 -4 49.99 10.6
 3 -3 -4 49.1 10.1
 3 -3 -4 57.79 11.7
 -3 3 4 40.1 3.4
 -3 3 4 58.79 8.3
 -3 3 4 43.5 4.6
 -3 3 4 40 7.2
 -3 3 4 53.49 5.2
 2 -3 -4 95.69 11.9
 2 -3 -4 115.39 12.1
 2 -3 -4 101.29 7.3
 2 -3 -4 112.59 11.7
 2 -3 -4 88.89 13
 -2 3 4 99.79 5.6
 -2 3 4 103.59 8
 -2 3 4 115.29 9.2
 -2 3 4 94.99 5
 1 -3 -4 668.03 32.5
 1 -3 -4 646.64 32.7
 1 -3 -4 660.83 25.7
 1 -3 -4 671.23 34.4
 -1 3 4 663.33 29.1
 -1 3 4 680.33 30.1
 0 -3 -4 107.79 7.1
 0 -3 -4 107.49 9.9
 0 -3 -4 115.29 11.4
 0 -3 -4 106.39 5.4
 0 -3 -4 95.59 9.1
 0 -3 -4 98.99 9.6
 0 3 4 110.09 8.3
 0 3 4 105.29 6
 0 3 4 115.69 8.9
 -1 -3 -4 22.9 4.5
 -1 -3 -4 40.1 6.7
 -1 -3 -4 31.4 3.7
 -1 -3 -4 25.7 5.1
 1 3 4 26 2
 1 3 4 24.9 4.6
 1 3 4 35.9 5.3
 1 3 4 26.1 6
 2 3 4 5183.08 188.98
 2 3 4 5446.25 186.08
 -3 -3 -4 1212.78 51.09
 -3 -3 -4 1126.89 49.8
 -3 -3 -4 1224.98 50.49
 3 3 4 1162.98 48.6
 3 3 4 1171.98 48.8
 3 3 4 1190.58 48.1
 -4 -3 -4 3184.18 124.59
 -4 -3 -4 3419.36 120.39
 -4 -3 -4 3224.48 125.59
 -4 -3 -4 3207.38 124.39
 4 3 4 3318.97 116.79
 4 3 4 3445.46 121.49
 4 3 4 3157.58 123.59
 4 3 4 3316.87 122.79
 -5 -3 -4 2270.97 96.49
 -5 -3 -4 2452.15 88.39
 -5 -3 -4 2303.57 93.69
 -5 -3 -4 2346.57 95.39
 5 3 4 2398.06 94.89
 5 3 4 2435.76 90.39
 5 3 4 2324.87 85.89
 5 3 4 2292.67 93.19
 5 3 4 2400.56 96.19
 -6 -3 -4 2017.9 91.49
 -6 -3 -4 2157.08 87.49
 -6 -3 -4 2160.28 90.29
 -6 -3 -4 2179.08 80.09
 6 3 4 2139.79 90.19
 6 3 4 2026.8 79.29
 6 3 4 2236.28 88.59
 -7 -3 -4 10.1 6.7
 -7 -3 -4 11.7 3.3
 -7 -3 -4 20.3 7.3
 -7 -3 -4 19.4 8.2
 -7 -3 -4 4.9 7
 7 3 4 14.8 7.8
 7 3 4 6.7 7.6
 7 3 4 18.1 4.9
 7 3 4 15.2 7.8
 -8 -3 -4 68.29 14.9
 -8 -3 -4 46.3 10.5
 -8 -3 -4 69.39 14.2
 -8 -3 -4 54.29 13.5
 8 3 4 58.79 8.8
 8 3 4 66.89 16.1
 8 3 4 69.69 14.9
 8 3 4 94.89 17.2
 -9 -3 -4 595.14 43.8
 -9 -3 -4 618.14 41.8
 -9 -3 -4 594.24 43.7
 -9 -3 -4 609.04 34.9
 9 3 4 593.74 41.8
 9 3 4 592.34 43.6
 9 3 4 634.34 47.1
 -10 -3 -4 116.59 21.8
 -10 -3 -4 139.49 22.1
 -10 -3 -4 98.09 21
 -10 -3 -4 153.68 15.4
 10 3 4 143.49 27.4
 10 3 4 101.79 21.7
 10 3 4 137.59 24.7
 -11 -3 -4 273.07 31.6
 -11 -3 -4 254.87 27.2
 11 3 4 283.57 34
 11 3 4 242.88 30
 -12 -3 -4 14.6 8.9
 -12 -3 -4 -2.1 9
 12 3 4 -9.9 9.4
 12 3 4 -9.2 10.3
 9 -4 -4 27.5 14.1
 9 -4 -4 32.7 14.5
 9 -4 -4 31.2 18
 -9 4 4 21.6 11.5
 -9 4 4 6.8 8.4
 8 -4 -4 72.79 18.5
 8 -4 -4 43.3 15.2
 8 -4 -4 38.9 14.5
 8 -4 -4 53.69 13.5
 -8 4 4 19.9 16
 -8 4 4 40.7 10.6
 -8 4 4 49.2 11.8
 7 -4 -4 84.49 19.1
 7 -4 -4 117.79 23.6
 7 -4 -4 80.69 16
 7 -4 -4 72.89 18.9
 -7 4 4 79.69 17.9
 -7 4 4 70.39 13
 -7 4 4 82.59 14
 6 -4 -4 724.03 53.99
 6 -4 -4 790.52 46.4
 -6 4 4 737.43 39.8
 -6 4 4 742.93 40.2
 -6 4 4 798.02 50.39
 5 -4 -4 6 9.1
 5 -4 -4 3.8 4.6
 5 -4 -4 10.6 6.8
 5 -4 -4 3.2 7
 5 -4 -4 9.7 7.1
 -5 4 4 7.4 5.2
 -5 4 4 1 2.5
 -5 4 4 -0.4 4.8
 -5 4 4 3.3 2.7
 4 -4 -4 43.5 11.6
 4 -4 -4 62.49 12.5
 4 -4 -4 57.69 13.2
 4 -4 -4 60.19 12.9
 4 -4 -4 49.2 8.3
 -4 4 4 48.2 5.7
 -4 4 4 59.39 6.5
 -4 4 4 63.19 9.7
 -4 4 4 41.3 7.7
 -4 4 4 41.3 5.4
 3 -4 -4 76.49 13.6
 3 -4 -4 63.09 13
 3 -4 -4 70.39 12.9
 3 -4 -4 69.99 7.5
 3 -4 -4 56.09 12.5
 -3 4 4 68.49 4.8
 -3 4 4 52.79 6.7
 -3 4 4 74.59 8.6
 -3 4 4 45.9 4.1
 2 -4 -4 8.9 6.4
 2 -4 -4 9.7 5.5
 2 -4 -4 15.4 7.3
 2 -4 -4 12.8 3.3
 -2 4 4 14.9 4.6
 -2 4 4 9.4 2.9
 -2 4 4 4.8 4.1
 1 -4 -4 6.7 4.7
 1 -4 -4 -1.9 2.8
 1 -4 -4 5.8 2.2
 1 -4 -4 1 3.3
 -1 4 4 2.6 2.3
 -1 4 4 9.5 3.4
 -1 4 4 7.8 5.2
 0 -4 -4 69.09 5.1
 0 -4 -4 88.79 5.8
 0 -4 -4 89.19 7.1
 0 -4 -4 100.69 12.1
 0 -4 -4 86.29 9.3
 0 4 4 83.09 8.2
 0 4 4 85.79 7.4
 0 4 4 98.79 11.7
 -1 -4 -4 925.61 43.5
 -1 -4 -4 927.71 34.5
 -1 -4 -4 881.41 34
 -1 -4 -4 861.31 38.9
 -1 -4 -4 872.41 37.5
 -1 -4 -4 878.41 40.6
 1 4 4 937.11 37.6
 1 4 4 861.31 38.2
 1 4 4 898.01 43.2
 -2 -4 -4 403.86 24.3
 -2 -4 -4 418.36 23.7
 -2 -4 -4 434.96 16
 -2 -4 -4 402.26 21.6
 -2 -4 -4 381.36 19.4
 -2 -4 -4 404.16 20.2
 2 4 4 398.66 20.8
 2 4 4 398.46 24.2
 2 4 4 413.96 20.4
 2 4 4 386.36 21.3
 -3 -4 -4 233.98 15.8
 -3 -4 -4 255.37 17.4
 -3 -4 -4 247.18 16.8
 -3 -4 -4 242.08 16.6
 -3 -4 -4 219.18 15
 3 4 4 238.58 13.6
 3 4 4 233.58 17.1
 3 4 4 199.48 14.7
 3 4 4 229.08 15.7
 -4 -4 -4 5341.17 191.98
 -4 -4 -4 5500.15 190.58
 -4 -4 -4 5102.59 191.18
 -4 -4 -4 4963.9 189.98
 -4 -4 -4 5145.39 191.38
 4 4 4 5042 188.48
 4 4 4 5351.46 190.88
 4 4 4 5210.18 189.78
 -5 -4 -4 16.1 6.6
 -5 -4 -4 11.1 6.4
 -5 -4 -4 11.4 6.6
 -5 -4 -4 19.7 6.1
 -5 -4 -4 8.6 6.2
 5 4 4 23.2 4.5
 5 4 4 31.5 8.2
 5 4 4 31 7.4
 5 4 4 29.8 7.3
 5 4 4 20.5 6.3
 -6 -4 -4 390.26 22.6
 -6 -4 -4 355.96 24.5
 -6 -4 -4 383.16 27
 -6 -4 -4 358.36 27
 -6 -4 -4 352.16 26.1
 6 4 4 373.36 19.9
 6 4 4 349.27 15.9
 6 4 4 419.76 25.2
 6 4 4 387.66 27.1
 6 4 4 415.26 27.5
 6 4 4 391.86 25.8
 -7 -4 -4 114.99 13.5
 -7 -4 -4 101.09 16.5
 -7 -4 -4 92.39 15.9
 -7 -4 -4 126.69 15.6
 -7 -4 -4 132.69 12.5
 7 4 4 102.69 9.9
 7 4 4 116.39 18.8
 7 4 4 114.09 16.8
 7 4 4 103.49 16.4
 -8 -4 -4 337.57 28.2
 -8 -4 -4 330.07 29.8
 -8 -4 -4 330.57 29.8
 -8 -4 -4 324.77 24.1
 8 4 4 331.07 20.3
 8 4 4 353.86 28.7
 8 4 4 364.76 29.9
 8 4 4 337.57 30.7
 -9 -4 -4 63.19 15.8
 -9 -4 -4 73.69 17
 -9 -4 -4 77.79 12.4
 -9 -4 -4 56.79 16.1
 9 4 4 55.49 10.4
 9 4 4 70.09 17.9
 9 4 4 102.89 20.3
 -10 -4 -4 239.58 19.6
 -10 -4 -4 219.78 24.9
 -10 -4 -4 218.28 26.5
 -10 -4 -4 194.38 29.4
 10 4 4 230.08 27.5
 10 4 4 177.88 28.9
 -11 -4 -4 225.08 25.2
 -11 -4 -4 212.68 28.3
 11 4 4 183.08 29.1
 11 4 4 189.68 28.9
 -12 -4 -4 10.7 11.3
 12 4 4 -8.3 11.7
 12 4 4 -14.1 8.4
 9 -5 -4 48.4 15.6
 9 -5 -4 45.9 16.7
 -9 5 4 57.69 13
 -9 5 4 20.2 11.3
 8 -5 -4 38.5 14.3
 8 -5 -4 23.7 12.2
 8 -5 -4 11.1 9.6
 8 -5 -4 -3.5 12.2
 -8 5 4 19 8
 -8 5 4 20.3 8.1
 -8 5 4 22.5 9.6
 7 -5 -4 -5.6 5.9
 7 -5 -4 2.6 9.1
 7 -5 -4 10.6 9.3
 7 -5 -4 -1 9.5
 -7 5 4 1.2 5.7
 -7 5 4 -1.4 5.2
 -7 5 4 -0.8 5.3
 6 -5 -4 -3.1 6.4
 6 -5 -4 -1 6.2
 6 -5 -4 17.3 9.6
 6 -5 -4 1.8 7.8
 -6 5 4 -9.2 7.1
 -6 5 4 4.4 6.6
 -6 5 4 2.7 4.8
 -6 5 4 3 5.2
 5 -5 -4 661.73 44.1
 5 -5 -4 635.44 35.3
 5 -5 -4 748.53 46.9
 5 -5 -4 688.23 45.1
 5 -5 -4 685.03 47
 -5 5 4 655.83 33.5
 -5 5 4 761.52 39.2
 -5 5 4 672.73 35.8
 -5 5 4 701.33 47
 4 -5 -4 55.39 9.4
 4 -5 -4 45.2 12.6
 4 -5 -4 42.9 11.8
 4 -5 -4 67.69 14.8
 4 -5 -4 50.89 12.7
 -4 5 4 59.19 9.5
 -4 5 4 43.8 9.6
 -4 5 4 44.1 12.5
 -4 5 4 42.9 3.9
 -4 5 4 53.99 8
 3 -5 -4 651.23 38.5
 3 -5 -4 618.94 40
 3 -5 -4 586.44 29.7
 3 -5 -4 589.24 37.7
 -3 5 4 644.74 41.4
 -3 5 4 650.13 33.2
 -3 5 4 640.24 34.1
 -3 5 4 602.24 27.1
 2 -5 -4 1650.43 78.39
 2 -5 -4 1701.23 65.99
 2 -5 -4 1638.14 74.49
 2 -5 -4 1672.73 75.79
 -2 5 4 1803.42 70.29
 -2 5 4 1714.83 67.19
 -2 5 4 1750.22 80.09
 1 -5 -4 75.89 13.3
 1 -5 -4 70.59 11.8
 1 -5 -4 94.49 14.3
 1 -5 -4 80.59 7.2
 -1 5 4 76.59 13.9
 -1 5 4 85.89 8.2
 0 -5 -4 582.34 32
 0 -5 -4 595.94 25.6
 0 5 4 639.54 27.8
 0 5 4 574.54 35.6
 0 5 4 615.64 29.8
 -1 -5 -4 725.23 32.5
 -1 -5 -4 699.53 34.4
 -1 -5 -4 699.53 38.4
 -1 -5 -4 689.53 26.3
 -1 -5 -4 748.43 28.3
 1 5 4 674.83 28.5
 1 5 4 712.43 33.2
 1 5 4 710.53 31.3
 1 5 4 662.53 38.4
 -2 -5 -4 6.8 2.9
 -2 -5 -4 7.4 4.6
 -2 -5 -4 10.9 3.2
 -2 -5 -4 4.9 4.6
 -2 -5 -4 1.4 3.4
 2 5 4 2.1 2.3
 2 5 4 -2.7 3.2
 2 5 4 1.8 2.6
 2 5 4 7.8 4.2
 -3 -5 -4 98.69 10
 -3 -5 -4 101.59 11.8
 -3 -5 -4 99.99 12
 -3 -5 -4 97.19 11.5
 -3 -5 -4 105.09 9.7
 -3 -5 -4 73.29 10.8
 3 5 4 86.59 11.8
 3 5 4 88.09 9.5
 3 5 4 87.79 9.8
 -4 -5 -4 916.61 43.4
 -4 -5 -4 835.82 41
 -4 -5 -4 817.92 42.2
 -4 -5 -4 881.01 42.3
 -4 -5 -4 904.61 43.3
 4 5 4 897.11 45.1
 4 5 4 869.61 41.8
 4 5 4 852.31 42
 -5 -5 -4 3400.16 133.49
 -5 -5 -4 3436.76 131.39
 -5 -5 -4 3353.96 132.99
 -5 -5 -4 3257.67 131.89
 -5 -5 -4 3504.75 132.89
 5 5 4 3426.76 131.79
 5 5 4 3536.45 126.29
 5 5 4 3442.06 134.39
 5 5 4 3310.27 138.99
 -6 -5 -4 9 7
 -6 -5 -4 0.9 6.1
 -6 -5 -4 2.6 5.4
 -6 -5 -4 2.4 4.2
 -6 -5 -4 3.5 5.8
 6 5 4 3.2 4.9
 6 5 4 1 3.1
 6 5 4 7.7 6
 6 5 4 8.4 5.2
 -7 -5 -4 785.42 46.7
 -7 -5 -4 876.11 48
 -7 -5 -4 770.02 40.9
 -7 -5 -4 874.91 44.7
 -7 -5 -4 820.52 49
 7 5 4 853.41 47.7
 7 5 4 829.72 38.7
 7 5 4 957.6 48.6
 7 5 4 805.62 44.8
 -8 -5 -4 182.48 21.2
 -8 -5 -4 165.98 19.6
 -8 -5 -4 187.78 21.7
 -8 -5 -4 187.38 16.9
 -8 -5 -4 192.18 18.5
 8 5 4 224.98 23.2
 8 5 4 204.28 23.2
 8 5 4 185.58 15.4
 -9 -5 -4 1.7 5
 -9 -5 -4 21.2 9.2
 -9 -5 -4 11.2 9.5
 -9 -5 -4 23.1 5.8
 -9 -5 -4 21.7 7.6
 9 5 4 20.3 11
 9 5 4 18.3 7
 -10 -5 -4 35.7 12.9
 -10 -5 -4 24.8 11.9
 -10 -5 -4 36.4 16.3
 10 5 4 22.4 13.1
 10 5 4 58.79 17
 -11 -5 -4 101.29 22.3
 -11 -5 -4 100.19 19.7
 11 5 4 114.49 24.2
 11 5 4 81.29 21
 -12 -5 -4 71.89 19.2
 -12 -5 -4 28.8 13.9
 12 5 4 23.7 14.3
 12 5 4 7.7 13.8
 8 -6 -4 20.3 13.5
 8 -6 -4 -2.6 10.1
 -8 6 4 -7.4 6
 -8 6 4 8.9 10.9
 7 -6 -4 19.9 9.8
 7 -6 -4 34.2 12.1
 7 -6 -4 6 8.9
 -7 6 4 11.3 7.7
 -7 6 4 12.7 7.3
 6 -6 -4 160.98 25.6
 6 -6 -4 192.68 28.2
 6 -6 -4 140.49 15.9
 6 -6 -4 130.59 23.9
 -6 6 4 139.99 29.2
 -6 6 4 166.98 17.9
 -6 6 4 129.19 14.8
 5 -6 -4 386.06 34.2
 5 -6 -4 379.26 33.2
 5 -6 -4 407.96 50.79
 5 -6 -4 374.26 25.2
 -5 6 4 388.76 24.6
 -5 6 4 372.06 26.6
 -5 6 4 366.36 34.6
 4 -6 -4 883.01 43.1
 4 -6 -4 936.61 52.89
 4 -6 -4 882.91 53.49
 4 -6 -4 857.51 54.39
 -4 6 4 936.51 42.5
 -4 6 4 847.82 54.99
 -4 6 4 941.51 45.9
 3 -6 -4 1074.59 58.99
 3 -6 -4 1122.29 49.4
 3 -6 -4 1166.88 59.09
 3 -6 -4 1117.29 62.29
 -3 6 4 1167.78 52.59
 -3 6 4 1156.98 70.79
 -3 6 4 1088.89 48.4
 2 -6 -4 1592.54 81.59
 2 -6 -4 1763.72 78.89
 2 -6 -4 1686.33 68.59
 2 -6 -4 1625.34 78.69
 -2 6 4 1806.72 85.19
 -2 6 4 1803.22 68.89
 -2 6 4 1890.71 73.49
 1 -6 -4 190.68 20.4
 1 -6 -4 199.08 19.3
 1 -6 -4 204.58 13.4
 -1 6 4 214.88 22.3
 -1 6 4 221.18 13.9
 -1 6 4 189.68 16.7
 0 -6 -4 2560.34 91.99
 0 -6 -4 2382.56 100.79
 0 -6 -4 2422.46 105.69
 0 6 4 2527.55 92.69
 0 6 4 2527.95 96.79
 0 6 4 2414.86 106.49
 -1 -6 -4 100.39 8.7
 -1 -6 -4 104.39 10.6
 -1 -6 -4 114.09 14.4
 -1 -6 -4 113.79 12.7
 -1 -6 -4 108.89 7.1
 1 6 4 96.99 10.4
 1 6 4 112.89 15.4
 1 6 4 93.09 7.6
 1 6 4 96.29 8.9
 -2 -6 -4 222.18 20.6
 -2 -6 -4 232.18 14.2
 -2 -6 -4 225.08 17
 -2 -6 -4 219.78 13.5
 2 6 4 233.38 21.4
 2 6 4 233.28 14.9
 2 6 4 220.98 17.1
 2 6 4 212.48 14.6
 -3 -6 -4 3580.14 137.59
 -3 -6 -4 3715.63 135.09
 -3 -6 -4 3804.62 143.39
 -3 -6 -4 3507.95 141.99
 -3 -6 -4 3561.04 133.89
 3 6 4 3749.22 144.89
 3 6 4 3492.65 135.09
 3 6 4 3559.14 137.09
 -4 -6 -4 -1.6 3.9
 -4 -6 -4 -2.5 3.9
 -4 -6 -4 4.2 4.1
 -4 -6 -4 -1 3.4
 -4 -6 -4 -2.3 4.1
 4 6 4 -3.7 3.4
 4 6 4 6 4.7
 4 6 4 2.4 3.3
 4 6 4 -1.1 3.9
 -5 -6 -4 2016.6 82.99
 -5 -6 -4 1867.51 82.79
 -5 -6 -4 1899.21 82.49
 -5 -6 -4 1899.81 81.09
 -5 -6 -4 1935.01 87.69
 -5 -6 -4 1913.01 82.89
 5 6 4 1945.91 78.09
 5 6 4 1877.51 80.69
 5 6 4 2003.7 85.99
 5 6 4 1806.22 81.59
 5 6 4 1931.41 81.89
 -6 -6 -4 25.3 8
 -6 -6 -4 29.9 9.5
 -6 -6 -4 32.9 9.3
 -6 -6 -4 24 8.2
 -6 -6 -4 42.1 10.3
 -6 -6 -4 26.7 9
 6 6 4 29.8 6.6
 6 6 4 31.5 9.3
 6 6 4 32 8.6
 6 6 4 32.7 9.9
 -7 -6 -4 1062.29 57.39
 -7 -6 -4 1083.79 58.39
 -7 -6 -4 1064.99 49.8
 -7 -6 -4 1048.8 55.99
 -7 -6 -4 1046.6 56.39
 -7 -6 -4 1099.79 54.19
 7 6 4 1110.29 57.29
 7 6 4 1027.8 45.9
 7 6 4 1016.7 55.29
 -8 -6 -4 211.88 21
 -8 -6 -4 272.77 19.2
 -8 -6 -4 287.67 27.2
 -8 -6 -4 295.37 26.2
 -8 -6 -4 291.87 27.4
 8 6 4 293.07 26.9
 8 6 4 239.48 25.4
 8 6 4 301.77 20.8
 -9 -6 -4 138.39 22.6
 -9 -6 -4 115.79 20.4
 -9 -6 -4 95.29 19.6
 9 6 4 127.69 22.9
 9 6 4 146.69 23.9
 9 6 4 146.09 22.7
 -10 -6 -4 39.4 14.1
 -10 -6 -4 56.39 16.8
 10 6 4 48.1 16
 10 6 4 56.79 16.6
 -11 -6 -4 35.5 13.9
 -11 -6 -4 27.6 12.5
 11 6 4 11.5 9.8
 11 6 4 7.5 11.2
 -12 -6 -4 -3.5 8.6
 -12 -6 -4 -16 6
 -12 -6 -4 0.1 8.6
 12 6 4 4.9 11.2
 12 6 4 -10.7 11.6
 8 -7 -4 30.7 13.3
 8 -7 -4 47.9 16.2
 7 -7 -4 5.9 10.9
 7 -7 -4 17.8 12
 -7 7 4 4.8 6.8
 6 -7 -4 78.59 19.3
 6 -7 -4 130.39 25.6
 6 -7 -4 62.79 12.5
 6 -7 -4 83.69 17.5
 -6 7 4 115.79 15.9
 -6 7 4 47.4 10.3
 5 -7 -4 23.8 11.9
 5 -7 -4 23 12
 5 -7 -4 26.6 7.7
 5 -7 -4 34.6 14.1
 -5 7 4 31 8.8
 -5 7 4 22 7.3
 4 -7 -4 5.3 7.3
 4 -7 -4 1.8 7.6
 4 -7 -4 -0.7 4.6
 -4 7 4 -10.8 6.6
 -4 7 4 -2.5 4
 -4 7 4 -1.4 3.9
 3 -7 -4 69.29 10.7
 3 -7 -4 75.69 16.3
 3 -7 -4 50.59 13.7
 -3 7 4 76.59 18.2
 -3 7 4 60.59 11.1
 -3 7 4 69.29 9.8
 2 -7 -4 42.5 8.2
 2 -7 -4 31.8 11.5
 2 -7 -4 31.5 11.4
 -2 7 4 16.3 9
 -2 7 4 39.3 6.6
 -2 7 4 34.5 8.7
 1 -7 -4 212.08 24.5
 1 -7 -4 229.98 21.9
 1 -7 -4 225.48 17.2
 -1 7 4 212.28 17.6
 -1 7 4 238.88 25.3
 -1 7 4 235.38 14.5
 0 -7 -4 5.1 3.7
 0 -7 -4 7.3 5.3
 0 -7 -4 0.1 5.5
 0 7 4 8.8 6.5
 0 7 4 13.5 4.2
 0 7 4 18.7 6.1
 -1 -7 -4 1240.08 65.09
 -1 -7 -4 1311.97 52.79
 1 7 4 1334.37 67.79
 1 7 4 1273.97 52.29
 1 7 4 1269.07 50.39
 1 7 4 1284.17 57.09
 -2 -7 -4 566.34 38
 -2 -7 -4 675.33 29.4
 -2 -7 -4 617.94 28.2
 2 7 4 566.54 32.5
 2 7 4 649.24 41.5
 2 7 4 555.64 28.9
 -3 -7 -4 358.06 21.3
 -3 -7 -4 361.76 32.1
 -3 -7 -4 411.46 25.7
 -3 -7 -4 355.76 31.4
 -3 -7 -4 361.36 21.7
 3 7 4 355.06 24.4
 3 7 4 363.16 29.3
 3 7 4 371.66 22.7
 -4 -7 -4 397.76 28.7
 -4 -7 -4 404.86 24.9
 -4 -7 -4 416.36 27.8
 -4 -7 -4 425.66 25.9
 -4 -7 -4 393.36 30
 4 7 4 399.86 26.9
 4 7 4 395.36 25.9
 4 7 4 427.06 32
 -5 -7 -4 15.1 6.5
 -5 -7 -4 15.7 7.7
 -5 -7 -4 16.6 7.4
 -5 -7 -4 12.9 6.4
 5 7 4 11.7 5.6
 5 7 4 8.6 6.3
 5 7 4 15 8.3
 5 7 4 25.2 9.4
 -6 -7 -4 19.2 7.6
 -6 -7 -4 19.8 7.8
 -6 -7 -4 37 10.3
 -6 -7 -4 22.8 7.4
 6 7 4 19.2 8.1
 6 7 4 32 8.8
 6 7 4 25.5 8.1
 6 7 4 29.7 8.5
 -7 -7 -4 456.55 33.4
 -7 -7 -4 453.85 33.5
 -7 -7 -4 465.35 33.8
 -7 -7 -4 436.36 28.1
 7 7 4 461.05 32.8
 7 7 4 444.36 34.5
 -8 -7 -4 40 8.2
 -8 -7 -4 40.5 11.4
 -8 -7 -4 45.3 15.3
 8 7 4 41.7 12.6
 8 7 4 42.2 12.7
 8 7 4 26.6 7.6
 8 7 4 26.8 10
 -9 -7 -4 426.76 42.5
 -9 -7 -4 366.46 33.8
 -9 -7 -4 487.35 37.1
 9 7 4 378.76 26.8
 9 7 4 463.75 37.2
 9 7 4 430.66 35.8
 -10 -7 -4 402.36 34.7
 -10 -7 -4 401.56 36.9
 10 7 4 340.97 34.7
 10 7 4 401.86 37.3
 -11 -7 -4 287.77 32.4
 -11 -7 -4 242.38 27.3
 11 7 4 278.27 32.8
 11 7 4 244.08 30.3
 -12 -7 -4 12.7 10.8
 -12 -7 -4 10.3 10.8
 -12 -7 -4 -16.1 11.4
 12 7 4 -10.1 9.7
 12 7 4 -10.4 10
 7 -8 -4 84.09 20.8
 7 -8 -4 111.99 22.1
 -7 8 4 56.19 15.2
 6 -8 -4 6.2 6.8
 6 -8 -4 11.1 11
 -6 8 4 6.6 7.3
 5 -8 -4 35.1 7.5
 5 -8 -4 20.9 11.3
 5 -8 -4 34.2 14.6
 -5 8 4 40.5 9.5
 4 -8 -4 5 7.7
 4 -8 -4 -2.1 8.6
 4 -8 -4 -1.8 4.4
 -4 8 4 -10.9 7.7
 3 -8 -4 61.09 11
 3 -8 -4 60.59 15.7
 3 -8 -4 56.29 18
 -3 8 4 74.49 12.8
 -3 8 4 73.89 8.3
 -3 8 4 54.79 16.8
 2 -8 -4 13.8 6.2
 -2 8 4 14.5 9.7
 -2 8 4 10.6 3.8
 -2 8 4 17.4 7.1
 1 -8 -4 1720.23 71.99
 1 -8 -4 1693.93 82.79
 1 -8 -4 1782.22 90.29
 -1 8 4 1822.22 76.39
 -1 8 4 1820.42 92.09
 0 -8 -4 13 9.9
 0 -8 -4 2.3 4.1
 0 8 4 13.2 8.4
 0 8 4 7.7 3.3
 0 8 4 4.1 5.3
 -1 -8 -4 1487.85 76.99
 1 8 4 1511.15 66.69
 -2 -8 -4 97.09 10.7
 -2 -8 -4 75.59 8.3
 -2 -8 -4 91.29 17.6
 -2 -8 -4 77.29 12.8
 2 8 4 93.39 13.6
 2 8 4 65.99 8.8
 2 8 4 65.09 16
 -3 -8 -4 778.42 43.6
 -3 -8 -4 874.81 39.9
 -3 -8 -4 842.52 49.8
 -3 -8 -4 927.71 41.2
 3 8 4 872.81 45
 3 8 4 914.11 54.59
 3 8 4 779.52 40.8
 -4 -8 -4 146.99 11.4
 -4 -8 -4 150.08 16.7
 -4 -8 -4 151.08 14.7
 -4 -8 -4 129.89 17.2
 4 8 4 138.19 16.9
 4 8 4 138.29 22.1
 4 8 4 119.79 16.6
 4 8 4 166.68 16.9
 -5 -8 -4 131.49 16.1
 -5 -8 -4 145.69 15.7
 -5 -8 -4 136.39 17.3
 -5 -8 -4 137.19 15.2
 5 8 4 145.39 17.4
 5 8 4 98.29 18.6
 5 8 4 148.29 17.1
 -6 -8 -4 153.78 17.6
 -6 -8 -4 166.38 19.9
 -6 -8 -4 168.18 18.3
 6 8 4 136.59 21.9
 6 8 4 151.38 17.3
 6 8 4 158.08 17.1
 6 8 4 207.28 20.3
 -7 -8 -4 84.69 15.6
 -7 -8 -4 88.29 18
 -7 -8 -4 55.59 12.9
 -7 -8 -4 83.79 13.9
 7 8 4 85.99 15.4
 7 8 4 66.09 12.1
 -8 -8 -4 509.45 38.5
 -8 -8 -4 471.85 36.8
 -8 -8 -4 499.05 38.4
 8 8 4 505.55 40.2
 8 8 4 511.05 41.3
 8 8 4 567.44 36
 -9 -8 -4 737.53 49.99
 -9 -8 -4 765.32 49.99
 -9 -8 -4 722.83 50.09
 9 8 4 671.63 40.7
 9 8 4 817.22 51.39
 9 8 4 781.62 51.09
 -10 -8 -4 130.69 23.7
 -10 -8 -4 78.69 17.4
 -10 -8 -4 108.59 21
 10 8 4 124.79 24
 -11 -8 -4 226.88 28.3
 -11 -8 -4 207.18 35.7
 -11 -8 -4 266.97 29.4
 11 8 4 265.07 31.4
 11 8 4 185.48 34
 -12 -8 -4 49.6 17.8
 -12 -8 -4 49.5 14.8
 -12 -8 -4 68.39 18.4
 12 8 4 48.4 18.8
 12 8 4 58.39 17.6
 6 -9 -4 17.5 8.5
 -6 9 4 2.8 8
 5 -9 -4 57.29 24.4
 -5 9 4 45.8 9.9
 4 -9 -4 81.59 18.6
 4 -9 -4 77.09 21
 4 -9 -4 70.99 11.4
 -4 9 4 65.39 12.5
 3 -9 -4 119.49 24.6
 3 -9 -4 83.69 12.8
 3 -9 -4 117.89 22.6
 -3 9 4 75.39 20.6
 2 -9 -4 195.48 16.8
 2 -9 -4 166.68 28
 2 -9 -4 190.38 22.9
 -2 9 4 149.79 27.2
 -2 9 4 174.98 17.6
 1 -9 -4 44.8 9.4
 1 -9 -4 48.6 16.2
 -1 9 4 44.1 10.2
 -1 9 4 47.6 15.8
 0 -9 -4 -3 4.4
 0 -9 -4 7.9 7.5
 0 9 4 -8 3.9
 0 9 4 2.1 5.6
 -1 -9 -4 19.9 6.6
 -1 -9 -4 30.5 12.2
 1 9 4 40 13.9
 1 9 4 39.6 9.5
 -2 -9 -4 203.18 24.7
 -2 -9 -4 234.08 17.5
 2 9 4 204.58 26
 2 9 4 198.38 18.8
 2 9 4 164.08 14.6
 -3 -9 -4 771.02 37
 -3 -9 -4 633.74 45
 -3 -9 -4 725.83 41.9
 -3 -9 -4 770.42 38
 -3 -9 -4 762.22 36.2
 3 9 4 747.83 51.49
 3 9 4 655.13 37.9
 3 9 4 763.52 42.1
 3 9 4 651.73 44.3
 -4 -9 -4 -3.8 2.2
 -4 -9 -4 0.8 4.3
 -4 -9 -4 6.5 7.6
 -4 -9 -4 3.4 5.8
 -4 -9 -4 -5.4 2.8
 4 9 4 -4.8 4.9
 4 9 4 -3.3 3.5
 4 9 4 -4.3 6.2
 -5 -9 -4 1095.89 54.19
 -5 -9 -4 1020.2 52.49
 -5 -9 -4 1140.59 58.19
 -5 -9 -4 1071.99 58.49
 -5 -9 -4 1064.19 47.3
 5 9 4 1066.39 64.79
 5 9 4 1107.89 57.19
 5 9 4 1071.49 57.69
 -6 -9 -4 1 4.6
 -6 -9 -4 -0.2 6
 -6 -9 -4 -1.8 6.4
 -6 -9 -4 -7.8 3.7
 6 9 4 3.8 6.1
 6 9 4 -7.3 5.9
 6 9 4 8.5 7.6
 6 9 4 -2 4.7
 -7 -9 -4 307.07 25.1
 -7 -9 -4 381.56 31.8
 -7 -9 -4 370.46 26.6
 -7 -9 -4 328.47 28.3
 -7 -9 -4 299.77 28.2
 7 9 4 365.36 28.4
 7 9 4 320.47 33.6
 7 9 4 331.97 27.8
 -8 -9 -4 65.79 15
 -8 -9 -4 45.2 13.3
 -8 -9 -4 78.19 16.1
 -8 -9 -4 56.79 13.3
 8 9 4 36.1 15
 8 9 4 53.79 12.4
 8 9 4 55.79 14.1
 -9 -9 -4 11.1 7.7
 -9 -9 -4 9.7 8.5
 -9 -9 -4 -5.7 6.3
 9 9 4 -5.8 6.6
 9 9 4 -5.4 7.5
 9 9 4 -19.7 10.3
 9 9 4 -14.9 12.2
 -10 -9 -4 17.4 10.6
 -10 -9 -4 7.5 9.3
 -10 -9 -4 28.6 11
 10 9 4 -5.6 8.5
 10 9 4 22.3 13.5
 10 9 4 13.6 11.1
 -11 -9 -4 -12.2 9.9
 -11 -9 -4 8 10.5
 -11 -9 -4 -8 6.1
 11 9 4 -12.3 7
 11 9 4 -2.1 10.1
 -12 -9 -4 117.79 23.4
 -12 -9 -4 128.59 23.9
 -12 -9 -4 157.38 26.4
 12 9 4 123.29 26.4
 12 9 4 144.89 27.7
 5 -10 -4 152.48 26.1
 -5 10 4 120.59 23.3
 4 -10 -4 122.39 29.4
 3 -10 -4 81.99 22.5
 3 -10 -4 56.49 11.4
 -3 10 4 69.59 19.9
 -3 10 4 58.99 11.4
 2 -10 -4 158.98 30.1
 2 -10 -4 184.38 20.8
 -2 10 4 185.68 18.9
 1 -10 -4 14.1 9.5
 1 -10 -4 3.9 6
 -1 10 4 -5.7 4.1
 -1 10 4 12.9 12.3
 0 -10 -4 26 7.5
 0 -10 -4 25.7 13.7
 0 10 4 26.3 8.1
 -1 -10 -4 115.39 15.3
 -1 -10 -4 84.49 21.1
 1 10 4 117.79 17.4
 1 10 4 86.09 21.1
 1 10 4 125.99 24.3
 -2 -10 -4 122.69 14
 2 10 4 96.69 22.1
 2 10 4 127.39 22.6
 2 10 4 124.19 17.8
 -3 -10 -4 312.07 32
 -3 -10 -4 351.36 24.6
 -3 -10 -4 341.87 22
 3 10 4 358.16 36.9
 3 10 4 305.77 26.1
 -4 -10 -4 -5.9 4.9
 -4 -10 -4 8 5.6
 -4 -10 -4 -6.3 5.3
 4 10 4 7.5 8.6
 4 10 4 2.6 6.4
 4 10 4 7.9 10.7
 -5 -10 -4 835.12 50.99
 -5 -10 -4 900.31 45.4
 -5 -10 -4 856.01 45.2
 -5 -10 -4 787.42 48.8
 5 10 4 690.63 46.4
 5 10 4 803.82 58.09
 5 10 4 832.12 45.4
 5 10 4 785.72 49.99
 -6 -10 -4 195.18 16.2
 -6 -10 -4 183.58 21.4
 -6 -10 -4 245.18 25.3
 -6 -10 -4 166.88 19
 -6 -10 -4 184.78 19.5
 6 10 4 191.38 22.9
 6 10 4 137.09 25.4
 6 10 4 189.38 20.3
 6 10 4 221.28 24.2
 -7 -10 -4 102.29 14.6
 -7 -10 -4 127.09 16.9
 -7 -10 -4 157.48 23.5
 -7 -10 -4 122.89 19.5
 -7 -10 -4 103.99 17.5
 7 10 4 100.89 17.9
 7 10 4 88.99 21.5
 7 10 4 106.19 18.8
 -8 -10 -4 12.1 10.1
 -8 -10 -4 9.9 8.3
 -8 -10 -4 6 9
 8 10 4 -2 7.8
 8 10 4 3.1 8
 -9 -10 -4 2.2 7.1
 -9 -10 -4 1.8 7.7
 -9 -10 -4 -1.6 7.6
 9 10 4 -14.5 8
 9 10 4 -9 14.9
 9 10 4 -10.9 7.9
 9 10 4 -8.2 5.7
 -10 -10 -4 -1.7 9.3
 -10 -10 -4 -6 8.3
 -10 -10 -4 2.1 8.9
 10 10 4 -3.9 9.8
 10 10 4 -3.1 11.5
 10 10 4 -9.8 7.4
 -11 -10 -4 -6.6 8.4
 -11 -10 -4 -6.9 6.9
 -11 -10 -4 -0.1 8.4
 11 10 4 -4.6 6.9
 11 10 4 16.2 13.2
 4 -11 -4 30 15.4
 -4 11 4 6.5 9.5
 3 -11 -4 0 10.7
 3 -11 -4 0.8 9.7
 -3 11 4 0.3 8.4
 2 -11 -4 39.7 16.8
 2 -11 -4 28.3 9.6
 -2 11 4 54.59 15.3
 -2 11 4 26.1 8.5
 1 -11 -4 132.59 18
 1 -11 -4 174.68 30.9
 -1 11 4 173.58 29.9
 -1 11 4 165.28 18.4
 0 -11 -4 187.68 32.2
 0 -11 -4 196.18 18.8
 0 11 4 214.28 21.1
 0 11 4 223.48 27.9
 -1 -11 -4 105.59 17.4
 -1 -11 -4 125.59 25.5
 1 11 4 115.79 17.4
 1 11 4 98.29 21.7
 -2 -11 -4 62.89 18.1
 2 11 4 73.39 18.7
 2 11 4 70.49 18.9
 2 11 4 54.49 12.9
 -3 -11 -4 32.3 10.3
 -3 -11 -4 17.7 10.5
 3 11 4 17 12
 3 11 4 33.5 13
 3 11 4 33.4 10.7
 -4 -11 -4 -13.3 7
 -4 -11 -4 2 5.5
 -4 -11 -4 0.4 5.8
 4 11 4 10.1 8.5
 4 11 4 -2.2 6.3
 4 11 4 -12.2 6
 -5 -11 -4 34.9 10
 -5 -11 -4 5.9 6.9
 -5 -11 -4 24.9 9.9
 5 11 4 21.4 17
 5 11 4 17.6 11.4
 5 11 4 29.7 10.8
 5 11 4 17.8 7.6
 -6 -11 -4 67.79 14.4
 -6 -11 -4 92.79 15.7
 -6 -11 -4 78.09 18.2
 -6 -11 -4 60.59 14.9
 6 11 4 68.19 12.8
 6 11 4 50.49 14.7
 6 11 4 44.3 18.3
 6 11 4 64.99 17.2
 -7 -11 -4 61.59 14.1
 -7 -11 -4 65.09 15.1
 -7 -11 -4 77.49 17.3
 -7 -11 -4 38.3 12.1
 7 11 4 64.39 13.9
 7 11 4 69.59 17.7
 -8 -11 -4 249.18 26
 -8 -11 -4 233.38 27.7
 8 11 4 262.47 25.7
 8 11 4 176.48 25.3
 -9 -11 -4 164.68 20
 -9 -11 -4 215.98 34.5
 -9 -11 -4 209.68 25.9
 9 11 4 212.78 25.2
 9 11 4 251.97 36.2
 -10 -11 -4 5 11.3
 -10 -11 -4 -5.5 7
 -10 -11 -4 13.7 10.5
 10 11 4 -24.2 8.7
 10 11 4 2.3 9.4
 -11 -11 -4 19.7 12.9
 -11 -11 -4 10.9 11.6
 -11 -11 -4 37.8 14.4
 11 11 4 15.3 12
 11 11 4 29.8 15.4
 2 -12 -4 -4.2 11.2
 -2 12 4 8 12.1
 1 -12 -4 356.56 39.9
 1 -12 -4 251.97 21.3
 -1 12 4 309.97 36.4
 0 -12 -4 36.3 16.7
 0 -12 -4 13.3 8.5
 0 12 4 42.1 17
 0 12 4 16.6 7.7
 -1 -12 -4 308.87 25.4
 -1 -12 -4 341.17 38.5
 1 12 4 329.37 36.5
 1 12 4 301.37 26.1
 -2 -12 -4 120.79 26.7
 -2 -12 -4 135.39 18.9
 2 12 4 126.69 19.5
 2 12 4 151.78 29
 -3 -12 -4 307.47 25.4
 -3 -12 -4 301.97 33.9
 3 12 4 311.87 33.8
 3 12 4 255.17 25.2
 -4 -12 -4 24.5 12.8
 -4 -12 -4 33.8 11
 4 12 4 54.09 16.3
 4 12 4 17.5 10.2
 4 12 4 22.6 11.2
 -5 -12 -4 167.08 20.6
 -5 -12 -4 209.78 20
 -5 -12 -4 193.58 24.8
 5 12 4 242.38 29.5
 5 12 4 212.18 23.9
 5 12 4 240.48 22.3
 -6 -12 -4 159.68 23.8
 -6 -12 -4 196.48 24.3
 -6 -12 -4 212.58 21.3
 6 12 4 136.49 19.9
 6 12 4 192.58 28.6
 -7 -12 -4 159.58 20.5
 -7 -12 -4 207.18 21.6
 7 12 4 167.18 27.2
 7 12 4 161.18 20.3
 -8 -12 -4 119.09 19.7
 8 12 4 99.69 18.5
 8 12 4 94.29 18.9
 -9 -12 -4 282.07 30.2
 -9 -12 -4 331.57 33.2
 9 12 4 328.37 34.8
 -10 -12 -4 15.6 11.6
 -10 -12 -4 29.5 13.4
 10 12 4 31.3 12
 10 12 4 23.7 13.5
 1 -13 -4 -11 9.5
 -1 13 4 7.4 12.9
 0 -13 -4 12.2 11.2
 0 -13 -4 12.8 16
 0 13 4 9.5 12
 -1 -13 -4 35.4 17.4
 -1 -13 -4 37.7 10.6
 1 13 4 10.7 13.4
 1 13 4 25 9.4
 -2 -13 -4 -19.1 11.9
 -2 -13 -4 26.3 9.2
 2 13 4 28.7 10.4
 2 13 4 21.7 14.7
 -3 -13 -4 86.09 16.6
 -3 -13 -4 85.59 22.7
 3 13 4 84.09 16.3
 -4 -13 -4 62.89 18.4
 -4 -13 -4 49.4 13
 4 13 4 73.79 24.3
 4 13 4 52.19 13
 -5 -13 -4 123.69 18.6
 -5 -13 -4 129.59 23.9
 5 13 4 170.18 31.7
 -6 -13 -4 53.39 15.3
 -6 -13 -4 121.49 20.2
 6 13 4 6.7 15.5
 6 13 4 66.89 22.3
 -7 -13 -4 -0.6 6.7
 -7 -13 -4 5.6 7
 7 13 4 14.7 14.1
 7 13 4 -17.8 10.4
 -8 -13 -4 -2.9 7.6
 8 13 4 10.5 12.9
 -9 -13 -4 -7.5 6.7
 9 13 4 12.8 11.4
 -2 -14 -4 201.78 20.9
 -2 -14 -4 138.09 28
 2 14 4 173.28 32.7
 -3 -14 -4 134.49 17.4
 -3 -14 -4 149.09 28
 -4 -14 -4 4 11.1
 -4 -14 -4 -21 8.2
 4 14 4 10 10.6
 -5 -14 -4 56.99 17.2
 -5 -14 -4 47.7 10.2
 5 14 4 31.2 14.9
 -6 -14 -4 -8.8 7.4
 -6 -14 -4 -7.9 9.2
 6 14 4 -20.3 9.4
 -7 -14 -4 -3.2 7.9
 7 12 -5 250.17 29.8
 7 12 -5 224.38 37.3
 -7 -12 5 249.58 27.6
 -7 -12 5 254.17 29.2
 6 12 -5 -13.7 12.5
 6 12 -5 5 9.9
 6 12 -5 -6.9 12.1
 -6 -12 5 -9.7 6.1
 -6 -12 5 6.6 10.8
 5 12 -5 63.59 15.6
 5 12 -5 118.79 28
 5 12 -5 59.59 20.7
 -5 -12 5 110.29 19.6
 -5 -12 5 21 15.5
 4 12 -5 -14.4 14.7
 4 12 -5 -2.9 12
 4 12 -5 -16.1 6
 -4 -12 5 11.1 9.4
 -4 -12 5 -1.7 6.8
 3 12 -5 8.2 12.5
 3 12 -5 22 13.9
 -3 -12 5 9.2 8.7
 -3 -12 5 16.2 9.4
 2 12 -5 -6.5 13.3
 2 12 -5 18.5 15.4
 -2 -12 5 12.1 9.5
 1 12 -5 4.2 12.6
 1 12 -5 7.2 15.4
 -1 -12 5 14 9.9
 -1 -12 5 19.5 11.9
 0 12 -5 55.89 18.6
 0 12 -5 22.4 20
 0 -12 5 23.4 14.1
 0 -12 5 49 15.5
 -1 12 -5 14.3 19.5
 -1 12 -5 -5.4 13.2
 1 -12 5 -4.6 9.2
 1 -12 5 3 10.1
 8 11 -5 106.99 23.2
 8 11 -5 59.69 20.2
 -8 -11 5 69.29 16.2
 -8 -11 5 70.89 15.6
 7 11 -5 48 14.6
 7 11 -5 9.8 11.5
 7 11 -5 -2.6 8.6
 -7 -11 5 13.3 9.2
 -7 -11 5 -4.3 6.9
 6 11 -5 -4 8.1
 6 11 -5 -1.6 12.5
 6 11 -5 15.9 16.5
 5 11 -5 -1.6 7.2
 5 11 -5 4.2 13
 5 11 -5 10.7 12.1
 -5 -11 5 12.2 9
 -5 -11 5 14.4 9.4
 -5 -11 5 12.6 9.4
 4 11 -5 32.7 19.6
 4 11 -5 26.2 15.1
 -4 -11 5 39.9 13
 -4 -11 5 8.9 11.7
 3 11 -5 697.33 56.29
 3 11 -5 623.44 57.39
 -3 -11 5 619.64 42.4
 -3 -11 5 563.14 41.9
 2 11 -5 -1.3 11
 2 11 -5 -3.3 11.1
 -2 -11 5 -15.9 7.3
 -2 -11 5 -4.7 7.3
 -2 -11 5 -0.9 8.6
 1 11 -5 751.52 67.09
 1 11 -5 787.52 60.79
 -1 -11 5 688.63 47.6
 -1 -11 5 884.91 55.79
 -1 -11 5 794.72 50.19
 0 11 -5 -17 8.6
 0 11 -5 7.1 17.9
 0 -11 5 0.9 8.4
 0 -11 5 -14.3 5.6
 0 -11 5 0.6 7.6
 -1 11 -5 211.48 42.8
 -1 11 -5 179.58 37.2
 1 -11 5 148.39 32.2
 1 -11 5 134.09 21.6
 1 -11 5 155.88 24.7
 -2 11 -5 -6.7 10.5
 -2 11 -5 -13 11.9
 2 -11 5 22.5 10.5
 2 -11 5 -8.2 7.5
 2 -11 5 2.4 13.5
 -3 11 -5 -6.9 12.3
 -3 11 -5 -24.7 8.4
 3 -11 5 -1.1 13.2
 3 -11 5 -13.5 7.2
 9 10 -5 10.8 11.8
 9 10 -5 5.6 12.7
 -9 -10 5 8.7 8.9
 -9 -10 5 6.9 10.6
 8 10 -5 9.7 13.6
 -8 -10 5 35.9 13.3
 -8 -10 5 -3.7 5.3
 7 10 -5 43.8 17.2
 7 10 -5 68.39 16.4
 -7 -10 5 55.39 14.9
 6 10 -5 104.79 23.1
 6 10 -5 100.89 24.4
 6 10 -5 76.99 17.1
 -6 -10 5 123.69 20
 -6 -10 5 133.99 22.2
 5 10 -5 16.2 12.2
 5 10 -5 -21.8 10.2
 5 10 -5 -2.9 8.4
 -5 -10 5 10.4 7.8
 -5 -10 5 -1.4 5.9
 4 10 -5 212.78 35.6
 4 10 -5 253.47 32.6
 -4 -10 5 279.77 27.1
 -4 -10 5 276.77 25.7
 -4 -10 5 275.17 27.4
 3 10 -5 82.09 21.9
 3 10 -5 80.89 23.5
 -3 -10 5 67.09 16.4
 -3 -10 5 69.49 15.3
 2 10 -5 0 11.6
 2 10 -5 2.5 13.1
 -2 -10 5 -4.7 5
 -2 -10 5 -16.7 5.8
 -2 -10 5 0.6 7.4
 1 10 -5 113.79 28.7
 1 10 -5 87.09 22.3
 -1 -10 5 92.89 17.8
 -1 -10 5 119.49 21.2
 -1 -10 5 60.19 15.3
 0 10 -5 119.59 26.1
 0 10 -5 170.38 34.7
 0 -10 5 159.48 23.1
 0 -10 5 139.29 22.7
 0 -10 5 166.18 27.1
 -1 10 -5 -1 12.1
 -1 10 -5 24.7 16.9
 1 -10 5 21.1 12.8
 1 -10 5 16.4 9.8
 1 -10 5 4.7 6.8
 -2 10 -5 -5.2 9.3
 -2 10 -5 -11.8 14
 2 -10 5 4.5 10.2
 2 -10 5 16.9 11.2
 2 -10 5 4.5 9.5
 -3 10 -5 80.39 30.3
 -3 10 -5 79.19 21.5
 3 -10 5 64.69 15.9
 3 -10 5 117.89 26.4
 3 -10 5 116.39 24.1
 -4 10 -5 8.2 16.2
 -4 10 -5 -4 10.7
 4 -10 5 0 8.2
 4 -10 5 9.8 12.1
 4 -10 5 22.8 10.7
 10 9 -5 -15.3 9.1
 10 9 -5 -29.3 11.5
 -10 -9 5 5 9.9
 -10 -9 5 -13.3 7.6
 9 9 -5 230.48 29
 9 9 -5 158.28 29.8
 9 9 -5 255.47 31.2
 -9 -9 5 281.17 30.4
 -9 -9 5 344.87 51.99
 8 9 -5 13.1 10.9
 8 9 -5 34.9 11.3
 -8 -9 5 10.6 9.1
 -8 -9 5 54.89 16.5
 7 9 -5 724.53 54.19
 7 9 -5 745.53 51.19
 -7 -9 5 733.93 40.1
 -7 -9 5 727.73 46.1
 -7 -9 5 821.02 52.49
 6 9 -5 236.08 25.7
 6 9 -5 271.67 31.7
 -6 -9 5 208.58 17.2
 -6 -9 5 225.28 25.5
 5 9 -5 728.33 62.19
 5 9 -5 820.92 81.59
 5 9 -5 695.23 53.49
 5 9 -5 738.73 47
 -5 -9 5 766.82 45.3
 -5 -9 5 802.92 49.1
 4 9 -5 44.7 17.5
 4 9 -5 67.99 21.4
 4 9 -5 68.59 18.3
 -4 -9 5 52.79 12.4
 -4 -9 5 41.1 12
 3 9 -5 374.26 40.1
 3 9 -5 329.57 38.1
 3 9 -5 362.96 37
 -3 -9 5 411.76 31.8
 -3 -9 5 417.86 30.6
 -3 -9 5 412.26 30
 -3 -9 5 451.65 33.2
 2 9 -5 337.77 39.4
 2 9 -5 329.37 34
 2 9 -5 385.96 41.6
 -2 -9 5 382.06 29.4
 -2 -9 5 357.06 29.6
 -2 -9 5 375.96 30.5
 1 9 -5 166.38 30.8
 1 9 -5 162.98 27.8
 1 9 -5 124.49 25.1
 -1 -9 5 164.08 19.5
 -1 -9 5 157.68 22.6
 0 9 -5 673.13 55.29
 0 9 -5 799.62 55.09
 0 9 -5 797.32 63.19
 0 -9 5 767.62 45.6
 0 -9 5 831.52 52.39
 0 -9 5 733.43 47
 -1 9 -5 557.84 44.7
 -1 9 -5 508.25 46.3
 -1 9 -5 570.94 52.59
 1 -9 5 613.74 45
 1 -9 5 594.54 39.5
 1 -9 5 509.55 39.2
 -2 9 -5 269.97 43.1
 -2 9 -5 279.37 31
 2 -9 5 253.77 28.3
 2 -9 5 259.87 26.5
 2 -9 5 318.67 33.8
 -3 9 -5 196.08 37.1
 -3 9 -5 210.08 30.8
 -3 9 -5 142.99 29.2
 3 -9 5 207.78 27.8
 3 -9 5 236.38 25.1
 3 -9 5 186.28 27.4
 -4 9 -5 4.9 11.7
 -4 9 -5 -6.3 12.2
 4 -9 5 -12.3 7.9
 4 -9 5 -0.1 8.8
 4 -9 5 20.8 13.4
 -5 9 -5 -16.6 13.1
 5 -9 5 30 15.1
 5 -9 5 37.8 14.7
 5 -9 5 7.7 13.3
 -6 9 -5 6.2 17.3
 -6 9 -5 7.6 13.2
 6 -9 5 29.8 12.4
 6 -9 5 35.4 14.6
 10 8 -5 19.3 10.8
 10 8 -5 21.6 13.7
 -10 -8 5 4.9 9.1
 -10 -8 5 4.6 9.2
 9 8 -5 4.9 11.9
 9 8 -5 25.2 13.8
 9 8 -5 0.9 9.8
 9 8 -5 32.4 15.5
 -9 -8 5 26.9 13
 -9 -8 5 30 11.8
 8 8 -5 29.9 11.6
 8 8 -5 16.3 10.8
 8 8 -5 2.2 8.1
 -8 -8 5 -3.4 7.4
 -8 -8 5 10.9 9.5
 7 8 -5 140.79 17.6
 7 8 -5 223.28 25.5
 7 8 -5 145.49 25.9
 -7 -8 5 192.48 24.1
 -7 -8 5 211.78 23.3
 6 8 -5 42.8 14.7
 6 8 -5 62.19 24.6
 6 8 -5 17.3 6.8
 6 8 -5 31 12.3
 6 8 -5 34.7 12.4
 -6 -8 5 27.3 11.7
 -6 -8 5 19.2 7.5
 -6 -8 5 44.7 13.3
 5 8 -5 281.67 31.6
 5 8 -5 301.07 36.4
 5 8 -5 328.07 27.7
 5 8 -5 319.77 33.2
 -5 -8 5 355.46 29.9
 -5 -8 5 297.37 27.3
 -5 -8 5 295.47 19.8
 4 8 -5 185.68 29.4
 4 8 -5 239.48 32.7
 -4 -8 5 182.38 33.1
 3 8 -5 -0.4 8.5
 3 8 -5 16.1 12
 3 8 -5 -4.8 5.1
 -3 -8 5 13.7 7.7
 -3 -8 5 0.9 4.5
 -3 -8 5 12.6 7.7
 -3 -8 5 0.5 1.7
 2 8 -5 325.37 35.9
 2 8 -5 407.36 35.5
 2 8 -5 358.76 37.5
 -2 -8 5 355.06 26.9
 -2 -8 5 391.86 29.7
 -2 -8 5 412.76 29.9
 1 8 -5 4.2 9.3
 1 8 -5 5.7 11.2
 1 8 -5 -1.6 7.1
 -1 -8 5 0.2 4.8
 -1 -8 5 14.4 8
 -1 -8 5 7.2 5.9
 0 8 -5 55.39 16.1
 0 8 -5 79.09 19.3
 0 -8 5 61.79 14.3
 0 -8 5 71.39 16.1
 -1 8 -5 4.5 9.4
 -1 8 -5 8.7 13.4
 1 -8 5 1.1 6.8
 1 -8 5 4.3 9.9
 1 -8 5 1 7
 -2 8 -5 10.9 9.1
 -2 8 -5 18.8 14.3
 -2 8 -5 29.5 12.9
 2 -8 5 19.6 10.5
 2 -8 5 26.5 10.9
 2 -8 5 46.6 12.5
 -3 8 -5 62.39 17.4
 -3 8 -5 123.19 28.2
 -3 8 -5 78.39 18.5
 3 -8 5 79.29 16.6
 3 -8 5 91.89 19.2
 3 -8 5 104.99 22.6
 -4 8 -5 40.6 17.9
 -4 8 -5 56.39 16.1
 4 -8 5 52.99 14.9
 4 -8 5 95.89 22
 4 -8 5 64.39 18.3
 -5 8 -5 8.4 9.3
 -5 8 -5 18.6 13.9
 5 -8 5 15.8 10.2
 5 -8 5 13.9 10
 5 -8 5 15.5 10.3
 -6 8 -5 68.39 21.7
 -6 8 -5 38.9 14.8
 6 -8 5 92.99 20.5
 -7 8 -5 -19.3 11.1
 -7 8 -5 -22.4 12
 7 -8 5 2.9 11.9
 7 -8 5 -0.1 9.7
 11 7 -5 136.79 27.5
 11 7 -5 222.68 36.6
 11 7 -5 159.98 28
 -11 -7 5 269.27 31
 -11 -7 5 241.18 33.9
 10 7 -5 121.69 22.1
 10 7 -5 87.19 27.3
 10 7 -5 109.09 25.3
 -10 -7 5 166.08 28.2
 -10 -7 5 129.29 24.1
 9 7 -5 204.28 32.2
 9 7 -5 216.08 24.7
 9 7 -5 208.68 31.3
 -9 -7 5 233.98 27.7
 -9 -7 5 200.18 25.1
 8 7 -5 11.5 10.2
 8 7 -5 0.6 7.8
 8 7 -5 7 10.8
 -8 -7 5 8 8.5
 -8 -7 5 7.9 8.1
 7 7 -5 116.29 21.4
 7 7 -5 79.39 14.5
 7 7 -5 125.89 22.4
 -7 -7 5 106.39 18.5
 -7 -7 5 106.79 19.5
 -7 -7 5 109.09 19.8
 6 7 -5 375.16 31.2
 6 7 -5 384.86 35.4
 6 7 -5 341.67 24.6
 6 7 -5 318.17 29.8
 -6 -7 5 403.86 32.2
 -6 -7 5 385.36 29.5
 -6 -7 5 420.76 32.6
 5 7 -5 267.57 34
 5 7 -5 350.56 27.3
 5 7 -5 281.17 19.3
 5 7 -5 276.17 28.8
 5 7 -5 262.77 27.9
 -5 -7 5 267.67 23.1
 -5 -7 5 344.77 27.6
 -5 -7 5 319.97 26.6
 4 7 -5 587.34 36.1
 4 7 -5 567.44 41
 4 7 -5 598.14 43.2
 4 7 -5 547.55 46.1
 4 7 -5 521.35 28
 -4 -7 5 550.54 28
 -4 -7 5 605.14 37.8
 -4 -7 5 561.94 36.4
 3 7 -5 1767.32 96.99
 3 7 -5 1797.92 89.69
 3 7 -5 1894.91 94.19
 -3 -7 5 2012.5 80.19
 -3 -7 5 1898.21 83.69
 -3 -7 5 1865.71 80.09
 2 7 -5 134.59 21.8
 2 7 -5 154.68 25.4
 2 7 -5 124.99 23.9
 -2 -7 5 130.09 15.2
 -2 -7 5 159.38 16.6
 -2 -7 5 117.89 15.3
 1 7 -5 1219.38 71.29
 1 7 -5 1154.48 64.59
 -1 -7 5 1169.38 59.29
 -1 -7 5 1283.57 61.49
 -1 -7 5 1188.18 56.39
 0 7 -5 -3.7 5.2
 0 7 -5 10 9.3
 0 7 -5 4.9 8.2
 0 -7 5 0.6 5.1
 0 -7 5 1.4 5.7
 0 -7 5 -0.7 3.8
 -1 7 -5 132.49 20.9
 -1 7 -5 158.28 24.6
 -1 7 -5 173.28 28.3
 1 -7 5 160.28 16.9
 1 -7 5 154.68 18.9
 1 -7 5 178.88 21.2
 -2 7 -5 341.27 36.7
 -2 7 -5 247.08 26.1
 2 -7 5 249.08 25.1
 2 -7 5 308.37 28.8
 2 -7 5 281.57 23.7
 -3 7 -5 24.9 10.9
 -3 7 -5 57.59 19.1
 -3 7 -5 44.6 13.1
 3 -7 5 39.3 13.2
 3 -7 5 42.9 11.5
 3 -7 5 56.29 15.4
 -4 7 -5 783.72 51.79
 -4 7 -5 818.32 51.79
 -4 7 -5 922.61 64.39
 4 -7 5 833.72 50.09
 4 -7 5 837.92 55.59
 4 -7 5 822.12 53.49
 -5 7 -5 -8.7 6.3
 -5 7 -5 6.6 11.6
 5 -7 5 16.3 9.3
 5 -7 5 3.2 10.7
 5 -7 5 10.9 9.9
 -6 7 -5 294.87 33.4
 -6 7 -5 322.17 38.1
 6 -7 5 349.96 32.2
 6 -7 5 291.27 32.9
 -7 7 -5 9 14.1
 7 -7 5 29 12.1
 7 -7 5 11.6 12.9
 -8 7 -5 -19.2 10.9
 -8 7 -5 3.9 10.8
 8 -7 5 -10.4 11.6
 11 6 -5 85.59 23.8
 11 6 -5 76.49 21
 11 6 -5 49.8 17.7
 -11 -6 5 103.89 20.5
 -11 -6 5 95.89 20.5
 10 6 -5 20.3 12.3
 10 6 -5 21.5 13
 -10 -6 5 4.9 12.7
 9 6 -5 7.3 9.6
 9 6 -5 28.8 13.8
 9 6 -5 -0.3 9.5
 -9 -6 5 7.1 8.7
 -9 -6 5 5.7 8
 8 6 -5 -1.8 8.8
 8 6 -5 -15.6 5.9
 8 6 -5 7.8 11.9
 -8 -6 5 -4 5.4
 -8 -6 5 1.3 7.6
 -8 -6 5 7.5 7.2
 7 6 -5 7.5 8.2
 7 6 -5 2.9 9.1
 7 6 -5 5.6 7.3
 7 6 -5 3.2 9.2
 7 6 -5 4.2 5.3
 -7 -6 5 2.1 6.3
 -7 -6 5 12.4 8.8
 -7 -6 5 -4.2 4.9
 6 6 -5 2136.49 91.09
 6 6 -5 2045 96.29
 6 6 -5 2072.19 94.09
 6 6 -5 2267.17 102.39
 -6 -6 5 2064.99 94.59
 -6 -6 5 2266.17 98.49
 -6 -6 5 2230.08 97.59
 5 6 -5 1016.1 67.19
 5 6 -5 997.6 56.99
 5 6 -5 1039.2 59.89
 5 6 -5 1014.1 54.49
 5 6 -5 1039.2 48.9
 -5 -6 5 1104.19 56.49
 -5 -6 5 1162.98 57.69
 -5 -6 5 1151.78 54.99
 4 6 -5 782.22 64.49
 4 6 -5 749.92 35.7
 4 6 -5 856.21 50.09
 4 6 -5 915.71 45.1
 4 6 -5 800.52 49.1
 -4 -6 5 721.33 50.09
 -4 -6 5 787.82 41.9
 -4 -6 5 821.92 44.6
 3 6 -5 399.36 32.7
 3 6 -5 393.46 35.4
 3 6 -5 359.96 30.3
 3 6 -5 358.06 15.3
 -3 -6 5 349.87 19.2
 -3 -6 5 382.26 26.5
 -3 -6 5 382.86 26.8
 2 6 -5 21.1 9.8
 2 6 -5 7 6.7
 2 6 -5 5.3 7.2
 -2 -6 5 14.5 3.4
 -2 -6 5 10.2 5
 -2 -6 5 16.7 6.6
 -2 -6 5 5.2 5
 1 6 -5 288.67 29.4
 1 6 -5 250.17 26.7
 1 6 -5 286.57 25.7
 -1 -6 5 275.37 22
 -1 -6 5 269.17 20
 0 6 -5 61.29 13.3
 0 6 -5 51.89 13.6
 0 6 -5 67.19 16.8
 0 -6 5 66.39 11.6
 0 -6 5 49 11.5
 0 -6 5 45.1 10.1
 -1 6 -5 12.9 7.4
 -1 6 -5 9.5 8.4
 -1 6 -5 13.7 10.5
 1 -6 5 18.1 8.4
 1 -6 5 11.8 5.7
 1 -6 5 29.2 10.4
 -2 6 -5 27.6 13.5
 -2 6 -5 33.3 10.9
 -2 6 -5 15.6 8.7
 2 -6 5 40.7 9.8
 2 -6 5 34.9 11.7
 2 -6 5 34 11.1
 -3 6 -5 313.67 26.5
 -3 6 -5 276.97 26.3
 -3 6 -5 280.67 31.1
 3 -6 5 342.37 30.1
 3 -6 5 247.68 25.5
 3 -6 5 280.87 24.3
 -4 6 -5 796.02 46.3
 -4 6 -5 820.62 57.49
 -4 6 -5 756.22 46.4
 4 -6 5 694.33 45
 4 -6 5 815.22 50.69
 4 -6 5 788.82 51.39
 -5 6 -5 150.98 27.4
 -5 6 -5 150.58 18.6
 -5 6 -5 111.59 17.4
 5 -6 5 116.79 22.3
 5 -6 5 116.69 19
 5 -6 5 132.39 22.8
 -6 6 -5 195.68 31.2
 -6 6 -5 151.38 19.3
 -6 6 -5 157.98 26.7
 6 -6 5 171.78 24.2
 6 -6 5 193.08 25.7
 6 -6 5 155.08 27.2
 -7 6 -5 36.5 15.3
 -7 6 -5 15.9 12.5
 7 -6 5 16.5 11.4
 7 -6 5 -2.6 9
 7 -6 5 4.9 7.6
 -8 6 -5 -4.1 12.1
 8 -6 5 -3.8 7.9
 8 -6 5 -0.4 10.8
 11 5 -5 204.28 34.3
 11 5 -5 138.09 26.3
 11 5 -5 192.28 31.2
 -11 -5 5 151.08 24.8
 -11 -5 5 124.89 25.4
 10 5 -5 63.49 18.9
 10 5 -5 69.59 20.1
 10 5 -5 55.19 19.5
 -10 -5 5 76.99 19
 -10 -5 5 88.29 19.4
 9 5 -5 697.33 51.49
 9 5 -5 834.52 57.69
 9 5 -5 775.12 55.69
 -9 -5 5 912.21 56.19
 -9 -5 5 805.42 52.39
 8 5 -5 95.69 20.9
 8 5 -5 78.89 19.3
 -8 -5 5 121.29 20.3
 -8 -5 5 84.09 17.3
 7 5 -5 822.22 52.69
 7 5 -5 847.02 48.9
 7 5 -5 841.62 53.39
 7 5 -5 873.91 51.79
 -7 -5 5 755.52 48.4
 -7 -5 5 831.42 69.69
 6 5 -5 55.59 11.7
 6 5 -5 85.49 16.8
 6 5 -5 73.39 14
 6 5 -5 66.89 15.9
 -6 -5 5 64.29 13.8
 -6 -5 5 77.79 15.1
 -6 -5 5 48.2 12.5
 5 5 -5 186.78 18.6
 5 5 -5 175.88 21.1
 5 5 -5 171.98 22.5
 5 5 -5 217.78 18.1
 -5 -5 5 237.98 20.1
 -5 -5 5 196.68 19.6
 4 5 -5 311.57 31.5
 4 5 -5 308.77 26.8
 4 5 -5 319.97 23.6
 4 5 -5 340.27 28.3
 4 5 -5 334.07 20.4
 -4 -5 5 345.87 24.8
 -4 -5 5 365.86 25.5
 -4 -5 5 312.57 23
 3 5 -5 361.56 23.6
 3 5 -5 376.66 29.7
 3 5 -5 336.67 18
 3 5 -5 344.57 32
 3 5 -5 380.36 28.5
 -3 -5 5 391.46 25.6
 -3 -5 5 388.56 25.8
 2 5 -5 2721.53 118.69
 2 5 -5 2956.9 123.19
 2 5 -5 3028 130.39
 -2 -5 5 3133.49 118.59
 -2 -5 5 3100.79 115.09
 -2 -5 5 3008.9 109.29
 -2 -5 5 2777.72 125.19
 -2 -5 5 3352.66 116.69
 1 5 -5 2641.24 113.09
 1 5 -5 2361.56 102.59
 1 5 -5 2609.34 113.09
 1 5 -5 2565.34 107.49
 -1 -5 5 2835.62 109.09
 -1 -5 5 2600.24 99.59
 -1 -5 5 2441.96 108.69
 -1 -5 5 2477.45 91.79
 -1 -5 5 2587.34 102.19
 0 5 -5 4601.64 174.98
 0 5 -5 4092.29 161.58
 0 5 -5 4302.87 166.18
 0 5 -5 4199.28 170.08
 0 -5 5 4217.98 167.28
 0 -5 5 4076.19 158.08
 0 -5 5 4460.15 164.18
 -1 5 -5 1262.67 65.99
 -1 5 -5 1095.79 56.39
 -1 5 -5 1149.48 54.49
 -1 5 -5 1235.08 61.19
 1 -5 5 1201.58 56.39
 1 -5 5 1166.68 52.69
 1 -5 5 1149.48 57.39
 1 -5 5 1094.99 62.29
 -2 5 -5 639.74 38.9
 -2 5 -5 594.74 43.6
 -2 5 -5 670.63 38.1
 2 -5 5 593.84 33.9
 2 -5 5 628.54 37.8
 2 -5 5 655.23 39.4
 2 -5 5 586.94 35.9
 -3 5 -5 144.49 16.2
 -3 5 -5 129.29 16.2
 -3 5 -5 121.29 23
 3 -5 5 142.09 17.7
 3 -5 5 131.49 17.6
 3 -5 5 108.09 9.9
 3 -5 5 132.19 15.4
 -4 5 -5 12.9 11.1
 -4 5 -5 4.8 5.2
 -4 5 -5 16.6 8
 4 -5 5 9.4 7.1
 4 -5 5 5.1 5.3
 4 -5 5 3.8 6.5
 4 -5 5 12.8 8.5
 -5 5 -5 11.7 7.6
 -5 5 -5 35.5 14.9
 -5 5 -5 14.3 7.1
 5 -5 5 18.5 7.7
 5 -5 5 33.4 11.9
 -6 5 -5 163.38 18.3
 -6 5 -5 184.38 29.2
 -6 5 -5 200.08 28.5
 -6 5 -5 144.19 23.1
 6 -5 5 179.88 20.1
 6 -5 5 149.39 25.5
 6 -5 5 201.58 24
 6 -5 5 192.28 22
 -7 5 -5 13.9 13.5
 -7 5 -5 1.7 11.1
 -7 5 -5 15.9 11.6
 7 -5 5 24.2 11.2
 7 -5 5 31 12.8
 7 -5 5 40.4 14.1
 -8 5 -5 209.98 26.1
 -8 5 -5 153.08 23.8
 -8 5 -5 174.88 28.8
 8 -5 5 210.08 26
 8 -5 5 272.07 28.7
 8 -5 5 238.28 35.5
 -9 5 -5 -10.9 8.5
 -9 5 -5 -0.6 11.9
 9 -5 5 10.4 8.5
 9 -5 5 -11.5 10.7
 9 -5 5 -13.4 14.9
 11 4 -5 -2.3 12.5
 11 4 -5 33 13.6
 11 4 -5 4.6 13.2
 -11 -4 5 11 12.3
 -11 -4 5 43.4 12.5
 10 4 -5 32.4 15.7
 10 4 -5 10.6 16
 10 4 -5 34 16.1
 -10 -4 5 49 15.7
 -10 -4 5 42.7 13.5
 9 4 -5 444.56 39.3
 9 4 -5 506.85 43.4
 9 4 -5 411.76 39.7
 -9 -4 5 471.05 47.2
 -9 -4 5 466.25 38.6
 -9 -4 5 482.15 37.8
 8 4 -5 25 11
 8 4 -5 31.7 12.8
 8 4 -5 -1 9.4
 -8 -4 5 24.2 8.4
 -8 -4 5 35.2 11.3
 -8 -4 5 26.8 10.8
 7 4 -5 38.7 13.1
 7 4 -5 22.7 11.5
 7 4 -5 -3 7.7
 7 4 -5 19.1 8.5
 -7 -4 5 1.1 6.2
 -7 -4 5 13.4 8.7
 -7 -4 5 10 7.9
 6 4 -5 5.9 7.6
 6 4 -5 12.5 8
 6 4 -5 6.3 7.1
 6 4 -5 4 5.4
 6 4 -5 10.3 5.2
 -6 -4 5 12.2 7.2
 -6 -4 5 8.4 7
 -6 -4 5 6.1 5.8
 5 4 -5 14.6 7.4
 5 4 -5 19.5 7.5
 5 4 -5 7.9 4.7
 5 4 -5 8 6.4
 -5 -4 5 3.4 5.2
 -5 -4 5 -0.4 4.7
 -5 -4 5 10.9 5.4
 4 4 -5 463.85 32.6
 4 4 -5 506.35 27.5
 4 4 -5 466.25 31.7
 -4 -4 5 499.25 30.2
 -4 -4 5 507.85 30.2
 -4 -4 5 465.25 28.8
 3 4 -5 4.9 5
 3 4 -5 0.5 6.2
 3 4 -5 0.4 7.3
 3 4 -5 6.2 3.5
 -3 -4 5 3 3.8
 -3 -4 5 1.8 4.5
 -3 -4 5 4.4 5.2
 2 4 -5 773.92 42.9
 2 4 -5 871.51 46.5
 2 4 -5 806.52 48.1
 2 4 -5 792.12 31.6
 -2 -4 5 853.31 40.6
 -2 -4 5 785.02 45.9
 -2 -4 5 751.42 33.6
 -2 -4 5 817.12 39.5
 1 4 -5 435.56 28.7
 1 4 -5 424.66 31.4
 1 4 -5 413.36 35
 1 4 -5 442.96 26.2
 -1 -4 5 449.36 23.7
 -1 -4 5 445.46 25.6
 -1 -4 5 387.96 28.7
 -1 -4 5 437.46 19.8
 -1 -4 5 487.75 25.8
 0 4 -5 945.11 48
 0 4 -5 988.4 46.2
 0 4 -5 999.5 51.89
 0 4 -5 1000.2 53.39
 0 -4 5 978.1 49.7
 0 -4 5 1051.19 47.4
 0 -4 5 1001.5 43.6
 0 -4 5 946.31 38.6
 -1 4 -5 365.16 26.2
 -1 4 -5 358.26 23.2
 -1 4 -5 331.07 23.9
 -1 4 -5 336.97 28.6
 1 -4 5 390.16 25.1
 1 -4 5 319.67 22.8
 1 -4 5 359.36 21.6
 1 -4 5 356.16 24.7
 -2 4 -5 328.17 28.8
 -2 4 -5 366.96 24.1
 -2 4 -5 352.36 24.9
 2 -4 5 285.57 15.5
 2 -4 5 317.47 23.9
 2 -4 5 314.07 22.1
 2 -4 5 312.77 20.8
 -3 4 -5 547.65 38.8
 -3 4 -5 594.44 33.4
 -3 4 -5 527.35 31.6
 3 -4 5 535.15 34.8
 3 -4 5 557.24 35.4
 3 -4 5 535.35 31.6
 3 -4 5 545.15 26.7
 -4 4 -5 272.17 20.9
 -4 4 -5 303.47 29
 4 -4 5 272.07 22.4
 4 -4 5 247.98 18.7
 4 -4 5 274.67 24.8
 4 -4 5 301.07 25.8
 -5 4 -5 273.87 28.6
 -5 4 -5 270.67 20.7
 -5 4 -5 258.37 19.9
 5 -4 5 303.27 27
 5 -4 5 298.27 24.7
 5 -4 5 271.57 24.9
 5 -4 5 262.97 27
 -6 4 -5 173.58 23.2
 -6 4 -5 122.29 11.9
 -6 4 -5 97.89 19
 -6 4 -5 166.28 24.8
 6 -4 5 119.19 18.5
 6 -4 5 119.39 18.9
 -7 4 -5 5.7 10.6
 -7 4 -5 1.4 9.1
 -7 4 -5 -3.6 7.7
 7 -4 5 31 14.3
 7 -4 5 17.2 7.2
 7 -4 5 0.3 7.6
 7 -4 5 7.5 9.3
 -8 4 -5 -1.9 7.5
 -8 4 -5 11.2 11.2
 -8 4 -5 18.2 10
 8 -4 5 0.4 7.9
 8 -4 5 12.7 11.2
 8 -4 5 5.6 9.4
 -9 4 -5 0.3 8
 -9 4 -5 1.3 9.6
 9 -4 5 14.7 10
 9 -4 5 4.5 10
 -10 4 -5 37.6 14.1
 -10 4 -5 11.6 12.8
 10 -4 5 19.9 15.2
 10 -4 5 45 16.9
 11 3 -5 71.59 18.3
 11 3 -5 53.29 18.4
 11 3 -5 70.79 20
 -11 -3 5 84.99 20.7
 -11 -3 5 68.59 17.1
 10 3 -5 -8.3 8.1
 10 3 -5 18.3 12.3
 10 3 -5 9 12
 -10 -3 5 8.8 9.2
 -10 -3 5 -2.4 5.3
 9 3 -5 76.29 19.1
 9 3 -5 63.09 20.7
 9 3 -5 94.59 22
 -9 -3 5 92.79 17.5
 -9 -3 5 89.09 18.7
 -9 -3 5 91.39 17.2
 8 3 -5 101.79 20.1
 8 3 -5 85.49 19.3
 8 3 -5 88.09 19.5
 -8 -3 5 93.19 18.2
 -8 -3 5 77.29 15.9
 -8 -3 5 69.39 15.3
 7 3 -5 147.09 23.4
 7 3 -5 208.28 24.4
 7 3 -5 188.68 22.3
 -7 -3 5 190.68 20.4
 -7 -3 5 208.88 21.1
 -7 -3 5 220.78 22.7
 6 3 -5 322.37 26.1
 6 3 -5 297.17 25.5
 6 3 -5 296.27 26.4
 6 3 -5 268.47 25.2
 -6 -3 5 278.47 23.2
 -6 -3 5 274.07 23
 -6 -3 5 325.97 26
 -6 -3 5 311.87 19.6
 5 3 -5 1620.14 71.39
 5 3 -5 1738.33 79.09
 5 3 -5 1596.54 75.59
 5 3 -5 1876.51 79.59
 5 3 -5 1787.12 76.49
 -5 -3 5 1720.53 75.29
 -5 -3 5 1624.74 74.89
 -5 -3 5 1721.03 74.69
 4 3 -5 1752.12 72.79
 4 3 -5 1801.02 75.99
 4 3 -5 1790.52 74.79
 4 3 -5 1656.73 75.39
 4 3 -5 1620.94 76.99
 -4 -3 5 1820.82 74.99
 -4 -3 5 1699.63 82.59
 -4 -3 5 1797.02 74.79
 3 3 -5 2623.14 107.89
 3 3 -5 2531.35 104.89
 3 3 -5 2556.24 100.29
 3 3 -5 2626.34 107.99
 3 3 -5 2650.83 102.79
 -3 -3 5 2704.73 103.69
 -3 -3 5 2778.72 103.99
 -3 -3 5 2838.02 104.99
 -3 -3 5 2576.84 112.09
 2 3 -5 1020.4 49.7
 2 3 -5 951.8 46.5
 2 3 -5 1032.7 41.4
 2 3 -5 1051.29 44.1
 2 3 -5 1023.6 51.19
 2 3 -5 961.3 53.19
 -2 -3 5 1061.29 45.7
 -2 -3 5 1008.7 41.8
 -2 -3 5 1018.1 45.7
 -2 -3 5 1112.09 47.1
 -2 -3 5 1049.49 52.99
 1 3 -5 134.59 15.5
 1 3 -5 109.69 12.8
 1 3 -5 114.19 14.6
 1 3 -5 120.59 11.3
 -1 -3 5 115.39 10.7
 -1 -3 5 111.89 9.5
 -1 -3 5 124.29 14.3
 -1 -3 5 125.09 8.4
 0 3 -5 664.83 35.7
 0 3 -5 666.93 38
 0 3 -5 660.93 39.1
 0 3 -5 706.23 34.4
 0 -3 5 734.63 31.9
 0 -3 5 789.72 35.4
 0 -3 5 671.83 28.4
 0 -3 5 716.93 37.6
 -1 3 -5 258.87 18.7
 -1 3 -5 234.98 19
 -1 3 -5 246.88 21.6
 -1 3 -5 262.87 17.5
 1 -3 5 244.68 12.5
 1 -3 5 249.97 15.8
 1 -3 5 246.18 18.3
 1 -3 5 289.17 19.2
 1 -3 5 229.38 17.7
 -2 3 -5 2619.84 102.39
 -2 3 -5 2764.82 104.19
 2 -3 5 2528.95 101.09
 2 -3 5 2598.04 104.79
 2 -3 5 2540.35 100.29
 2 -3 5 2798.82 106.09
 2 -3 5 2506.15 94.59
 -3 3 -5 -2.1 5.7
 -3 3 -5 7.1 4.5
 -3 3 -5 6.4 4.7
 3 -3 5 9.1 4
 3 -3 5 7.3 4.9
 3 -3 5 4.3 5.4
 -4 3 -5 2518.45 99.49
 -4 3 -5 2680.53 99.29
 4 -3 5 2408.66 98.99
 4 -3 5 2588.24 95.39
 4 -3 5 2404.66 107.19
 4 -3 5 2807.22 108.89
 4 -3 5 2444.56 102.29
 -5 3 -5 31.2 7.6
 -5 3 -5 41.1 13
 -5 3 -5 24.2 5.3
 -5 3 -5 28.6 9.3
 -5 3 -5 25.2 2
 5 -3 5 23.6 6.1
 5 -3 5 39.3 11.1
 5 -3 5 39.6 9.1
 5 -3 5 32.6 11
 5 -3 5 31 10.2
 -6 3 -5 762.82 46.9
 -6 3 -5 624.04 30.1
 -6 3 -5 758.32 46.5
 -6 3 -5 765.62 48.2
 -6 3 -5 721.83 34.9
 6 -3 5 754.62 43.1
 6 -3 5 815.82 41.7
 6 -3 5 772.32 43.8
 6 -3 5 829.82 51.09
 -7 3 -5 10.7 11.1
 -7 3 -5 2.4 6.8
 -7 3 -5 7.4 9.3
 7 -3 5 1 7.7
 7 -3 5 -4.1 6
 7 -3 5 8.9 7.8
 7 -3 5 7.6 5.5
 -8 3 -5 167.68 24.9
 -8 3 -5 189.58 23.4
 -8 3 -5 182.28 22.7
 -8 3 -5 177.58 26.7
 8 -3 5 173.58 18.1
 8 -3 5 192.18 22.9
 8 -3 5 179.18 25.9
 8 -3 5 175.98 30
 -9 3 -5 82.39 18
 -9 3 -5 78.99 17.4
 9 -3 5 89.79 20.9
 9 -3 5 80.19 14
 9 -3 5 68.49 17.5
 9 -3 5 80.79 17.2
 -10 3 -5 -19.2 7.5
 10 -3 5 6.7 12
 10 -3 5 -9.4 10.9
 11 2 -5 -2.1 11.6
 11 2 -5 17.8 10.8
 11 2 -5 9.6 13.6
 -11 -2 5 0.1 7.8
 -11 -2 5 3.5 9.7
 10 2 -5 -0.4 9
 10 2 -5 -9.5 6.6
 10 2 -5 -15.5 7.1
 -10 -2 5 7.3 9.3
 -10 -2 5 -0.2 6.5
 9 2 -5 12.4 11.2
 9 2 -5 14 12.3
 9 2 -5 9.7 10.5
 -9 -2 5 24.7 10.2
 -9 -2 5 6.1 8.2
 -9 -2 5 3.6 8.8
 8 2 -5 123.09 22.2
 8 2 -5 109.19 21.4
 8 2 -5 114.79 22.4
 -8 -2 5 155.08 18.6
 -8 -2 5 109.79 18.5
 -8 -2 5 159.98 23.5
 7 2 -5 208.08 24.2
 7 2 -5 168.58 24.4
 7 2 -5 177.18 21.5
 -7 -2 5 193.78 19.4
 -7 -2 5 148.09 18.7
 -7 -2 5 157.38 12.9
 -7 -2 5 179.78 18.9
 6 2 -5 905.81 51.59
 6 2 -5 869.41 49.99
 6 2 -5 940.11 50.69
 -6 -2 5 851.11 46
 -6 -2 5 830.92 47.3
 -6 -2 5 914.41 38.9
 -6 -2 5 823.82 45.2
 5 2 -5 705.63 41
 5 2 -5 847.12 43.4
 5 2 -5 715.93 43.2
 5 2 -5 727.53 35.9
 5 2 -5 812.12 43.5
 5 2 -5 764.22 47.7
 -5 -2 5 769.32 39.8
 -5 -2 5 708.93 40.4
 -5 -2 5 820.62 41.1
 4 2 -5 813.02 42.7
 4 2 -5 813.12 31.2
 4 2 -5 906.51 43.3
 4 2 -5 805.42 42.5
 4 2 -5 844.92 49.2
 4 2 -5 879.51 45.5
 4 2 -5 821.32 41.8
 -4 -2 5 856.31 49.7
 -4 -2 5 951.8 43
 -4 -2 5 955.4 42.4
 3 2 -5 5347.46 203.58
 3 2 -5 5641.04 201.98
 3 2 -5 5401.46 202.38
 3 2 -5 5367.26 205.68
 3 2 -5 5502.85 206.88
 -3 -2 5 5916.31 203.28
 -3 -2 5 5673.63 203.78
 -3 -2 5 5678.93 202.08
 -3 -2 5 5627.34 212.78
 2 2 -5 967.9 45.8
 2 2 -5 893.71 42.2
 2 2 -5 913.91 40.4
 2 2 -5 887.71 45.8
 2 2 -5 972 40
 -2 -2 5 958.3 41.3
 -2 -2 5 938.11 41.7
 -2 -2 5 957.7 39.2
 -2 -2 5 905.71 48.1
 -2 -2 5 993 42.9
 1 2 -5 92.39 12.1
 1 2 -5 92.69 11.4
 1 2 -5 101.89 7.8
 1 2 -5 92.79 9.3
 1 2 -5 92.09 12.6
 -1 -2 5 83.79 11.4
 -1 -2 5 103.39 7.6
 -1 -2 5 95.49 9.2
 0 2 -5 72.99 5.2
 0 2 -5 77.89 9.6
 0 2 -5 79.09 8.4
 0 2 -5 61.49 10.4
 0 2 -5 90.49 11.6
 0 -2 5 69.79 6.1
 0 -2 5 71.69 9.5
 0 -2 5 67.09 4.7
 0 -2 5 73.49 6.9
 -1 2 -5 325.17 21
 -1 2 -5 324.47 20
 -1 2 -5 331.17 24.1
 1 -2 5 333.07 11.8
 1 -2 5 349.57 20.3
 1 -2 5 314.47 13.8
 1 -2 5 347.67 17.9
 1 -2 5 296.27 19.4
 1 -2 5 309.57 15.6
 -2 2 -5 3.8 5.3
 -2 2 -5 2 1.3
 -2 2 -5 5.3 3.9
 -2 2 -5 -0.3 2.6
 2 -2 5 2.8 2.8
 2 -2 5 3.2 2.8
 2 -2 5 1 2.7
 2 -2 5 5.4 3.6
 2 -2 5 2.3 1.9
 -3 2 -5 536.95 33.4
 -3 2 -5 530.05 26.1
 -3 2 -5 517.05 26.6
 3 -2 5 531.75 27.9
 3 -2 5 563.84 31.2
 3 -2 5 533.55 22.4
 3 -2 5 516.45 31
 3 -2 5 522.85 24.7
 3 -2 5 513.35 25.6
 -4 2 -5 777.12 44.4
 -4 2 -5 801.52 35.9
 -4 2 -5 768.92 33.7
 4 -2 5 843.42 40.3
 4 -2 5 769.82 33.6
 4 -2 5 837.92 38.6
 4 -2 5 751.62 43.1
 -5 2 -5 722.83 41.2
 -5 2 -5 736.43 43
 -5 2 -5 681.03 31.5
 5 -2 5 688.13 37.3
 5 -2 5 702.33 32.7
 5 -2 5 644.24 37.2
 5 -2 5 658.73 42.1
 -6 2 -5 773.32 44.5
 -6 2 -5 667.93 42
 -6 2 -5 765.32 46.5
 -6 2 -5 656.83 29.6
 6 -2 5 644.14 34.5
 6 -2 5 727.03 41.1
 6 -2 5 730.93 46.7
 6 -2 5 657.73 40.1
 -7 2 -5 641.54 44
 -7 2 -5 649.64 41.8
 7 -2 5 662.93 35.8
 7 -2 5 658.63 42.6
 7 -2 5 585.24 39.8
 7 -2 5 645.24 46.5
 -8 2 -5 63.79 16.5
 -8 2 -5 104.79 18.1
 -8 2 -5 61.49 14.2
 8 -2 5 81.09 13.8
 8 -2 5 101.39 19
 8 -2 5 68.79 19.4
 8 -2 5 109.79 19.2
 -9 2 -5 -12.8 7.8
 -9 2 -5 -15.4 6.9
 9 -2 5 2.8 9.5
 9 -2 5 -0.3 6.6
 9 -2 5 4 7.8
 9 -2 5 -1.6 8.3
 -10 2 -5 -2.3 8.7
 -10 2 -5 6.9 9.3
 -10 2 -5 -0.5 9.6
 10 -2 5 23.5 14
 10 -2 5 -0.7 8.8
 -11 2 -5 -18.1 9.9
 -11 2 -5 -4.3 9.8
 11 -2 5 -0.5 10.3
 11 -2 5 8.6 14.1
 11 1 -5 140.19 23.1
 11 1 -5 146.79 29.3
 11 1 -5 105.79 24.3
 -11 -1 5 99.19 18.9
 -11 -1 5 120.29 20.9
 -11 -1 5 157.28 27.4
 10 1 -5 -13.1 6.4
 10 1 -5 -6.9 8.7
 10 1 -5 19.8 12.3
 -10 -1 5 -16 5.9
 -10 -1 5 6.2 8.2
 9 1 -5 834.42 59.79
 9 1 -5 916.61 60.99
 9 1 -5 770.02 55.69
 -9 -1 5 876.01 50.49
 -9 -1 5 901.61 55.89
 8 1 -5 -0.3 7.5
 8 1 -5 -6 8.1
 8 1 -5 -4.4 6.8
 -8 -1 5 22.5 10.1
 -8 -1 5 16.4 8.2
 -8 -1 5 10.6 7.1
 7 1 -5 878.61 54.09
 7 1 -5 906.61 54.79
 7 1 -5 796.12 52.29
 -7 -1 5 912.21 51.09
 -7 -1 5 894.81 47.6
 6 1 -5 24.4 11.1
 6 1 -5 31.1 9.8
 6 1 -5 20.2 8.8
 -6 -1 5 19.5 7
 -6 -1 5 18.9 8.2
 -6 -1 5 18.2 4.3
 5 1 -5 167.18 16.9
 5 1 -5 157.58 17.3
 5 1 -5 201.18 19.7
 5 1 -5 200.78 20.6
 -5 -1 5 200.58 16.9
 -5 -1 5 148.79 20.6
 -5 -1 5 209.08 16.8
 -5 -1 5 200.58 18.1
 4 1 -5 3741.43 139.49
 4 1 -5 3480.65 130.69
 4 1 -5 3761.32 143.29
 4 1 -5 3793.62 145.49
 4 1 -5 3617.84 141.09
 4 1 -5 3619.84 143.29
 -4 -1 5 3699.43 138.89
 -4 -1 5 3759.42 139.79
 -4 -1 5 3841.92 159.88
 -4 -1 5 3874.11 141.89
 3 1 -5 1014.8 45.2
 3 1 -5 912.81 35.6
 3 1 -5 1044.6 45.3
 3 1 -5 944.11 43.8
 3 1 -5 1029.5 46.3
 3 1 -5 977.2 46.7
 3 1 -5 947.11 46.6
 -3 -1 5 942.01 42
 -3 -1 5 947.71 51.09
 -3 -1 5 937.31 43.7
 2 1 -5 9243.58 330.87
 2 1 -5 9313.57 331.87
 1 1 -5 3156.18 123.89
 1 1 -5 3194.78 117.89
 1 1 -5 3196.28 121.59
 1 1 -5 2977.7 115.29
 -1 -1 5 3327.37 115.79
 -1 -1 5 3354.56 125.39
 -1 1 -5 950.8 47.1
 -1 1 -5 975.9 42.3
 1 -1 5 968.2 38.9
 1 -1 5 958.1 35.8
 1 -1 5 957.2 42.4
 1 -1 5 1040.5 42.8
 1 -1 5 1000.6 39.4
 -2 1 -5 597.04 28.1
 -2 1 -5 595.14 33.9
 2 -1 5 581.64 26.6
 2 -1 5 599.14 27.8
 2 -1 5 606.34 22.7
 2 -1 5 589.14 25.9
 2 -1 5 637.24 30.9
 2 -1 5 614.94 27
 -3 1 -5 11.7 5.9
 -3 1 -5 7.1 3.4
 -3 1 -5 11.2 5.2
 3 -1 5 10.7 3.9
 3 -1 5 6.9 2.1
 3 -1 5 9.4 4.6
 3 -1 5 11.1 5.4
 3 -1 5 10.2 2.3
 -4 1 -5 216.58 19.7
 -4 1 -5 219.18 13
 4 -1 5 226.28 19.2
 4 -1 5 234.88 13.5
 4 -1 5 218.38 17
 4 -1 5 227.58 16.4
 -5 1 -5 2294.07 97.99
 -5 1 -5 2267.47 97.69
 5 -1 5 2260.87 94.09
 5 -1 5 2323.07 94.49
 5 -1 5 2420.06 89.49
 5 -1 5 2358.96 100.59
 -6 1 -5 705.83 42.6
 -6 1 -5 712.53 40.5
 -6 1 -5 608.04 38.4
 6 -1 5 701.43 39.7
 6 -1 5 675.13 38.5
 6 -1 5 638.84 33.8
 6 -1 5 597.64 41.4
 -7 1 -5 459.45 33.2
 -7 1 -5 383.56 28.8
 -7 1 -5 364.66 31.9
 -7 1 -5 473.95 32.9
 7 -1 5 455.25 32.1
 7 -1 5 421.06 32
 7 -1 5 469.75 38
 7 -1 5 464.15 28.3
 -8 1 -5 387.76 26.9
 -8 1 -5 479.45 35.7
 -8 1 -5 502.85 34.7
 -8 1 -5 460.45 37.5
 8 -1 5 427.46 39.4
 8 -1 5 464.25 37.1
 8 -1 5 481.25 34.7
 8 -1 5 499.85 32.1
 -9 1 -5 43.5 14.8
 -9 1 -5 53.99 14.1
 -9 1 -5 93.69 17
 9 -1 5 83.69 19.2
 9 -1 5 93.89 22.4
 9 -1 5 62.59 15.1
 9 -1 5 123.49 19.3
 -10 1 -5 127.99 21.8
 -10 1 -5 119.79 21.9
 -10 1 -5 104.79 15.7
 10 -1 5 108.79 17.1
 10 -1 5 95.39 23.2
 10 -1 5 136.19 25.5
 -11 1 -5 -12.9 7.3
 -11 1 -5 -16.4 8.6
 11 -1 5 2 11.3
 11 -1 5 -15.4 8.6
 11 0 -5 130.19 26
 11 0 -5 136.49 24.2
 11 0 -5 136.09 25.2
 -11 0 5 132.89 23.2
 -11 0 5 96.19 20.8
 -11 0 5 132.89 20.9
 10 0 -5 10.5 10.1
 -10 0 5 15.9 10.6
 -10 0 5 8.1 8.4
 9 0 -5 162.28 27.7
 9 0 -5 216.88 33.4
 9 0 -5 167.18 28
 -9 0 5 102.19 20.1
 -9 0 5 141.09 17.9
 -9 0 5 148.29 22.6
 8 0 -5 0.3 9.1
 8 0 -5 16.5 10.8
 8 0 -5 -15.5 5.2
 -8 0 5 1.5 4.9
 -8 0 5 -9 4.8
 -8 0 5 4.2 5.6
 7 0 -5 119.79 22.5
 7 0 -5 93.69 19.2
 7 0 -5 118.99 22
 -7 0 5 127.49 19
 -7 0 5 120.39 15.2
 -7 0 5 101.29 15.5
 6 0 -5 277.07 26.8
 6 0 -5 250.87 22
 6 0 -5 316.97 27.7
 6 0 -5 279.17 26.5
 6 0 -5 282.87 15.3
 -6 0 5 279.77 21.3
 -6 0 5 297.27 23.8
 -6 0 5 322.67 22.6
 5 0 -5 251.17 23.1
 5 0 -5 259.27 15
 5 0 -5 295.17 24.5
 5 0 -5 244.88 19.7
 5 0 -5 258.97 23
 -5 0 5 281.57 19.4
 -5 0 5 248.38 18.3
 -5 0 5 261.77 20.9
 -5 0 5 228.38 28.9
 4 0 -5 8699.03 299.57
 4 0 -5 8283.57 298.27
 4 0 -5 7684.73 287.87
 4 0 -5 7710.73 293.07
 4 0 -5 8224.68 300.57
 -4 0 5 8755.82 316.77
 3 0 -5 -0.7 1.9
 3 0 -5 -0.1 3.6
 3 0 -5 -0.9 1.3
 3 0 -5 3 3.8
 3 0 -5 -1.7 3.1
 3 0 -5 2.1 2.5
 3 0 -5 1.3 3.5
 -3 0 5 3.5 2.7
 -3 0 5 -2.5 2.2
 -3 0 5 1.1 2.3
 2 0 -5 3409.26 122.09
 2 0 -5 2996.4 114.29
 2 0 -5 3235.68 124.69
 2 0 -5 3199.78 115.49
 2 0 -5 3179.78 119.59
 2 0 -5 3265.97 122.49
 2 0 -5 3217.38 123.49
 -2 0 5 3331.37 120.79
 -2 0 5 3500.85 119.19
 -2 0 5 3251.47 119.19
 -2 0 5 3280.77 118.19
 1 0 -5 73.19 8.6
 1 0 -5 67.69 11.2
 1 0 -5 53.89 6.2
 1 0 -5 65.09 7.1
 1 0 -5 72.59 10.3
 1 0 -5 82.39 7.2
 -1 0 5 58.99 6.4
 -1 0 5 75.89 6.5
 -1 0 5 77.39 7.3
 0 0 -5 310.47 15.3
 0 0 -5 253.67 19.5
 0 0 -5 250.77 12.8
 0 0 -5 251.67 15.5
 0 0 -5 240.68 16.3
 0 0 5 263.37 14.3
 0 0 5 302.97 13.6
 -1 0 -5 573.04 28.5
 -1 0 -5 578.44 27.7
 -1 0 -5 627.44 33
 1 0 5 597.04 23.7
 1 0 5 616.04 27.3
 1 0 5 578.54 24.4
 1 0 5 575.94 28.3
 1 0 5 556.14 25.4
 -2 0 -5 1022.6 48.3
 -2 0 -5 1019.6 45.4
 -2 0 -5 980.6 41.5
 2 0 5 996.4 41.6
 2 0 5 984.1 36.1
 2 0 5 1074.99 40.9
 2 0 5 994.7 38.8
 2 0 5 1048.5 41.4
 2 0 5 1092.79 44.4
 -3 0 -5 1478.25 59.09
 -3 0 -5 1451.85 63.49
 -3 0 -5 1420.56 52.09
 -3 0 -5 1463.25 61.59
 3 0 5 1405.36 53.99
 3 0 5 1478.55 57.99
 3 0 5 1386.86 53.09
 3 0 5 1441.36 60.99
 3 0 5 1439.26 57.49
 -4 0 -5 297.17 13.6
 -4 0 -5 315.87 22.7
 -4 0 -5 312.27 21.9
 4 0 5 299.87 19.5
 4 0 5 312.17 19.4
 4 0 5 291.47 16.3
 4 0 5 334.77 22.6
 -5 0 -5 2334.77 97.19
 -5 0 -5 2414.56 100.39
 -5 0 -5 2407.16 97.99
 5 0 5 2233.78 90.79
 5 0 5 2560.04 96.99
 5 0 5 2386.36 95.39
 5 0 5 2334.07 100.29
 -6 0 -5 1313.07 64.89
 -6 0 -5 1232.38 58.79
 -6 0 -5 1360.26 68.59
 -6 0 -5 1286.47 61.99
 6 0 5 1267.77 65.39
 6 0 5 1280.47 50.49
 6 0 5 1291.57 60.29
 6 0 5 1308.07 56.99
 6 0 5 1320.27 61.89
 -7 0 -5 -2.2 4.1
 -7 0 -5 -3.1 5.9
 -7 0 -5 -7.5 4.5
 -7 0 -5 -0.1 4.6
 7 0 5 2.8 6.4
 7 0 5 8.3 8.1
 7 0 5 4.5 6.8
 7 0 5 19.4 8
 7 0 5 1.9 2.8
 -8 0 -5 268.17 24
 -8 0 -5 257.27 27.3
 -8 0 -5 291.47 26.4
 8 0 5 229.88 21.7
 8 0 5 240.88 15.6
 8 0 5 254.47 26.5
 -9 0 -5 56.89 13
 -9 0 -5 69.99 16.8
 9 0 5 58.59 14
 9 0 5 64.59 17.2
 9 0 5 47.5 15.2
 -10 0 -5 15.7 9
 -10 0 -5 -0.9 6.4
 -10 0 -5 2.4 6.6
 10 0 5 -3.2 8.1
 10 0 5 10.6 10.8
 10 0 5 22.5 14.8
 -11 0 -5 17.8 10.1
 -11 0 -5 -0.7 12.8
 11 0 5 24.7 16.8
 11 0 5 10.4 10
 11 0 5 8.9 9.4
 10 -1 -5 104.69 22.7
 10 -1 -5 47 15.9
 10 -1 -5 37.3 19.7
 -10 1 5 90.39 18.6
 -10 1 5 49.7 13.3
 9 -1 -5 7.2 10.2
 9 -1 -5 5.5 12.1
 9 -1 -5 11.1 11.4
 -9 1 5 5.7 6.5
 -9 1 5 6.7 8.3
 -9 1 5 -0.5 6.3
 8 -1 -5 640.44 47.6
 8 -1 -5 698.33 52.09
 8 -1 -5 675.73 49.5
 -8 1 5 698.73 44.6
 -8 1 5 710.93 39.8
 -8 1 5 612.44 38.4
 7 -1 -5 436.16 36.1
 7 -1 -5 351.66 39.5
 7 -1 -5 364.66 22.4
 7 -1 -5 409.16 35
 -7 1 5 422.66 27.7
 -7 1 5 414.26 27.8
 -7 1 5 455.05 32
 6 -1 -5 162.18 13.5
 6 -1 -5 177.68 21.4
 6 -1 -5 153.48 22.9
 6 -1 -5 100.69 18.8
 -6 1 5 152.68 17.2
 -6 1 5 178.18 15.4
 -6 1 5 151.48 17.1
 5 -1 -5 172.68 18.5
 5 -1 -5 143.79 12.7
 5 -1 -5 183.98 20.5
 5 -1 -5 135.59 14.4
 5 -1 -5 170.78 19.6
 -5 1 5 180.98 16.3
 -5 1 5 169.78 14.1
 -5 1 5 155.68 13.2
 4 -1 -5 624.94 35.8
 4 -1 -5 519.15 28.5
 4 -1 -5 595.54 35.6
 4 -1 -5 551.04 34.1
 4 -1 -5 552.64 29.2
 -4 1 5 562.94 28.1
 -4 1 5 590.64 28.1
 -4 1 5 575.44 31.1
 3 -1 -5 7.2 3.9
 3 -1 -5 19 4.5
 3 -1 -5 13 6.2
 3 -1 -5 12.2 6.2
 -3 1 5 4.9 4
 -3 1 5 14.7 3.9
 -3 1 5 11.9 3.5
 2 -1 -5 1518.45 61.89
 2 -1 -5 1525.35 62.99
 2 -1 -5 1446.26 58.49
 2 -1 -5 1437.56 56.09
 2 -1 -5 1500.85 64.79
 2 -1 -5 1567.74 64.59
 2 -1 -5 1648.14 65.19
 -2 1 5 1630.14 57.99
 -2 1 5 1553.34 57.29
 -2 1 5 1457.15 59.79
 -2 1 5 1493.95 60.39
 1 -1 -5 843.42 34.3
 1 -1 -5 875.61 41.6
 1 -1 -5 861.61 35
 1 -1 -5 872.91 38.6
 1 -1 -5 815.32 36.7
 -1 1 5 912.21 33.7
 -1 1 5 808.52 30.9
 -1 1 5 853.51 35.9
 0 -1 -5 4112.39 148.99
 0 -1 -5 4165.18 154.98
 -1 -1 -5 938.41 38.5
 -1 -1 -5 998.7 41.6
 -1 -1 -5 899.41 44.3
 1 1 5 934.31 38.9
 1 1 5 986.9 38.9
 1 1 5 980.8 37.7
 1 1 5 962.2 36.2
 -3 -1 -5 -3.6 3.5
 -3 -1 -5 2.8 4.3
 3 1 5 2 2
 3 1 5 5.8 3.9
 3 1 5 -0.4 0.6
 3 1 5 -0.1 2.8
 3 1 5 0.6 1
 3 1 5 0.6 2.4
 -4 -1 -5 418.86 26.1
 -4 -1 -5 453.55 26
 -4 -1 -5 436.96 26.4
 4 1 5 451.05 24.9
 4 1 5 415.16 21.3
 4 1 5 424.16 26
 4 1 5 449.86 22.1
 4 1 5 445.86 24
 -5 -1 -5 22.8 7.2
 -5 -1 -5 28.4 7.4
 -5 -1 -5 24.4 7.2
 -5 -1 -5 9.8 5.3
 5 1 5 15.8 6.3
 5 1 5 17.2 6.7
 5 1 5 11.3 5.1
 5 1 5 17.7 7
 -6 -1 -5 393.66 29.5
 -6 -1 -5 426.36 28.3
 -6 -1 -5 402.16 28.2
 -6 -1 -5 387.76 24
 6 1 5 429.16 28.6
 6 1 5 409.96 25.2
 6 1 5 396.66 26.6
 6 1 5 411.96 30.6
 -7 -1 -5 203.28 20.5
 -7 -1 -5 237.78 21.4
 7 1 5 200.88 19.2
 7 1 5 198.68 11.9
 7 1 5 202.68 23.3
 7 1 5 197.18 18.6
 7 1 5 202.58 21.4
 -8 -1 -5 202.48 22
 -8 -1 -5 211.08 20.2
 -8 -1 -5 167.58 22.4
 8 1 5 198.48 20.5
 8 1 5 230.08 24.5
 8 1 5 191.38 12.5
 8 1 5 243.38 27.1
 -9 -1 -5 392.06 32.7
 -9 -1 -5 423.26 35.8
 -9 -1 -5 383.16 29.3
 -9 -1 -5 400.26 35.8
 9 1 5 363.06 36.3
 9 1 5 415.16 32.3
 9 1 5 430.66 37
 -10 -1 -5 58.19 12.5
 -10 -1 -5 76.59 17.5
 -10 -1 -5 67.79 17.9
 10 1 5 63.49 15.7
 10 1 5 43.1 16.4
 10 1 5 62.39 19.6
 -11 -1 -5 186.58 27.1
 -11 -1 -5 204.28 27.1
 11 1 5 178.78 31.7
 11 1 5 182.28 22.4
 11 1 5 156.78 28.4
 -12 -1 -5 83.99 19.3
 -12 -1 -5 96.49 22.9
 12 1 5 99.89 24.2
 10 -2 -5 34.1 12.4
 10 -2 -5 8.3 11.2
 10 -2 -5 11.5 11.4
 -10 2 5 19.7 9.5
 -10 2 5 19.5 9.1
 9 -2 -5 -2.8 7.5
 9 -2 -5 -9.9 9.2
 9 -2 -5 9.2 11.9
 -9 2 5 -12.4 5.9
 -9 2 5 -13.1 5.6
 -9 2 5 -2.2 5.9
 8 -2 -5 736.03 51.89
 8 -2 -5 759.92 56.29
 8 -2 -5 768.12 54.09
 -8 2 5 770.92 46.8
 -8 2 5 748.93 44.8
 7 -2 -5 24 12.9
 7 -2 -5 14.3 11.1
 7 -2 -5 8.6 9.7
 7 -2 -5 19.2 6.3
 -7 2 5 8.7 6.1
 -7 2 5 7 5.1
 -7 2 5 18.2 7.4
 6 -2 -5 182.88 25.6
 6 -2 -5 177.38 26.1
 6 -2 -5 157.68 15.7
 6 -2 -5 190.68 23
 -6 2 5 161.08 17.1
 -6 2 5 170.28 14.9
 -6 2 5 185.48 15.4
 5 -2 -5 7.2 7.4
 5 -2 -5 3.9 5.2
 5 -2 -5 -0.9 3.3
 5 -2 -5 2.5 7.3
 -5 2 5 10.9 6.1
 -5 2 5 4.3 2.8
 -5 2 5 2.3 3.5
 4 -2 -5 -2.6 3
 4 -2 -5 -2.1 5.1
 4 -2 -5 1.9 4.3
 4 -2 -5 4.8 5.5
 -4 2 5 -2.1 1.1
 -4 2 5 -0.6 3.2
 -4 2 5 -2.5 1.9
 -4 2 5 -2.8 3.7
 -4 2 5 -4.2 2.1
 3 -2 -5 133.09 13.4
 3 -2 -5 151.88 10.5
 3 -2 -5 147.09 16.3
 3 -2 -5 150.68 15.5
 3 -2 -5 134.19 15.5
 -3 2 5 136.59 11.7
 -3 2 5 137.29 13.7
 -3 2 5 140.69 9.5
 -3 2 5 142.59 9.3
 2 -2 -5 39.7 8.8
 2 -2 -5 21 6.4
 2 -2 -5 22.9 7.2
 2 -2 -5 27.9 4.1
 2 -2 -5 21.6 6
 -2 2 5 30 5.5
 -2 2 5 30.1 5.9
 -2 2 5 28.8 3.5
 1 -2 -5 86.19 9.2
 1 -2 -5 72.39 5
 1 -2 -5 68.99 5.2
 1 -2 -5 73.69 7.1
 1 -2 -5 94.79 10.4
 1 -2 -5 88.79 10
 -1 2 5 92.69 8.1
 0 -2 -5 2348.27 86.09
 0 -2 -5 2145.19 81.99
 0 -2 -5 2352.66 92.19
 0 -2 -5 2413.66 81.79
 0 -2 -5 2293.37 86.69
 0 -2 -5 2139.49 85.79
 0 2 5 2360.16 85.19
 0 2 5 2296.17 85.29
 -1 -2 -5 2349.96 86.09
 -1 -2 -5 2291.77 82.59
 -1 -2 -5 2270.67 93.09
 -1 -2 -5 2368.56 89.69
 -1 -2 -5 2286.67 86.39
 1 2 5 2521.75 85.49
 1 2 5 2385.06 87.59
 1 2 5 2345.97 86.59
 -2 -2 -5 1237.78 49.4
 -2 -2 -5 1200.38 51.09
 -2 -2 -5 1214.38 44
 -2 -2 -5 1195.98 53.19
 2 2 5 1231.18 47.6
 2 2 5 1224.88 48.9
 2 2 5 1184.68 45.9
 2 2 5 1174.78 47.3
 2 2 5 1147.69 43.9
 -3 -2 -5 991.6 44.1
 -3 -2 -5 963.3 45.7
 -3 -2 -5 1021.8 45.7
 -3 -2 -5 1091.79 45.6
 3 2 5 991.1 39.5
 3 2 5 980 41.2
 3 2 5 936.51 42.7
 3 2 5 1017.8 43.3
 3 2 5 1026.8 41.8
 -4 -2 -5 2.2 3.3
 -4 -2 -5 5.1 4.1
 -4 -2 -5 0 4.1
 -4 -2 -5 -2.5 2.9
 4 2 5 1.3 3.2
 4 2 5 5.1 3.7
 4 2 5 -0.8 2.4
 4 2 5 3.3 1.7
 4 2 5 2 3.6
 -5 -2 -5 53.69 10.7
 -5 -2 -5 44.8 10.5
 -5 -2 -5 62.59 9.7
 -5 -2 -5 61.09 11.2
 5 2 5 65.09 9.3
 5 2 5 64.39 9.9
 5 2 5 57.39 10.1
 -6 -2 -5 88.69 13.9
 -6 -2 -5 112.69 10.3
 -6 -2 -5 101.39 15.5
 -6 -2 -5 86.79 15.3
 6 2 5 69.29 12.7
 6 2 5 99.69 16.3
 6 2 5 88.99 5.6
 -7 -2 -5 150.18 16.3
 -7 -2 -5 124.39 16.3
 -7 -2 -5 105.39 17.6
 7 2 5 120.79 19.8
 7 2 5 119.69 8.5
 7 2 5 126.99 15.3
 7 2 5 142.29 17.6
 -8 -2 -5 -0.8 6.2
 -8 -2 -5 13 7.9
 -8 -2 -5 -13 5.3
 8 2 5 -5.9 5.3
 8 2 5 0.1 2.8
 8 2 5 7 8.2
 8 2 5 10.8 9
 -9 -2 -5 -2 7.4
 -9 -2 -5 -7.4 7.7
 -9 -2 -5 9.9 6.8
 9 2 5 2.4 8.9
 9 2 5 -6.9 6.7
 9 2 5 2.7 8
 -10 -2 -5 3.3 7.1
 -10 -2 -5 -2.5 7.5
 -10 -2 -5 3 6
 10 2 5 -6 8.4
 10 2 5 -6.3 7.6
 10 2 5 14.9 10.8
 -11 -2 -5 198.28 30.9
 -11 -2 -5 158.78 24.7
 11 2 5 230.08 34.1
 11 2 5 193.78 34.7
 11 2 5 176.88 26.7
 -12 -2 -5 76.49 17.6
 -12 -2 -5 89.49 22.8
 12 2 5 71.99 22.9
 12 2 5 52.69 16
 10 -3 -5 40.7 17.2
 10 -3 -5 26.9 14.8
 10 -3 -5 23.4 15
 -10 3 5 14.9 9.7
 -10 3 5 39.3 12.2
 9 -3 -5 81.89 20.6
 -9 3 5 67.99 14.4
 -9 3 5 79.29 15.3
 8 -3 -5 -8.8 8.3
 8 -3 -5 11.4 9.9
 8 -3 -5 -4.7 5.8
 8 -3 -5 1.6 11.4
 -8 3 5 -7 4.8
 -8 3 5 13.9 7.5
 -8 3 5 -5.8 7.9
 -8 3 5 -2.5 9.4
 7 -3 -5 18.4 8
 7 -3 -5 20.5 9.6
 7 -3 -5 13.4 8.4
 7 -3 -5 24 13.1
 -7 3 5 17.6 5.8
 -7 3 5 0.3 4.9
 -7 3 5 16.5 6.3
 -7 3 5 12.4 7.6
 6 -3 -5 40.2 14.6
 6 -3 -5 49.1 15.6
 6 -3 -5 37.3 10.4
 6 -3 -5 42.7 13.9
 -6 3 5 60.29 11.6
 -6 3 5 48 10.4
 -6 3 5 50.29 8.4
 5 -3 -5 30.6 9.2
 5 -3 -5 46.1 12
 5 -3 -5 35.7 12.7
 5 -3 -5 38.9 11.7
 -5 3 5 33.2 8.1
 -5 3 5 41.9 6.9
 -5 3 5 39.2 6.5
 -5 3 5 35.4 8.4
 4 -3 -5 2201.88 93.79
 4 -3 -5 2004.5 90.89
 4 -3 -5 2094.79 90.79
 4 -3 -5 2103.79 88.69
 -4 3 5 2002.1 82.59
 -4 3 5 1980.8 86.59
 -4 3 5 2049.99 76.79
 -4 3 5 2084.69 77.39
 3 -3 -5 7.6 6.9
 3 -3 -5 5.7 4.7
 3 -3 -5 2.7 5.3
 3 -3 -5 7.1 6.7
 -3 3 5 10.6 4
 -3 3 5 3.9 4.1
 -3 3 5 2.3 1.7
 1 -3 -5 1729.03 69.89
 1 -3 -5 1667.63 60.09
 1 -3 -5 1688.03 70.39
 1 -3 -5 1661.53 72.09
 -1 3 5 1709.13 66.29
 -1 3 5 1786.92 67.39
 0 -3 -5 232.28 15.3
 0 -3 -5 220.08 17
 0 -3 -5 217.98 8.6
 0 -3 -5 200.88 11.1
 0 -3 -5 208.58 14.8
 0 -3 -5 229.88 8.5
 0 -3 -5 217.48 14.7
 0 -3 -5 211.88 8.4
 0 -3 -5 217.68 8.1
 0 3 5 226.08 13.5
 0 3 5 215.28 13.6
 -1 -3 -5 22 5
 -1 -3 -5 19.9 2.7
 -1 -3 -5 21.5 5.4
 -1 -3 -5 17.7 3.3
 -1 -3 -5 20.4 4.4
 1 3 5 23.5 4.9
 1 3 5 27.4 5.3
 1 3 5 20.7 2.6
 -2 -3 -5 215.48 14.3
 -2 -3 -5 222.38 12
 -2 -3 -5 209.68 15.7
 -2 -3 -5 233.08 14
 2 3 5 213.68 14.9
 2 3 5 214.08 13.6
 2 3 5 231.28 14.4
 -3 -3 -5 750.02 36.7
 -3 -3 -5 750.72 35.4
 -3 -3 -5 768.42 35.8
 3 3 5 728.03 34.5
 3 3 5 742.63 33.2
 3 3 5 788.22 34.2
 3 3 5 711.63 33.6
 -4 -3 -5 628.84 32.7
 -4 -3 -5 660.03 33.6
 -4 -3 -5 634.34 33.3
 4 3 5 573.64 30.8
 4 3 5 617.94 28.4
 4 3 5 631.54 30.5
 4 3 5 582.84 23.3
 -5 -3 -5 1991.8 81.29
 -5 -3 -5 1948.31 82.89
 -5 -3 -5 1943.81 81.69
 5 3 5 1971.8 73.89
 5 3 5 2067.19 81.49
 5 3 5 1902.51 81.19
 5 3 5 1858.41 68.39
 5 3 5 1853.01 82.09
 5 3 5 1928.81 68.69
 -6 -3 -5 769.42 42.1
 -6 -3 -5 821.52 45.8
 -6 -3 -5 852.21 44.5
 6 3 5 872.11 41.9
 6 3 5 840.02 51.19
 6 3 5 783.52 31.4
 6 3 5 822.52 43.6
 -7 -3 -5 421.56 32.8
 -7 -3 -5 439.26 29.5
 -7 -3 -5 470.55 32.2
 7 3 5 470.65 30.4
 7 3 5 449.76 31.8
 7 3 5 473.25 24.1
 7 3 5 471.85 34.2
 -8 -3 -5 1280.47 68.59
 -8 -3 -5 1244.48 60.69
 -8 -3 -5 1247.98 67.09
 -8 -3 -5 1263.37 65.39
 8 3 5 1219.78 68.49
 8 3 5 1292.17 67.39
 8 3 5 1315.27 64.09
 -9 -3 -5 20.8 8.5
 -9 -3 -5 26.7 11.6
 -9 -3 -5 14.5 10.3
 9 3 5 15.4 10.1
 9 3 5 33.1 12.7
 9 3 5 23.3 10.8
 -10 -3 -5 2.2 6
 -10 -3 -5 5.9 9.5
 -10 -3 -5 -16.1 5.8
 -10 -3 -5 6.5 7.9
 10 3 5 -1.3 5.5
 10 3 5 2.4 9
 10 3 5 -0.3 8.7
 -11 -3 -5 9.9 11.6
 -11 -3 -5 6.4 9.1
 11 3 5 10.7 13.2
 11 3 5 7.8 10.4
 -12 -3 -5 -9.4 7.2
 -12 -3 -5 6.7 7.5
 12 3 5 -15.1 10.1
 12 3 5 4.5 10.8
 9 -4 -5 -25 10.4
 9 -4 -5 -2.9 7.5
 9 -4 -5 -10.4 8.8
 -9 4 5 -0.3 7.7
 -9 4 5 -9 8
 8 -4 -5 3.7 7
 8 -4 -5 5.1 7.1
 8 -4 -5 0.7 9.8
 8 -4 -5 -13.5 8
 -8 4 5 -7.2 5.9
 -8 4 5 -3.6 6
 7 -4 -5 18.8 13.1
 7 -4 -5 2.9 7.5
 7 -4 -5 13.2 11.4
 7 -4 -5 23.6 11.9
 -7 4 5 31.3 9.5
 -7 4 5 4.1 6.4
 -7 4 5 31.1 13
 6 -4 -5 468.55 38.3
 6 -4 -5 436.06 36.2
 6 -4 -5 479.45 34.5
 6 -4 -5 469.85 39.9
 -6 4 5 461.05 38.1
 -6 4 5 470.45 29.5
 -6 4 5 512.05 30.9
 5 -4 -5 -6 4.3
 5 -4 -5 -3.5 4.2
 5 -4 -5 -0.1 5.8
 5 -4 -5 1.2 7.2
 -5 4 5 -1.9 1.9
 -5 4 5 6 4.8
 -5 4 5 4 4.4
 -5 4 5 -2.6 1.7
 4 -4 -5 2817.12 117.49
 4 -4 -5 2771.42 105.19
 4 -4 -5 2854.01 119.39
 4 -4 -5 2851.91 117.99
 4 -4 -5 2816.32 120.39
 -4 4 5 2718.53 99.39
 -4 4 5 2791.92 108.59
 -4 4 5 2756.42 106.99
 3 -4 -5 492.15 32.4
 3 -4 -5 420.26 21.6
 3 -4 -5 490.75 32.4
 3 -4 -5 418.66 29.3
 3 -4 -5 402.46 29.9
 -3 4 5 458.85 25
 -3 4 5 439.66 22.8
 2 -4 -5 3795.52 152.68
 2 -4 -5 3745.73 138.99
 -2 4 5 4230.68 146.49
 -2 4 5 3916.51 143.79
 1 -4 -5 2250.57 89.79
 1 -4 -5 2110.89 91.09
 1 -4 -5 1965.4 81.99
 -1 4 5 2294.27 83.49
 -1 4 5 2265.47 84.99
 0 -4 -5 136.59 9.1
 0 -4 -5 131.09 6.9
 0 -4 -5 135.29 12.8
 0 -4 -5 146.49 14.5
 0 4 5 127.39 6.9
 0 4 5 135.99 14.4
 0 4 5 143.69 11.6
 0 4 5 137.79 10.6
 -1 -4 -5 1295.27 56.19
 -1 -4 -5 1230.88 48.2
 -1 -4 -5 1287.47 52.19
 -1 -4 -5 1285.67 54.09
 -1 -4 -5 1301.07 48.7
 -1 -4 -5 1401.76 60.19
 1 4 5 1352.26 63.99
 1 4 5 1349.77 54.09
 1 4 5 1359.86 53.29
 -2 -4 -5 25.8 6
 -2 -4 -5 32.3 5.2
 -2 -4 -5 33 5.8
 -2 -4 -5 24.6 6.4
 -2 -4 -5 26.4 5.1
 2 4 5 21.3 5.9
 2 4 5 23.6 5.5
 2 4 5 21.2 2.5
 2 4 5 27.1 5.7
 -3 -4 -5 870.71 43.3
 -3 -4 -5 940.01 41.6
 -3 -4 -5 938.11 42.6
 3 4 5 865.51 41
 3 4 5 911.31 38
 3 4 5 933.91 41.4
 3 4 5 1005.7 43.9
 -4 -4 -5 1022.5 50.79
 -4 -4 -5 964.4 46.8
 -4 -4 -5 947.01 46
 4 4 5 1061.79 45.6
 4 4 5 969.7 44.8
 4 4 5 973.7 43.7
 -5 -4 -5 51.69 10.5
 -5 -4 -5 36.6 8.6
 -5 -4 -5 39.3 10.7
 -5 -4 -5 29 8.1
 5 4 5 42.4 7.9
 5 4 5 43.2 10.3
 5 4 5 41.2 5.2
 5 4 5 35.6 8.8
 5 4 5 44.5 9.1
 -6 -4 -5 2264.37 98.79
 -6 -4 -5 2284.07 98.79
 -6 -4 -5 2396.36 98.39
 -6 -4 -5 2351.56 100.69
 6 4 5 2294.27 86.39
 6 4 5 2395.16 92.99
 6 4 5 2428.46 99.19
 6 4 5 2448.85 99.79
 6 4 5 2427.26 96.89
 -7 -4 -5 15.6 8.3
 -7 -4 -5 24.8 9.4
 -7 -4 -5 28.4 9.3
 -7 -4 -5 27.1 9.5
 7 4 5 14.7 3.9
 7 4 5 36.7 10.1
 7 4 5 22.4 10
 7 4 5 17.2 7.9
 -8 -4 -5 1134.99 63.79
 -8 -4 -5 1163.98 62.49
 -8 -4 -5 1205.58 58.49
 -8 -4 -5 1192.08 65.39
 8 4 5 1069.19 46.8
 8 4 5 1251.27 66.39
 8 4 5 1286.87 65.39
 8 4 5 1302.27 62.69
 -9 -4 -5 447.06 42.3
 -9 -4 -5 498.05 32.1
 -9 -4 -5 485.65 38.9
 -9 -4 -5 485.55 39.4
 9 4 5 462.15 38.3
 9 4 5 443.76 35.5
 -10 -4 -5 -1.8 7.3
 -10 -4 -5 -4.9 6
 -10 -4 -5 7.8 7.1
 -10 -4 -5 1.6 6.9
 10 4 5 9.8 9.3
 10 4 5 -3.4 7.9
 10 4 5 -6.3 6.8
 -11 -4 -5 5.6 10.1
 -11 -4 -5 8.4 9
 11 4 5 4.7 10.9
 11 4 5 -4.3 8.7
 -12 -4 -5 10.4 10
 -12 -4 -5 8.3 11.7
 12 4 5 0.1 12.6
 12 4 5 -13.3 10
 9 -5 -5 45.7 15.2
 9 -5 -5 34.8 16
 -9 5 5 24.5 12.5
 -9 5 5 17.6 10.9
 8 -5 -5 189.58 40.7
 8 -5 -5 154.48 20.9
 -8 5 5 178.68 19.3
 -8 5 5 193.48 20.4
 7 -5 -5 96.29 21.3
 7 -5 -5 83.89 17.4
 7 -5 -5 81.69 22.5
 7 -5 -5 121.79 24
 -7 5 5 111.29 16
 -7 5 5 96.79 22.6
 -7 5 5 98.69 16.1
 -7 5 5 76.59 11.9
 6 -5 -5 623.34 45.7
 6 -5 -5 620.34 45.3
 6 -5 -5 554.14 46.1
 -6 5 5 630.34 33.6
 -6 5 5 664.13 38.7
 -6 5 5 607.24 35.7
 -6 5 5 567.74 45.4
 5 -5 -5 27.8 12.5
 5 -5 -5 17.8 11.5
 5 -5 -5 16.5 9.2
 -5 5 5 23.7 7.8
 -5 5 5 9.8 8.7
 -5 5 5 3.8 5.5
 4 -5 -5 6.5 5.2
 4 -5 -5 1.2 7.4
 4 -5 -5 2 7.1
 4 -5 -5 9.4 7.8
 -4 5 5 0.3 4.1
 -4 5 5 5.5 4.9
 -4 5 5 -1.7 6.2
 -4 5 5 -1.1 3
 3 -5 -5 1251.67 63.39
 3 -5 -5 1302.37 65.49
 3 -5 -5 1243.68 62.19
 3 -5 -5 1229.08 51.09
 -3 5 5 1231.68 64.99
 -3 5 5 1259.97 56.49
 -3 5 5 1228.08 65.89
 2 -5 -5 1585.94 78.89
 2 -5 -5 1721.73 77.59
 2 -5 -5 1731.63 76.79
 2 -5 -5 1728.93 65.69
 -2 5 5 1775.02 81.69
 -2 5 5 1780.72 69.89
 -2 5 5 1717.13 71.49
 1 -5 -5 59.99 11.8
 1 -5 -5 53.39 5.5
 -1 5 5 49.4 11.5
 -1 5 5 55.89 9.3
 -1 5 5 45.2 7.5
 0 -5 -5 3929.11 137.59
 0 -5 -5 3754.42 152.38
 0 5 5 3783.22 148.69
 0 5 5 3948.51 142.29
 0 5 5 4061.79 153.98
 -1 -5 -5 8.1 1.9
 -1 -5 -5 7.9 1.8
 -1 -5 -5 0.9 3.9
 -1 -5 -5 9.9 4.2
 1 5 5 4.4 3.1
 1 5 5 8.7 5
 1 5 5 14 5.1
 -2 -5 -5 1853.11 79.69
 -2 -5 -5 1752.02 69.09
 -2 -5 -5 1850.91 72.89
 -2 -5 -5 1818.92 73.29
 -2 -5 -5 1907.51 70.19
 -2 -5 -5 1728.23 76.69
 2 5 5 1944.51 80.09
 2 5 5 1853.31 72.59
 2 5 5 1828.52 73.79
 -3 -5 -5 44.9 10.4
 -3 -5 -5 54.69 12.3
 -3 -5 -5 39.9 7.2
 -3 -5 -5 55.09 9.4
 -3 -5 -5 37 6.8
 3 5 5 37.6 7.4
 3 5 5 48.8 10
 3 5 5 40.2 7.8
 -4 -5 -5 1665.03 72.09
 -4 -5 -5 1616.34 68.69
 -4 -5 -5 1616.84 69.59
 -4 -5 -5 1599.04 70.49
 4 5 5 1756.52 78.39
 4 5 5 1678.73 69.79
 -5 -5 -5 70.19 12.3
 -5 -5 -5 69.69 13.1
 -5 -5 -5 68.19 11.8
 -5 -5 -5 69.39 9.6
 -5 -5 -5 50.39 10.4
 5 5 5 61.79 11.2
 5 5 5 61.29 7.8
 5 5 5 60.79 12.8
 5 5 5 45.7 9
 -6 -5 -5 51.79 11.3
 -6 -5 -5 48.9 8.8
 -6 -5 -5 39 9.3
 -6 -5 -5 39.2 10.4
 -6 -5 -5 47.7 10.9
 6 5 5 43.4 10
 6 5 5 53.79 6.4
 6 5 5 47.2 10.4
 6 5 5 44.4 9.7
 6 5 5 50.29 10.3
 -7 -5 -5 2726.83 109.29
 -7 -5 -5 2620.44 111.59
 -7 -5 -5 2554.24 102.09
 -7 -5 -5 2488.85 111.09
 -7 -5 -5 2557.24 121.39
 7 5 5 2691.93 111.99
 7 5 5 2613.74 107.19
 7 5 5 2700.33 111.89
 7 5 5 2781.12 110.79
 7 5 5 2503.25 97.79
 -8 -5 -5 153.58 22.4
 -8 -5 -5 165.18 18.2
 -8 -5 -5 162.78 20.6
 -8 -5 -5 150.48 19.1
 8 5 5 158.88 18.9
 8 5 5 132.49 21
 8 5 5 133.09 11.1
 8 5 5 127.09 19.8
 -9 -5 -5 406.86 36
 -9 -5 -5 428.66 36.5
 -9 -5 -5 472.25 31.4
 -9 -5 -5 514.55 37.8
 9 5 5 488.45 38.3
 9 5 5 398.56 45.1
 -10 -5 -5 189.68 31.9
 -10 -5 -5 241.68 29
 -10 -5 -5 259.67 27.9
 -10 -5 -5 248.68 21.9
 10 5 5 301.57 31.7
 10 5 5 286.57 30.1
 -11 -5 -5 100.59 20.9
 -11 -5 -5 113.49 23.8
 11 5 5 133.59 25.8
 11 5 5 125.69 24.3
 -12 -5 -5 32.2 13.9
 -12 -5 -5 28.9 12.2
 12 5 5 3.5 13.1
 12 5 5 55.79 17.9
 8 -6 -5 159.38 28.5
 8 -6 -5 270.87 32
 8 -6 -5 216.28 32.1
 -8 6 5 278.37 24.5
 7 -6 -5 -1.3 9.3
 7 -6 -5 21.5 11.3
 7 -6 -5 -7 7
 -7 6 5 0.7 6.4
 -7 6 5 -5 5.4
 6 -6 -5 141.39 24.4
 6 -6 -5 139.59 25.3
 6 -6 -5 150.58 24.9
 -6 6 5 89.99 19.8
 -6 6 5 136.59 15.9
 -6 6 5 138.99 18.9
 5 -6 -5 29.2 11.4
 5 -6 -5 15.1 6.6
 5 -6 -5 37.5 13.3
 5 -6 -5 23 10.8
 -5 6 5 6.4 11.2
 -5 6 5 17.5 6.9
 -5 6 5 16.6 10.9
 4 -6 -5 169.48 15.6
 4 -6 -5 214.98 23.7
 4 -6 -5 178.88 28.7
 4 -6 -5 148.79 23.9
 -4 6 5 187.88 17.8
 -4 6 5 164.08 23.3
 -4 6 5 171.78 15.9
 3 -6 -5 987.2 54.59
 3 -6 -5 945.21 57.29
 3 -6 -5 986.8 55.69
 3 -6 -5 924.41 44.1
 -3 6 5 1038.4 49.1
 -3 6 5 1044.8 45.8
 -3 6 5 1010.1 59.39
 2 -6 -5 248.58 22.9
 2 -6 -5 259.57 23.7
 2 -6 -5 270.47 16.3
 2 -6 -5 274.07 26.6
 -2 6 5 278.27 18.3
 -2 6 5 293.67 27.6
 -2 6 5 264.87 20.3
 1 -6 -5 461.55 22.3
 1 -6 -5 483.35 34.5
 1 -6 -5 442.36 30.3
 -1 6 5 474.55 24.7
 -1 6 5 445.86 34.3
 -1 6 5 473.95 27.2
 0 -6 -5 140.59 17.6
 0 -6 -5 142.69 15.3
 0 -6 -5 138.69 9.5
 0 6 5 120.69 16.2
 0 6 5 140.19 11.5
 -1 -6 -5 19.8 7.4
 -1 -6 -5 12.4 7.6
 -1 -6 -5 16.6 5.3
 -1 -6 -5 16.2 2.5
 -1 -6 -5 16.1 3.7
 1 6 5 13.6 6
 1 6 5 9.8 5.9
 1 6 5 13.8 4.9
 -2 -6 -5 1094.79 43.7
 -2 -6 -5 1117.39 44.3
 -2 -6 -5 1023.6 48.2
 -2 -6 -5 1121.99 55.79
 2 6 5 1098.79 56.09
 2 6 5 1038.5 46.8
 2 6 5 1128.39 49.9
 -3 -6 -5 200.08 14.5
 -3 -6 -5 216.58 17.6
 -3 -6 -5 220.88 20.4
 -3 -6 -5 213.18 22.6
 -3 -6 -5 212.98 15.3
 3 6 5 234.58 16
 3 6 5 204.38 20.1
 -4 -6 -5 427.56 28.1
 -4 -6 -5 430.36 25
 -4 -6 -5 407.16 28.2
 -4 -6 -5 383.66 24.6
 -4 -6 -5 393.26 26.4
 4 6 5 423.26 25.6
 4 6 5 372.16 25.4
 4 6 5 388.46 28.4
 -5 -6 -5 72.49 13.2
 -5 -6 -5 108.69 13.4
 -5 -6 -5 89.19 14
 -5 -6 -5 95.19 15.2
 -5 -6 -5 121.79 14.3
 5 6 5 67.89 12.3
 5 6 5 89.59 10.9
 5 6 5 101.99 14.2
 -6 -6 -5 55.39 11
 -6 -6 -5 36.8 10.5
 -6 -6 -5 28.7 9
 -6 -6 -5 54.59 11.2
 -6 -6 -5 49.99 11.5
 -6 -6 -5 42.1 11.5
 6 6 5 37.5 9
 6 6 5 40.9 10.1
 6 6 5 70.89 13.2
 6 6 5 48.2 8.4
 -7 -6 -5 1024 55.29
 -7 -6 -5 1042.8 52.99
 -7 -6 -5 897.41 52.59
 -7 -6 -5 976.4 49.2
 -7 -6 -5 1021.3 49.5
 -7 -6 -5 1003.6 54.49
 7 6 5 941.31 52.49
 7 6 5 947.91 41.9
 7 6 5 1036.1 53.29
 -8 -6 -5 135.19 21
 -8 -6 -5 125.79 15.5
 -8 -6 -5 129.49 20.5
 -8 -6 -5 128.29 18.6
 -8 -6 -5 115.79 20.1
 -8 -6 -5 143.29 15.4
 8 6 5 116.19 12
 8 6 5 127.19 19.8
 8 6 5 147.89 22.2
 -9 -6 -5 382.96 32.6
 -9 -6 -5 406.56 34.8
 -9 -6 -5 378.06 29.1
 -9 -6 -5 374.16 33.9
 -9 -6 -5 306.77 27.8
 9 6 5 376.16 33.1
 9 6 5 409.16 34
 -10 -6 -5 22.9 10.3
 -10 -6 -5 17.1 10.4
 10 6 5 50.69 14.9
 10 6 5 20.1 12.5
 -11 -6 -5 36.2 14.3
 -11 -6 -5 36.8 12.8
 11 6 5 38.1 15.9
 11 6 5 41.3 16.9
 -12 -6 -5 8.2 10.1
 -12 -6 -5 -6 9.2
 12 6 5 3.8 13.5
 12 6 5 0.3 8.9
 7 -7 -5 117.59 24.2
 7 -7 -5 141.49 25.4
 -7 7 5 103.89 16.7
 6 -7 -5 123.89 24.7
 6 -7 -5 133.69 23.6
 6 -7 -5 128.39 24.3
 -6 7 5 118.39 14.8
 -6 7 5 122.69 18
 5 -7 -5 3.3 8.2
 5 -7 -5 0.5 5.1
 5 -7 -5 8.1 9.1
 5 -7 -5 24 12
 -5 7 5 2.6 9.7
 -5 7 5 1.4 6
 -5 7 5 -1.5 5.1
 4 -7 -5 387.46 24.7
 4 -7 -5 354.76 34.9
 4 -7 -5 426.26 36.1
 4 -7 -5 470.25 36.6
 -4 7 5 353.06 36.4
 -4 7 5 481.85 30.4
 -4 7 5 405.46 25.1
 3 -7 -5 0.6 3.9
 3 -7 -5 3.5 9.8
 3 -7 -5 12.5 10.3
 -3 7 5 10.3 9.1
 -3 7 5 2.4 4.2
 -3 7 5 1.6 5.2
 2 -7 -5 580.24 43.9
 2 -7 -5 617.44 39.1
 2 -7 -5 667.43 42
 -2 7 5 627.34 45.2
 -2 7 5 664.43 31.7
 -2 7 5 601.64 35.2
 1 -7 -5 4.4 7.2
 1 -7 -5 1.3 3.5
 1 -7 -5 2.9 6.9
 -1 7 5 4.4 4.7
 -1 7 5 5.4 3.9
 0 -7 -5 472.15 23.6
 0 -7 -5 480.05 35.9
 0 -7 -5 467.45 31.7
 0 7 5 490.75 25.2
 0 7 5 510.85 29.3
 0 7 5 482.95 36.4
 -1 -7 -5 64.69 14.9
 -1 -7 -5 70.69 12.6
 -1 -7 -5 64.09 7.4
 1 7 5 67.49 14.4
 1 7 5 56.39 10.4
 1 7 5 80.19 9
 -2 -7 -5 114.79 8.8
 -2 -7 -5 93.59 16.7
 -2 -7 -5 93.19 14.7
 -2 -7 -5 103.19 8.9
 2 7 5 105.79 10.8
 2 7 5 110.99 18.3
 2 7 5 109.09 13
 -3 -7 -5 4258.57 155.78
 -3 -7 -5 4326.77 161.68
 -3 -7 -5 4218.58 168.28
 3 7 5 4104.19 157.08
 3 7 5 4403.66 171.08
 3 7 5 4235.18 161.68
 -4 -7 -5 302.37 20.3
 -4 -7 -5 251.67 21
 -4 -7 -5 273.07 23.9
 -4 -7 -5 294.27 20.5
 4 7 5 240.08 19.6
 4 7 5 290.67 25.4
 4 7 5 282.77 22.2
 -5 -7 -5 187.48 18.9
 -5 -7 -5 194.88 20.3
 -5 -7 -5 220.88 18.9
 -5 -7 -5 212.88 18.6
 5 7 5 212.08 21.8
 5 7 5 182.98 18.4
 5 7 5 234.58 20.6
 5 7 5 198.68 17.2
 -6 -7 -5 115.19 14.7
 -6 -7 -5 116.49 15.3
 -6 -7 -5 133.99 20.2
 -6 -7 -5 122.79 19.3
 -6 -7 -5 118.89 20.2
 6 7 5 113.79 16.9
 6 7 5 110.79 12.8
 6 7 5 164.68 19
 6 7 5 130.99 15.4
 -7 -7 -5 34.7 10.1
 -7 -7 -5 29.3 11.1
 -7 -7 -5 27.3 8.9
 -7 -7 -5 33.3 10
 7 7 5 17 8.2
 7 7 5 24.1 6.9
 7 7 5 41.7 11
 -8 -7 -5 173.58 21
 -8 -7 -5 161.58 20.9
 -8 -7 -5 163.58 23.5
 -8 -7 -5 157.18 16.2
 8 7 5 157.78 23.5
 8 7 5 136.69 21.2
 8 7 5 142.99 14.4
 8 7 5 140.29 22
 -9 -7 -5 70.39 17.4
 -9 -7 -5 71.99 16.5
 -9 -7 -5 41 9.7
 9 7 5 30.8 11.8
 9 7 5 54.19 14.8
 -10 -7 -5 5.2 8.1
 -10 -7 -5 7.7 8.3
 10 7 5 14.9 10.8
 10 7 5 4.4 9.3
 -11 -7 -5 3.6 8.2
 -11 -7 -5 10.9 9.9
 11 7 5 29.3 13.6
 11 7 5 17 12
 -12 -7 -5 38.4 15.1
 -12 -7 -5 19.1 12.6
 12 7 5 24.3 15.1
 12 7 5 42.9 18.2
 7 -8 -5 53.49 17.4
 7 -8 -5 51.89 18.1
 -7 8 5 33.9 14.8
 6 -8 -5 165.68 28.3
 -6 8 5 123.79 18.5
 5 -8 -5 14 10.7
 5 -8 -5 7.9 10
 -5 8 5 -5.5 5
 4 -8 -5 202.78 30.8
 4 -8 -5 193.88 31
 -4 8 5 231.18 30.5
 -4 8 5 231.38 21.2
 3 -8 -5 165.78 25.4
 3 -8 -5 204.78 26.6
 3 -8 -5 172.78 15.3
 -3 8 5 189.88 26.8
 -3 8 5 189.58 19.5
 2 -8 -5 392.66 24
 2 -8 -5 441.26 34.4
 -2 8 5 451.55 29.3
 -2 8 5 422.76 38.5
 -2 8 5 389.66 30.7
 1 -8 -5 213.18 22.6
 1 -8 -5 200.28 25
 -1 8 5 191.38 14.2
 -1 8 5 203.38 18.9
 -1 8 5 218.28 26.2
 0 -8 -5 8.4 6.1
 0 -8 -5 3.7 8.9
 0 -8 -5 4 4
 0 8 5 8.7 4.4
 0 8 5 1.9 6.6
 0 8 5 10.6 5.9
 -1 -8 -5 395.16 22.1
 -1 -8 -5 409.66 34.6
 1 8 5 405.36 27
 1 8 5 385.86 22.1
 1 8 5 394.16 34.5
 -2 -8 -5 38.8 7.5
 -2 -8 -5 25.4 11.7
 -2 -8 -5 26 7.8
 -2 -8 -5 26.6 4.7
 2 8 5 32.8 8.5
 2 8 5 28.9 11.5
 2 8 5 38.3 10.4
 -3 -8 -5 1090.09 46.6
 -3 -8 -5 1040.4 58.99
 -3 -8 -5 1160.98 47.9
 -3 -8 -5 1064.19 52.39
 3 8 5 1009 52.19
 3 8 5 979.9 47.4
 3 8 5 1112.69 61.99
 -4 -8 -5 546.15 37.8
 -4 -8 -5 560.04 30.6
 -4 -8 -5 552.34 30.9
 -4 -8 -5 535.05 34.3
 4 8 5 591.94 41.2
 4 8 5 538.95 35.5
 4 8 5 536.05 35.1
 4 8 5 549.45 34.5
 -5 -8 -5 88.89 13.9
 -5 -8 -5 89.89 13.5
 -5 -8 -5 94.49 16.6
 -5 -8 -5 88.19 15.9
 5 8 5 99.29 15.3
 5 8 5 90.49 15.3
 5 8 5 73.99 16.5
 -6 -8 -5 284.67 23.7
 -6 -8 -5 271.17 24.3
 -6 -8 -5 266.97 23.2
 -6 -8 -5 290.27 25.5
 6 8 5 264.77 22.4
 6 8 5 275.17 27.9
 6 8 5 248.98 22.9
 6 8 5 293.37 25.7
 -7 -8 -5 176.18 21.1
 -7 -8 -5 145.89 18.9
 -7 -8 -5 165.88 19.7
 -7 -8 -5 164.38 18
 7 8 5 174.38 17
 7 8 5 183.08 20.3
 7 8 5 140.29 19.9
 7 8 5 151.88 22.2
 -8 -8 -5 61.99 11.3
 -8 -8 -5 46 13.6
 -8 -8 -5 47 13.4
 -8 -8 -5 53.89 14.7
 8 8 5 44.6 10
 8 8 5 73.09 15.8
 8 8 5 49.3 20.5
 -9 -8 -5 71.89 17.2
 -9 -8 -5 94.49 19.7
 -9 -8 -5 90.99 19.2
 9 8 5 116.89 21.3
 9 8 5 94.89 19.3
 -10 -8 -5 2.3 10.3
 -10 -8 -5 5.3 7
 10 8 5 14.7 9
 10 8 5 8.7 8.8
 -11 -8 -5 8.3 12.5
 -11 -8 -5 26.6 13
 11 8 5 38.9 12.7
 11 8 5 37 14.9
 -12 -8 -5 31 14
 -12 -8 -5 -9.5 7.3
 -12 -8 -5 -4.4 9.2
 12 8 5 1.3 12.2
 12 8 5 -6.2 10.8
 6 -9 -5 -0.8 8.9
 6 -9 -5 -8.3 9.1
 -6 9 5 -14.5 6.7
 5 -9 -5 26.2 16.9
 5 -9 -5 -6.5 7.5
 -5 9 5 -10.3 6.4
 4 -9 -5 32.5 12.1
 4 -9 -5 20.8 12.4
 -4 9 5 25.9 8.5
 3 -9 -5 71.69 17.9
 3 -9 -5 103.59 24.1
 -3 9 5 90.09 15.3
 2 -9 -5 321.67 35
 2 -9 -5 299.17 21
 2 -9 -5 293.07 29.3
 -2 9 5 264.57 34.4
 -2 9 5 327.47 26
 1 -9 -5 529.65 39.6
 1 -9 -5 576.64 46.3
 1 -9 -5 502.65 28.8
 -1 9 5 539.15 46.4
 -1 9 5 540.15 34
 0 -9 -5 1232.38 53.59
 0 9 5 1198.98 59.09
 0 9 5 1235.28 73.79
 -1 -9 -5 357.26 34.8
 -1 -9 -5 365.66 22.2
 1 9 5 360.96 26.5
 1 9 5 341.17 34.2
 -2 -9 -5 22.8 10.1
 -2 -9 -5 9.6 5.2
 2 9 5 19.4 10.2
 2 9 5 7.7 5.4
 -3 -9 -5 66.59 13.1
 -3 -9 -5 39.8 7.9
 -3 -9 -5 56.49 10
 -3 -9 -5 49 8.5
 -3 -9 -5 56.69 15.3
 3 9 5 53.19 10.1
 3 9 5 59.59 15.4
 3 9 5 58.99 12.1
 -4 -9 -5 75.89 11.9
 -4 -9 -5 58.59 14.5
 -4 -9 -5 74.19 11.4
 -4 -9 -5 43.3 5.7
 -4 -9 -5 82.59 14.8
 4 9 5 49 11.7
 4 9 5 45.8 12.1
 4 9 5 60.19 12
 4 9 5 36.6 12.4
 -5 -9 -5 411.66 31.1
 -5 -9 -5 400.46 27.7
 -5 -9 -5 370.16 22.8
 -5 -9 -5 426.36 33.1
 -5 -9 -5 429.06 27.9
 5 9 5 409.26 31.1
 5 9 5 406.76 30.9
 5 9 5 394.56 35.8
 -6 -9 -5 45.6 11.4
 -6 -9 -5 52.39 11.5
 -6 -9 -5 46.9 12.8
 6 9 5 57.19 13.1
 6 9 5 38.5 11
 6 9 5 43.6 14.5
 6 9 5 54.09 16.1
 -7 -9 -5 710.83 46.5
 -7 -9 -5 717.13 44.3
 -7 -9 -5 681.03 42.2
 -7 -9 -5 776.22 45.6
 7 9 5 666.83 44.4
 7 9 5 692.43 40.9
 7 9 5 665.73 48.8
 7 9 5 651.13 44.5
 -8 -9 -5 36.6 11.3
 -8 -9 -5 28.4 9
 -8 -9 -5 20.8 9.5
 -8 -9 -5 17.6 11.4
 8 9 5 27.3 10.4
 8 9 5 9.8 11.5
 8 9 5 24 9.3
 -9 -9 -5 823.42 53.59
 -9 -9 -5 923.31 56.69
 9 9 5 843.42 54.39
 9 9 5 705.03 55.49
 9 9 5 933.11 57.09
 -10 -9 -5 309.17 31
 -10 -9 -5 325.07 33.6
 -10 -9 -5 366.06 34.1
 10 9 5 350.96 34.9
 10 9 5 347.47 34
 -11 -9 -5 -5.4 8.7
 -11 -9 -5 4.9 9.6
 11 9 5 -3.7 9.9
 11 9 5 -17.5 8.2
 -12 -9 -5 42.7 15.1
 -12 -9 -5 21.5 14
 -12 -9 -5 15.5 12.8
 12 9 5 20.6 13.6
 12 9 5 47.7 16.1
 5 -10 -5 2.9 9.8
 -5 10 5 13.3 12.7
 4 -10 -5 43.9 17.3
 -4 10 5 30.4 9.6
 3 -10 -5 316.57 38.1
 -3 10 5 323.67 26
 2 -10 -5 380.06 39
 -2 10 5 398.46 29.5
 1 -10 -5 36.1 16
 1 -10 -5 36.7 9.2
 -1 10 5 26.1 9.2
 -1 10 5 17.6 12.3
 0 -10 -5 413.06 39.9
 0 -10 -5 392.76 24.6
 0 10 5 396.36 29.8
 0 10 5 375.26 43.1
 -1 -10 -5 6 8.5
 -1 -10 -5 -6.2 3.7
 1 10 5 0.5 6.5
 1 10 5 7.5 5.9
 -2 -10 -5 45.8 9.5
 -2 -10 -5 57.09 17.9
 2 10 5 27.3 11.5
 2 10 5 73.89 13.8
 -3 -10 -5 30.6 8.2
 -3 -10 -5 72.49 18.5
 -3 -10 -5 41.9 8.3
 3 10 5 39.2 11.3
 3 10 5 37.1 14.5
 3 10 5 27 15.2
 -4 -10 -5 25.7 10.6
 -4 -10 -5 40.9 8.7
 -4 -10 -5 39.2 8.6
 -4 -10 -5 38.4 13
 4 10 5 46 13.8
 4 10 5 45.3 15
 4 10 5 29.1 12.6
 -5 -10 -5 178.48 21.2
 -5 -10 -5 181.18 17.9
 -5 -10 -5 168.48 22.6
 5 10 5 174.38 25.2
 5 10 5 191.88 26.7
 5 10 5 181.28 21.7
 -6 -10 -5 211.18 24
 -6 -10 -5 208.68 17.1
 -6 -10 -5 264.97 25.7
 -6 -10 -5 230.68 21.3
 -6 -10 -5 227.28 21.9
 6 10 5 242.28 25.5
 6 10 5 246.78 23.6
 6 10 5 225.28 24.6
 6 10 5 189.68 30.3
 -7 -10 -5 871.71 46.3
 -7 -10 -5 865.81 51.29
 -7 -10 -5 999.4 57.79
 -7 -10 -5 916.41 51.99
 -7 -10 -5 943.81 52.89
 7 10 5 838.42 60.39
 7 10 5 923.71 51.99
 7 10 5 938.11 53.19
 7 10 5 871.71 54.19
 -8 -10 -5 215.28 24.9
 -8 -10 -5 262.87 26.6
 -8 -10 -5 191.08 23.2
 -8 -10 -5 238.78 27.3
 -8 -10 -5 240.48 22.6
 8 10 5 226.38 25.4
 8 10 5 231.18 23.5
 8 10 5 150.58 38.6
 -9 -10 -5 392.76 34.4
 -9 -10 -5 404.26 32.3
 -9 -10 -5 397.16 35.6
 9 10 5 341.97 32.8
 9 10 5 329.17 39
 9 10 5 370.36 35.8
 -10 -10 -5 36.2 12.6
 -10 -10 -5 64.39 16.8
 10 10 5 27.7 13.1
 10 10 5 49.6 17.4
 -11 -10 -5 12.5 10.8
 -11 -10 -5 1.4 9.8
 -11 -10 -5 -4.8 9.2
 11 10 5 -4.4 9.1
 11 10 5 5.1 9.7
 4 -11 -5 88.19 24.5
 -4 11 5 81.99 19.2
 3 -11 -5 7.3 11.5
 -3 11 5 -5.6 6.1
 -3 11 5 11.1 11.3
 2 -11 -5 2.2 12.1
 2 -11 -5 11.7 13.3
 -2 11 5 8.2 11.7
 1 -11 -5 101.29 24.3
 -1 11 5 107.09 24.6
 -1 11 5 85.09 14.8
 0 -11 -5 159.68 30.7
 0 11 5 119.09 17.6
 0 11 5 126.59 25.8
 -1 -11 -5 269.87 21.5
 -1 -11 -5 288.57 34.5
 1 11 5 295.27 25.6
 1 11 5 281.97 31.4
 -2 -11 -5 99.79 13.9
 -2 -11 -5 60.69 18.4
 2 11 5 80.39 20.2
 2 11 5 98.39 17.4
 2 11 5 80.89 19.3
 -3 -11 -5 363.06 37.7
 -3 -11 -5 533.95 32
 3 11 5 473.95 40.2
 3 11 5 448.76 33.6
 3 11 5 492.15 45.8
 -4 -11 -5 8.2 7.1
 -4 -11 -5 11.7 9.6
 -4 -11 -5 5.1 5.4
 4 11 5 4.6 7.5
 4 11 5 11 10.5
 4 11 5 17.5 11.8
 -5 -11 -5 484.35 40.5
 -5 -11 -5 506.55 31.7
 -5 -11 -5 594.24 40.7
 5 11 5 438.96 44.7
 5 11 5 503.65 37.5
 5 11 5 507.25 40.5
 -6 -11 -5 101.99 19.6
 -6 -11 -5 116.29 17.8
 -6 -11 -5 106.59 19.8
 -6 -11 -5 105.89 19.1
 6 11 5 113.19 17.9
 6 11 5 93.79 18.3
 6 11 5 94.59 21.2
 6 11 5 100.09 20
 -7 -11 -5 -7 6.6
 -7 -11 -5 -0.9 7.7
 -7 -11 -5 5.9 7.4
 -7 -11 -5 -0.1 5.7
 7 11 5 -5.7 6
 7 11 5 2.8 8.3
 7 11 5 0.1 12.9
 -8 -11 -5 215.88 24.5
 -8 -11 -5 170.18 26.5
 -8 -11 -5 205.38 29.5
 8 11 5 163.58 25.2
 8 11 5 194.18 24.4
 -9 -11 -5 88.19 18.5
 -9 -11 -5 106.89 21.3
 -9 -11 -5 74.49 15.5
 9 11 5 83.99 19.6
 -10 -11 -5 0.2 6.9
 -10 -11 -5 -7.9 8.3
 -10 -11 -5 -2.4 8.2
 10 11 5 10.8 10
 10 11 5 -10.9 7.2
 -11 -11 -5 46.2 15.1
 -11 -11 -5 70.49 15.5
 -11 -11 -5 72.59 18.7
 11 11 5 41.5 17.9
 11 11 5 47 16
 2 -12 -5 15.8 15.5
 -2 12 5 13.2 11
 1 -12 -5 9.8 15.2
 -1 12 5 17.7 10.3
 -1 12 5 42.1 17.2
 0 -12 -5 5.2 5.7
 0 -12 -5 9.5 11.6
 0 12 5 -16.5 6.4
 0 12 5 2.9 7.8
 -1 -12 -5 109.39 15.6
 -1 -12 -5 92.39 22.7
 1 12 5 124.59 25.7
 1 12 5 111.09 17.9
 -2 -12 -5 15.3 8.5
 -2 -12 -5 35.4 13.9
 2 12 5 3.8 8.2
 2 12 5 10.5 6.7
 -3 -12 -5 509.45 47.2
 -3 -12 -5 683.13 38.1
 3 12 5 664.73 50.39
 3 12 5 565.24 40.3
 -4 -12 -5 152.58 27.8
 -4 -12 -5 165.28 18.3
 4 12 5 193.18 23
 4 12 5 144.89 25
 -5 -12 -5 106.49 16.4
 -5 -12 -5 150.08 25.6
 5 12 5 108.59 20.3
 5 12 5 89.19 15.8
 5 12 5 109.09 22
 -6 -12 -5 -1.4 5.6
 -6 -12 -5 10.4 8.4
 6 12 5 2.4 9.8
 6 12 5 -9.1 5.6
 6 12 5 4.3 7.2
 -7 -12 -5 0.1 7.1
 -7 -12 -5 -14.1 9.4
 -7 -12 -5 8.4 9.7
 7 12 5 -15.2 7.3
 7 12 5 -13.1 6.3
 -8 -12 -5 42 12.4
 8 12 5 47.6 14.5
 -9 -12 -5 21.9 10.2
 -9 -12 -5 9.2 9.6
 9 12 5 13.1 12.5
 -10 -12 -5 23.9 11.8
 -10 -12 -5 33 15.8
 10 12 5 40.3 16.7
 10 12 5 29.2 11.3
 1 -13 -5 -1.6 10.8
 -1 13 5 12.2 11.9
 0 -13 -5 4.3 11.5
 0 13 5 4.4 10.5
 0 13 5 33.8 16.8
 -1 -13 -5 31.8 8
 1 13 5 21.7 14.1
 -2 -13 -5 -6.2 6.9
 -2 -13 -5 -9.5 10.7
 2 13 5 -2.2 9.8
 2 13 5 -6.5 6.7
 -3 -13 -5 28 11.1
 -3 -13 -5 7.3 8.6
 3 13 5 2.2 7.5
 -4 -13 -5 214.88 21.3
 -4 -13 -5 127.49 25.9
 4 13 5 173.88 20.3
 4 13 5 266.97 32
 4 13 5 184.58 26.1
 -5 -13 -5 169.68 21.7
 -5 -13 -5 147.49 24.9
 5 13 5 157.88 26.9
 5 13 5 139.59 22.7
 5 13 5 125.79 19.6
 -6 -13 -5 -28.2 14.5
 -6 -13 -5 4.3 8.2
 -6 -13 -5 0.4 8.2
 6 13 5 2.7 13.9
 6 13 5 3.6 9
 -7 -13 -5 56.99 13.7
 -7 -13 -5 38.4 13.6
 -7 -13 -5 69.39 16.8
 7 13 5 52.99 14.6
 -8 -13 -5 26.2 11.8
 8 13 5 36.5 16.3
 8 13 5 45.7 15.7
 -9 -13 -5 59.29 15.2
 9 13 5 27.7 13.2
 -2 -14 -5 36.9 16.8
 2 14 5 -0.6 9.5
 2 14 5 16.3 15.9
 -3 -14 -5 24.4 15.1
 -3 -14 -5 36.6 11.5
 3 14 5 25.9 12.6
 3 14 5 33.3 17.4
 -4 -14 -5 -7.2 9
 -4 -14 -5 -9.9 8.1
 4 14 5 -14.7 6
 4 14 5 -1.4 10
 -5 -14 -5 66.89 14.8
 -5 -14 -5 84.49 19.5
 5 14 5 104.99 21.6
 -6 -14 -5 1.9 10.8
 -6 -14 -5 -6.9 7.7
 6 14 5 -6.1 12.9
 -7 -14 -5 101.29 18.1
 7 14 5 63.29 22
 6 12 -6 50.79 22.1
 6 12 -6 52.49 16.2
 6 12 -6 51.49 22.2
 -6 -12 6 31.6 13.6
 -6 -12 6 74.09 17.8
 5 12 -6 53.09 19.4
 5 12 -6 19.4 12.2
 5 12 -6 59.89 19.7
 -5 -12 6 26.1 13.4
 -5 -12 6 24.6 11.7
 4 12 -6 15.8 11.6
 4 12 -6 11.7 16.8
 4 12 -6 26.1 17.3
 -4 -12 6 33.3 14.6
 -4 -12 6 0.4 8.5
 3 12 -6 -1.1 15.5
 3 12 -6 -2.6 12.1
 -3 -12 6 -0.3 8.9
 2 12 -6 -1.6 11.9
 2 12 -6 -9.4 12.2
 -2 -12 6 -17.1 6.2
 1 12 -6 -4 16.4
 1 12 -6 -28 9.5
 -1 -12 6 19.1 13.9
 -1 -12 6 0.2 8.8
 0 12 -6 29 21.3
 0 12 -6 25.9 14.5
 0 -12 6 28.1 12.5
 8 11 -6 227.18 35.4
 8 11 -6 250.07 30.9
 -8 -11 6 288.07 31.9
 -8 -11 6 280.57 27.8
 7 11 -6 77.69 20.3
 7 11 -6 24.5 11.8
 -7 -11 6 19 9.9
 -7 -11 6 44.3 15.9
 6 11 -6 44.5 22.4
 6 11 -6 87.49 23
 -6 -11 6 107.49 19.6
 -6 -11 6 79.09 18.9
 5 11 -6 16 11.2
 5 11 -6 -4.6 13
 -5 -11 6 16.7 9.6
 -5 -11 6 32.9 11.6
 4 11 -6 -0.8 10.5
 4 11 -6 9.4 9.4
 4 11 -6 -1.4 15.7
 -4 -11 6 13.2 6.3
 -4 -11 6 2.9 8.7
 3 11 -6 55.89 21
 3 11 -6 59.29 21.7
 -3 -11 6 65.99 15.9
 -3 -11 6 19.6 11.7
 2 11 -6 18.4 13.8
 2 11 -6 9.1 14.7
 -2 -11 6 -2.5 7.3
 -2 -11 6 3.4 8.3
 1 11 -6 295.27 46.7
 1 11 -6 223.08 43
 -1 -11 6 229.38 27.6
 -1 -11 6 297.87 49.4
 0 11 -6 -11.7 14.4
 0 11 -6 0.9 16.1
 0 -11 6 0.3 7.3
 0 -11 6 7.8 10.9
 0 -11 6 27.8 12
 -1 11 -6 373.26 49.7
 -1 11 -6 371.26 40.4
 1 -11 6 454.85 36.9
 1 -11 6 334.77 33.4
 1 -11 6 402.56 39.6
 -2 11 -6 32.3 16.3
 -2 11 -6 87.89 29.2
 2 -11 6 47.3 17.3
 2 -11 6 35.6 16.4
 9 10 -6 -14.9 11.2
 9 10 -6 -17.6 10.8
 9 10 -6 -14.8 11.4
 -9 -10 6 2.7 10
 -9 -10 6 12.6 11.9
 8 10 -6 11.5 10.1
 8 10 -6 -8.7 8.5
 -8 -10 6 1.2 8.1
 7 10 -6 23.7 16.5
 7 10 -6 -28 14.9
 7 10 -6 -4.1 10.2
 -7 -10 6 1.3 9.9
 6 10 -6 7.9 9
 6 10 -6 9.3 11.6
 6 10 -6 -13.4 13.8
 -6 -10 6 -3.4 7.1
 -6 -10 6 -9.7 6.1
 5 10 -6 10.1 13.2
 5 10 -6 -2.9 10.3
 5 10 -6 9 9.8
 -5 -10 6 19.6 9.8
 -5 -10 6 2.8 7.4
 4 10 -6 57.99 13.8
 4 10 -6 62.69 23.1
 4 10 -6 39.7 17.2
 -4 -10 6 75.29 15.3
 -4 -10 6 74.19 17.6
 3 10 -6 203.78 33.2
 3 10 -6 224.28 39.2
 -3 -10 6 199.38 27
 -3 -10 6 233.38 25.1
 2 10 -6 92.19 22.7
 2 10 -6 124.89 29.5
 -2 -10 6 124.39 20.7
 -2 -10 6 106.89 20.3
 1 10 -6 22.4 14.4
 1 10 -6 31 17.8
 -1 -10 6 20.1 9.6
 -1 -10 6 31.2 12.3
 -1 -10 6 33.4 12.2
 0 10 -6 66.99 22.4
 0 10 -6 89.59 22.3
 0 -10 6 113.79 20.8
 0 -10 6 86.19 19.7
 0 -10 6 50.39 14.7
 -1 10 -6 13.4 14.1
 -1 10 -6 6.5 11.6
 1 -10 6 9 9.2
 1 -10 6 1.6 10.2
 1 -10 6 4.1 9.4
 -2 10 -6 1.4 17.6
 -2 10 -6 9.4 12.9
 2 -10 6 2.7 10.1
 2 -10 6 18.7 12.6
 2 -10 6 42.6 14.6
 -3 10 -6 -0.7 14.2
 -3 10 -6 0.8 11.3
 3 -10 6 3 9.7
 3 -10 6 6.2 9.2
 3 -10 6 -1.5 11.4
 -4 10 -6 -6.7 9.5
 -4 10 -6 -24.1 12.4
 4 -10 6 2.8 9.4
 4 -10 6 24.8 12.2
 9 9 -6 42.9 17.7
 9 9 -6 65.09 20.2
 9 9 -6 73.09 20.7
 -9 -9 6 69.39 18.8
 -9 -9 6 36.5 14.9
 -9 -9 6 63.09 13.6
 8 9 -6 2.8 14.5
 8 9 -6 -0.9 8.6
 8 9 -6 -9.9 9.5
 -8 -9 6 3.6 6.9
 7 9 -6 73.19 18.1
 7 9 -6 82.29 21.5
 -7 -9 6 79.09 13.3
 -7 -9 6 74.59 17.2
 6 9 -6 8.5 12
 6 9 -6 21.1 10.5
 6 9 -6 10.5 12.4
 -6 -9 6 34.3 12.7
 -6 -9 6 -0.6 3.9
 5 9 -6 685.33 53.79
 5 9 -6 728.43 55.29
 5 9 -6 670.13 45.1
 -5 -9 6 770.22 48.9
 -5 -9 6 765.12 45.2
 4 9 -6 85.29 20.1
 4 9 -6 88.09 21.1
 4 9 -6 101.89 24.5
 4 9 -6 84.99 22.9
 -4 -9 6 101.99 18.3
 -4 -9 6 105.09 17.2
 3 9 -6 960.2 62.79
 3 9 -6 795.92 62.59
 3 9 -6 896.11 67.59
 -3 -9 6 894.81 50.09
 2 9 -6 357.46 50.29
 2 9 -6 410.86 43.4
 2 9 -6 370.16 36.8
 -2 -9 6 419.66 32.1
 -2 -9 6 372.26 30.1
 -2 -9 6 403.16 33.1
 1 9 -6 47 17
 1 9 -6 77.79 22.1
 -1 -9 6 60.09 14
 -1 -9 6 48.4 14.5
 -1 -9 6 58.59 14.6
 0 9 -6 84.69 24.9
 0 9 -6 60.49 17.6
 0 -9 6 109.69 18.6
 0 -9 6 80.79 17.3
 0 -9 6 69.79 17
 -1 9 -6 152.88 32.5
 -1 9 -6 97.29 28
 -1 9 -6 141.39 26.5
 1 -9 6 123.89 20.2
 1 -9 6 141.39 23.4
 1 -9 6 207.38 25.8
 -2 9 -6 0.9 10.3
 -2 9 -6 -14.6 11
 -2 9 -6 -19.7 10.1
 2 -9 6 -2.9 8.8
 2 -9 6 19.3 11.6
 2 -9 6 0.8 7.9
 -3 9 -6 138.29 33.6
 -3 9 -6 110.39 31.2
 -3 9 -6 111.59 22.6
 3 -9 6 184.68 30.8
 3 -9 6 103.59 20.7
 3 -9 6 111.69 21
 -4 9 -6 18.1 17.3
 -4 9 -6 7.8 11.6
 4 -9 6 14.5 9.5
 4 -9 6 2.7 10
 -5 9 -6 171.98 34.5
 -5 9 -6 170.18 25.9
 5 -9 6 66.69 20.2
 5 -9 6 105.79 20.5
 10 8 -6 8.2 8.9
 10 8 -6 5.1 11
 -10 -8 6 12.1 8.8
 -10 -8 6 -1.9 7.8
 -10 -8 6 2.3 6.8
 9 8 -6 -5.2 9.6
 9 8 -6 -3.1 9.6
 -9 -8 6 -5.9 4.6
 -9 -8 6 -2.7 8
 8 8 -6 32.8 15.6
 8 8 -6 53.09 17.9
 8 8 -6 1.8 10.7
 8 8 -6 47.1 16.8
 -8 -8 6 47.6 15.3
 -8 -8 6 34.2 11.6
 7 8 -6 -2.6 6.5
 7 8 -6 11.5 11.8
 -7 -8 6 -1.2 6.3
 -7 -8 6 -3.4 5.8
 -7 -8 6 -8.8 4.5
 6 8 -6 387.66 32.6
 6 8 -6 337.87 36.1
 6 8 -6 348.17 34
 -6 -8 6 409.16 33.3
 -6 -8 6 344.07 24.3
 -6 -8 6 387.86 33.5
 5 8 -6 555.04 45.5
 5 8 -6 710.73 50.59
 5 8 -6 610.24 46
 -5 -8 6 625.84 42.2
 -5 -8 6 559.84 30.8
 4 8 -6 609.74 48.4
 4 8 -6 585.94 45.7
 4 8 -6 549.54 36.7
 4 8 -6 635.54 53.89
 -4 -8 6 521.45 27.1
 -4 -8 6 554.94 35.8
 -4 -8 6 592.74 39.3
 3 8 -6 30.8 12.5
 3 8 -6 20.1 13.6
 3 8 -6 43.2 16.4
 -3 -8 6 37.6 10.5
 -3 -8 6 19.7 11.3
 2 8 -6 272.77 29.3
 2 8 -6 203.28 33
 2 8 -6 182.18 31.8
 -2 -8 6 240.78 24.3
 -2 -8 6 260.17 23.4
 -2 -8 6 256.97 23
 1 8 -6 13.2 11.4
 1 8 -6 4.6 8.8
 -1 -8 6 12.1 7.8
 -1 -8 6 24.8 9.4
 -1 -8 6 2.6 7.8
 0 8 -6 48.1 19.5
 0 8 -6 34.8 13.7
 0 8 -6 35.3 13.3
 0 -8 6 31.9 11.3
 0 -8 6 15.7 9.6
 0 -8 6 21.2 9.4
 -1 8 -6 26.7 12
 -1 8 -6 19.6 11.4
 -1 8 -6 41.9 18.4
 1 -8 6 35.8 10.9
 1 -8 6 29.1 11.5
 1 -8 6 39.1 12
 -2 8 -6 28.5 14.7
 -2 8 -6 9.6 9.5
 -2 8 -6 17.6 11.7
 2 -8 6 4.9 9.5
 2 -8 6 31.8 13.3
 2 -8 6 31.9 11.1
 -3 8 -6 -4.7 9.4
 -3 8 -6 22.9 15.4
 -3 8 -6 -10.3 8
 3 -8 6 -7.2 7.4
 3 -8 6 10 10.2
 3 -8 6 14.2 9.8
 -4 8 -6 192.08 36.8
 -4 8 -6 199.48 24.9
 4 -8 6 156.58 26.8
 4 -8 6 267.97 31.7
 4 -8 6 178.78 26.3
 -5 8 -6 294.57 30.6
 -5 8 -6 296.77 40.4
 5 -8 6 399.76 33.6
 5 -8 6 267.97 32.1
 -6 8 -6 -12.6 14.6
 -6 8 -6 -10.7 11.2
 6 -8 6 -3.3 8.4
 6 -8 6 11.9 12.1
 10 7 -6 54.39 18
 10 7 -6 99.19 24.6
 -10 -7 6 79.89 18.7
 -10 -7 6 92.19 21.6
 9 7 -6 393.46 34.2
 9 7 -6 365.46 38.8
 9 7 -6 394.96 39
 -9 -7 6 430.46 37.4
 8 7 -6 566.74 45
 8 7 -6 582.04 46.4
 8 7 -6 572.54 47.5
 8 7 -6 638.34 41.3
 -8 -7 6 627.64 44.2
 -8 -7 6 674.13 46.9
 7 7 -6 169.68 27.7
 7 7 -6 209.68 24.7
 7 7 -6 189.08 20.1
 -7 -7 6 177.98 22.3
 -7 -7 6 207.98 23.7
 -7 -7 6 198.08 23.3
 6 7 -6 18.1 11.4
 6 7 -6 27.6 10.8
 6 7 -6 33 12.4
 6 7 -6 44.9 15.4
 -6 -7 6 30.1 11.3
 -6 -7 6 19.3 8.5
 -6 -7 6 22 9.3
 5 7 -6 138.09 23.9
 5 7 -6 126.99 12.1
 5 7 -6 141.99 27.1
 5 7 -6 147.49 18.3
 5 7 -6 125.69 24.1
 -5 -7 6 152.78 14.1
 -5 -7 6 119.09 19.5
 -5 -7 6 152.08 19.1
 -5 -7 6 129.59 18.6
 4 7 -6 185.98 25.2
 4 7 -6 135.09 22.9
 4 7 -6 212.38 29.3
 4 7 -6 170.18 18.5
 -4 -7 6 157.48 19.1
 3 7 -6 1415.16 77.59
 3 7 -6 1406.36 62.99
 3 7 -6 1151.88 76.29
 3 7 -6 1365.96 73.59
 -3 -7 6 1216.98 52.59
 -3 -7 6 1420.86 62.99
 -3 -7 6 1430.26 66.89
 2 7 -6 150.28 26.1
 2 7 -6 159.68 24.4
 2 7 -6 156.58 26.5
 -2 -7 6 176.08 17.5
 -2 -7 6 139.59 9.2
 -2 -7 6 212.48 19.4
 -2 -7 6 180.28 19.2
 1 7 -6 1897.71 93.39
 1 7 -6 1634.44 95.19
 1 7 -6 2116.49 103.19
 -1 -7 6 2034.5 88.59
 -1 -7 6 1970 83.89
 -1 -7 6 2049.29 89.39
 0 7 -6 25.3 13.8
 0 7 -6 -1.3 7.3
 0 7 -6 -5.3 6.5
 0 -7 6 4.9 6.8
 0 -7 6 1.4 5.5
 0 -7 6 -1.1 5.7
 -1 7 -6 979.4 59.49
 -1 7 -6 924.71 63.59
 -1 7 -6 896.91 55.09
 1 -7 6 964.7 55.29
 1 -7 6 873.71 48.5
 1 -7 6 892.71 52.69
 -2 7 -6 121.49 21.3
 -2 7 -6 175.18 36.7
 -2 7 -6 160.98 24.2
 2 -7 6 160.68 19.2
 2 -7 6 167.68 21.1
 -3 7 -6 271.77 27.7
 -3 7 -6 273.67 34.9
 -3 7 -6 236.68 26.9
 3 -7 6 282.37 29.6
 3 -7 6 264.27 33
 3 -7 6 223.28 23.1
 -4 7 -6 11.4 9.9
 -4 7 -6 30.6 13
 -4 7 -6 36.4 15.9
 4 -7 6 54.19 15.9
 4 -7 6 22.1 9.5
 4 -7 6 26.1 11.8
 -5 7 -6 -14.1 6.8
 -5 7 -6 -17.3 9.8
 5 -7 6 -3.6 7
 5 -7 6 6.7 8.5
 -6 7 -6 302.67 28.3
 -6 7 -6 346.57 37.1
 -6 7 -6 284.47 37.6
 6 -7 6 356.56 32.5
 6 -7 6 322.27 35.1
 -7 7 -6 54.29 22
 -7 7 -6 56.19 18.6
 7 -7 6 42.2 17.1
 7 -7 6 17.4 10
 11 6 -6 2.8 13.4
 11 6 -6 -6.8 11.1
 11 6 -6 7.6 13.5
 -11 -6 6 -12.7 7.8
 -11 -6 6 2.5 9.7
 10 6 -6 2.5 13.3
 10 6 -6 14.3 15
 10 6 -6 -7.1 9.2
 -10 -6 6 6.1 9.9
 -10 -6 6 16 11.1
 9 6 -6 1.1 7.9
 9 6 -6 6.2 10.1
 9 6 -6 5.1 8.9
 -9 -6 6 -0.1 8.3
 -9 -6 6 16.9 11.2
 8 6 -6 270.07 29.6
 8 6 -6 346.37 29.6
 8 6 -6 358.66 36
 8 6 -6 309.27 32.4
 -8 -6 6 354.46 32.4
 -8 -6 6 316.07 30.2
 7 6 -6 246.08 27.4
 7 6 -6 297.57 25.9
 7 6 -6 298.17 31
 7 6 -6 257.57 29.2
 -7 -6 6 265.37 26.7
 -7 -6 6 335.17 29.7
 6 6 -6 10.7 8.2
 6 6 -6 21.5 10.1
 6 6 -6 8 7.1
 6 6 -6 9.3 8.3
 -6 -6 6 15.5 9.1
 -6 -6 6 15 7.5
 -6 -6 6 12.7 8
 5 6 -6 26.6 7.6
 5 6 -6 7.2 7.5
 5 6 -6 16.2 9.1
 5 6 -6 17.6 10.8
 -5 -6 6 11.2 6.8
 -5 -6 6 17.4 8.6
 4 6 -6 398.56 27.8
 4 6 -6 330.07 31.4
 4 6 -6 365.46 32.9
 4 6 -6 377.56 20.4
 4 6 -6 355.16 37.2
 -4 -6 6 380.76 26.5
 -4 -6 6 371.76 22.3
 -4 -6 6 414.16 29.5
 -4 -6 6 399.86 29
 3 6 -6 76.99 12.5
 3 6 -6 79.49 17.5
 3 6 -6 72.09 16.5
 3 6 -6 85.59 19.3
 -3 -6 6 88.49 14.9
 -3 -6 6 76.79 8.4
 -3 -6 6 84.29 12.6
 2 6 -6 15 9.1
 2 6 -6 22.9 10.4
 2 6 -6 18.4 10.5
 -2 -6 6 17.7 3.9
 -2 -6 6 10.3 5.9
 -2 -6 6 21.6 8.1
 1 6 -6 -5.5 8
 1 6 -6 -9.9 4.7
 1 6 -6 -2.9 6.3
 -1 -6 6 3.9 5.2
 -1 -6 6 -0.4 4.8
 0 6 -6 25 10.7
 0 6 -6 23.9 13.1
 0 6 -6 19 9.9
 0 -6 6 41.2 11.3
 0 -6 6 47.6 10.3
 0 -6 6 26.6 9.3
 -1 6 -6 132.49 20.3
 -1 6 -6 114.19 23.9
 -1 6 -6 98.09 18.3
 1 -6 6 136.09 17.1
 1 -6 6 142.69 17.4
 1 -6 6 132.99 15.2
 -2 6 -6 163.28 29
 -2 6 -6 187.78 22.3
 -2 6 -6 166.88 20.4
 2 -6 6 165.98 18.1
 2 -6 6 196.58 21.9
 2 -6 6 189.58 21
 -3 6 -6 799.12 47.3
 -3 6 -6 783.32 56.69
 -3 6 -6 709.73 46.3
 3 -6 6 774.32 44.6
 3 -6 6 689.73 46.7
 3 -6 6 853.21 51.49
 -4 6 -6 16.4 10.1
 -4 6 -6 31 11.7
 4 -6 6 40.9 13.8
 4 -6 6 40.7 12.7
 -5 6 -6 57.09 13.7
 -5 6 -6 80.19 14.9
 -5 6 -6 88.49 22.7
 5 -6 6 75.89 17.7
 5 -6 6 50.19 13.3
 5 -6 6 78.69 19.3
 -6 6 -6 23.8 12.1
 -6 6 -6 45.5 16.4
 -6 6 -6 42.6 11.4
 6 -6 6 48 16.6
 6 -6 6 42.8 14
 -7 6 -6 -10.6 10.6
 -7 6 -6 -3.8 9.8
 7 -6 6 4.8 6.7
 7 -6 6 -17.4 9
 -8 6 -6 -6 10.2
 8 -6 6 5.8 11.4
 8 -6 6 14 10.7
 11 5 -6 62.29 20.7
 11 5 -6 16.7 15.5
 11 5 -6 4.7 13.4
 -11 -5 6 38.6 13.9
 -11 -5 6 10.9 9.2
 10 5 -6 -9.7 8.7
 10 5 -6 10.3 9.8
 10 5 -6 -13.5 12.2
 -10 -5 6 4.2 8.5
 -10 -5 6 -7.9 7.1
 9 5 -6 387.06 38.5
 9 5 -6 354.26 34.3
 9 5 -6 379.46 37.7
 -9 -5 6 379.36 35.3
 -9 -5 6 352.76 33.3
 8 5 -6 5.8 10.4
 8 5 -6 7.8 8.6
 8 5 -6 -11 7.3
 -8 -5 6 -5.6 6.6
 -8 -5 6 1.7 6.6
 -8 -5 6 10.6 9.6
 7 5 -6 718.23 51.09
 7 5 -6 764.42 49.7
 7 5 -6 797.12 50.39
 7 5 -6 785.32 46.7
 -7 -5 6 778.12 48
 -7 -5 6 757.62 47.4
 -7 -5 6 754.92 47.5
 6 5 -6 5.4 8.8
 6 5 -6 -0.2 4.9
 6 5 -6 9.5 9.2
 6 5 -6 -2.1 5.5
 -6 -5 6 2.8 5.7
 -6 -5 6 -1.6 4.9
 -6 -5 6 6.5 6.9
 5 5 -6 819.42 41
 5 5 -6 833.62 50.39
 5 5 -6 736.03 43.6
 5 5 -6 679.93 44.3
 -5 -5 6 810.42 44.3
 -5 -5 6 777.02 44.2
 -5 -5 6 772.62 44.5
 4 5 -6 58.29 9.3
 4 5 -6 69.49 15.8
 4 5 -6 51.89 16.1
 4 5 -6 44 10.5
 -4 -5 6 60.09 11.7
 -4 -5 6 48.4 10.2
 -4 -5 6 59.79 11.4
 3 5 -6 345.27 28.8
 3 5 -6 302.77 21.7
 3 5 -6 275.77 27.2
 3 5 -6 286.07 30.3
 -3 -5 6 344.17 24.4
 -3 -5 6 333.07 24.4
 -3 -5 6 315.77 18.9
 2 5 -6 714.63 44.7
 2 5 -6 740.43 48.1
 2 5 -6 783.52 50.29
 2 5 -6 813.82 37.6
 -2 -5 6 802.52 38
 -2 -5 6 756.52 33.1
 -2 -5 6 751.12 40.3
 1 5 -6 382.96 32.9
 1 5 -6 438.56 35.1
 1 5 -6 446.36 31.5
 -1 -5 6 369.96 33.7
 -1 -5 6 420.46 19.2
 -1 -5 6 403.46 24.1
 -1 -5 6 406.36 26.3
 0 5 -6 15.5 9.1
 0 5 -6 13.9 11.1
 0 5 -6 12.2 8.5
 0 -5 6 14.4 6.5
 0 -5 6 23.6 6.8
 0 -5 6 17.3 7
 0 -5 6 16.3 2.4
 0 -5 6 15.6 6.9
 -1 5 -6 1103.99 63.99
 -1 5 -6 1209.18 58.49
 -1 5 -6 1116.69 59.69
 1 -5 6 1057.49 55.39
 1 -5 6 1227.18 58.19
 1 -5 6 1089.79 51.59
 1 -5 6 1047.2 56.19
 -2 5 -6 495.05 33.4
 -2 5 -6 518.85 35.4
 -2 5 -6 530.85 40.9
 2 -5 6 500.55 30.6
 2 -5 6 437.96 31.6
 2 -5 6 527.35 35.5
 2 -5 6 473.55 33.4
 -3 5 -6 924.71 50.19
 -3 5 -6 874.81 58.19
 -3 5 -6 872.01 48.7
 3 -5 6 935.91 52.89
 3 -5 6 967 53.09
 3 -5 6 896.91 47.6
 -4 5 -6 45.1 16.9
 -4 5 -6 66.69 13.3
 -4 5 -6 50.09 10.9
 4 -5 6 43.8 12.5
 4 -5 6 38.3 7.7
 4 -5 6 61.99 13
 4 -5 6 56.79 14.7
 -5 5 -6 632.64 37
 -5 5 -6 681.33 39.7
 -5 5 -6 672.43 50.79
 5 -5 6 746.73 48
 5 -5 6 667.33 41.9
 5 -5 6 590.84 36.9
 5 -5 6 598.24 52.49
 -6 5 -6 76.89 13.9
 -6 5 -6 78.69 21.3
 -6 5 -6 63.89 18.5
 6 -5 6 66.09 14.8
 6 -5 6 48.5 11.8
 6 -5 6 33 14.6
 -7 5 -6 121.89 23.5
 -7 5 -6 114.29 24.1
 7 -5 6 111.49 23.5
 7 -5 6 100.79 21.3
 7 -5 6 131.29 21.8
 -8 5 -6 61.39 18.4
 -8 5 -6 37.6 15.1
 8 -5 6 38.1 15.7
 8 -5 6 30.6 16.6
 -9 5 -6 -17 9.9
 -9 5 -6 -4.2 9.9
 9 -5 6 -8.4 12.3
 9 -5 6 -9 6.9
 11 4 -6 9.7 14.4
 11 4 -6 13.6 14.2
 11 4 -6 25.6 13.3
 -11 -4 6 7 11.8
 -11 -4 6 29.7 13.7
 10 4 -6 -6.2 8
 10 4 -6 -7.2 10.5
 10 4 -6 -5.9 10.1
 -10 -4 6 -2.5 7
 9 4 -6 126.19 25
 9 4 -6 126.69 23
 9 4 -6 114.49 22.7
 -9 -4 6 135.99 22.8
 -9 -4 6 118.79 23
 8 4 -6 73.09 18.5
 8 4 -6 65.69 19.2
 8 4 -6 81.69 18.4
 -8 -4 6 92.99 18
 -8 -4 6 96.59 18.5
 7 4 -6 220.88 23.8
 7 4 -6 184.78 32.4
 -7 -4 6 229.58 25.6
 -7 -4 6 227.68 23.1
 -7 -4 6 251.97 24.7
 6 4 -6 -1.1 6
 6 4 -6 9.4 9
 6 4 -6 1.9 6.5
 6 4 -6 4.7 6.9
 6 4 -6 -2.3 4.5
 -6 -4 6 10.7 6.8
 -6 -4 6 9.2 5.8
 -6 -4 6 0.4 5.5
 5 4 -6 89.79 16.7
 5 4 -6 64.29 13.7
 5 4 -6 55.29 11.2
 5 4 -6 47.2 11.9
 -5 -4 6 77.89 13.6
 -5 -4 6 69.49 13
 -5 -4 6 61.09 11.9
 4 4 -6 539.25 36.9
 4 4 -6 578.34 33.4
 4 4 -6 588.04 30.7
 -4 -4 6 516.65 32.1
 -4 -4 6 522.45 32.4
 -4 -4 6 580.94 34
 3 4 -6 237.58 22.8
 3 4 -6 169.88 22.9
 3 4 -6 207.48 22.2
 3 4 -6 226.08 14.9
 -3 -4 6 229.78 18.3
 -3 -4 6 245.28 18.8
 -3 -4 6 246.08 19.1
 2 4 -6 2027.7 81.49
 2 4 -6 2018.6 93.49
 2 4 -6 2089.99 96.79
 2 4 -6 2092.99 91.09
 -2 -4 6 2068.89 93.89
 -2 -4 6 2149.98 85.69
 -2 -4 6 2117.39 79.09
 1 4 -6 908.51 52.19
 1 4 -6 876.41 44.7
 1 4 -6 922.51 52.39
 -1 -4 6 929.11 37.5
 -1 -4 6 930.21 41.3
 0 4 -6 -0.2 5.1
 0 4 -6 6.6 8.4
 0 4 -6 5.7 4.4
 0 4 -6 2.3 4.6
 0 -4 6 0.7 3.4
 0 -4 6 4.1 3.8
 0 -4 6 -2.2 4.2
 0 -4 6 3 2.3
 -1 4 -6 209.18 20.6
 -1 4 -6 201.78 19.3
 -1 4 -6 231.98 18.5
 -1 4 -6 213.38 23.2
 1 -4 6 215.48 16.4
 1 -4 6 227.18 19.5
 1 -4 6 174.08 17.6
 -2 4 -6 83.19 13.6
 -2 4 -6 108.29 13.7
 -2 4 -6 79.49 16.7
 2 -4 6 70.79 12.8
 2 -4 6 88.89 11.7
 2 -4 6 103.89 16
 2 -4 6 95.59 11.4
 -3 4 -6 844.92 44.8
 -3 4 -6 875.71 54.19
 -3 4 -6 949.31 46.2
 3 -4 6 852.21 44
 3 -4 6 870.61 48.2
 3 -4 6 790.52 36.2
 3 -4 6 828.82 42
 3 -4 6 963.7 50.09
 -4 4 -6 32.1 12.9
 -4 4 -6 23.5 8.4
 4 -4 6 17.7 8.4
 4 -4 6 29.2 10.7
 4 -4 6 34.1 9.7
 4 -4 6 22 6.5
 -5 4 -6 107.39 21.7
 -5 4 -6 107.79 19.2
 -5 4 -6 95.99 11.7
 5 -4 6 91.09 16.2
 5 -4 6 116.69 14.1
 5 -4 6 115.99 20.8
 -6 4 -6 120.39 22.6
 -6 4 -6 127.09 14.2
 -6 4 -6 150.38 25.6
 6 -4 6 96.29 20.5
 6 -4 6 111.89 16.6
 6 -4 6 122.39 20.6
 -7 4 -6 53.69 17.6
 -7 4 -6 82.49 19.7
 7 -4 6 77.29 19.2
 7 -4 6 79.49 16.6
 7 -4 6 73.69 15.4
 -8 4 -6 255.67 29.1
 -8 4 -6 231.78 27.2
 -8 4 -6 185.68 29
 8 -4 6 219.68 26.4
 8 -4 6 186.98 32
 8 -4 6 221.48 26.4
 -9 4 -6 16.7 11.7
 -9 4 -6 13.1 11
 9 -4 6 45.3 14.6
 9 -4 6 20.5 13.6
 9 -4 6 17.8 12.1
 -10 4 -6 -5.1 11.2
 -10 4 -6 -4.2 11.1
 10 -4 6 20.7 12.2
 10 -4 6 5.6 13.4
 10 -4 6 -2.5 10.7
 11 3 -6 316.67 38
 11 3 -6 373.86 40.7
 11 3 -6 319.17 35.2
 -11 -3 6 403.26 37.9
 -11 -3 6 316.47 30.4
 -11 -3 6 304.57 31.2
 10 3 -6 89.99 22.6
 10 3 -6 94.69 25.2
 10 3 -6 113.89 25.3
 -10 -3 6 102.39 19.5
 -10 -3 6 74.49 18
 9 3 -6 303.17 33.8
 9 3 -6 266.17 33
 9 3 -6 298.17 33
 -9 -3 6 318.57 29
 -9 -3 6 313.07 31.8
 8 3 -6 134.89 25.3
 8 3 -6 128.69 22.7
 8 3 -6 184.28 28.1
 -8 -3 6 141.59 22.4
 -8 -3 6 150.18 19.1
 -8 -3 6 124.29 20.3
 7 3 -6 75.39 18.1
 7 3 -6 59.69 16.5
 7 3 -6 65.79 15.7
 -7 -3 6 74.79 15.2
 -7 -3 6 64.09 13.4
 6 3 -6 79.79 16.8
 6 3 -6 87.79 17.2
 6 3 -6 74.99 11
 6 3 -6 73.49 16
 6 3 -6 80.99 15.4
 -6 -3 6 73.49 14.6
 -6 -3 6 117.69 14.8
 -6 -3 6 96.79 15.2
 5 3 -6 672.53 42
 5 3 -6 676.33 37.3
 5 3 -6 546.55 38.9
 5 3 -6 582.74 38
 5 3 -6 688.43 38.5
 -5 -3 6 690.33 37.8
 -5 -3 6 651.53 38.1
 -5 -3 6 707.53 38.6
 4 3 -6 884.31 47.2
 4 3 -6 922.11 43.5
 4 3 -6 890.51 48.9
 -4 -3 6 804.42 42.8
 -4 -3 6 858.11 44.2
 -4 -3 6 869.81 44.2
 3 3 -6 8449.05 298.27
 3 3 -6 8745.22 296.27
 3 3 -6 7829.32 300.67
 3 3 -6 8001.8 305.17
 -3 -3 6 8627.04 304.67
 2 3 -6 644.24 37.3
 2 3 -6 636.44 30.6
 2 3 -6 614.44 33.8
 2 3 -6 610.14 38
 2 3 -6 621.34 28.1
 -2 -3 6 636.24 32.4
 -2 -3 6 615.24 28.8
 -2 -3 6 628.34 39.3
 1 3 -6 6083.99 228.98
 1 3 -6 6064.99 214.18
 1 3 -6 6312.17 231.98
 1 3 -6 5913.41 220.48
 1 3 -6 6071.59 229.38
 -1 -3 6 6190.88 227.78
 -1 -3 6 5611.74 209.38
 -1 -3 6 6249.67 215.78
 0 3 -6 9.8 2.8
 0 3 -6 11.4 6.1
 0 3 -6 12.3 6.9
 0 3 -6 9.4 4.5
 0 -3 6 3.9 4.4
 0 -3 6 4.8 3
 0 -3 6 7.5 2.8
 -1 3 -6 2406.66 102.09
 -1 3 -6 2472.35 93.29
 -1 3 -6 2185.98 93.29
 -1 3 -6 2296.47 97.09
 1 -3 6 2306.87 94.29
 1 -3 6 2327.97 93.99
 1 -3 6 2294.37 93.49
 1 -3 6 2268.17 85.09
 -2 3 -6 0.7 3.7
 -2 3 -6 0.6 6.2
 -2 3 -6 5.1 5.3
 2 -3 6 1.5 3.9
 2 -3 6 2.6 4.4
 2 -3 6 3.5 3.8
 -3 3 -6 135.69 13.6
 -3 3 -6 116.79 19.3
 -3 3 -6 96.99 11.9
 3 -3 6 112.79 9.8
 3 -3 6 108.39 13.9
 3 -3 6 123.59 14.6
 3 -3 6 119.99 13.2
 3 -3 6 117.29 11.2
 -4 3 -6 873.31 41.1
 -4 3 -6 836.02 51.89
 -4 3 -6 915.51 43.4
 4 -3 6 902.81 41.8
 4 -3 6 899.01 45.7
 4 -3 6 946.41 50.69
 -5 3 -6 0.8 2.6
 -5 3 -6 3.5 4.5
 -5 3 -6 4.2 8.4
 -5 3 -6 3.6 6.6
 5 -3 6 22.2 9.7
 5 -3 6 6.1 6.4
 5 -3 6 -3.2 4.2
 -6 3 -6 1335.57 68.99
 -6 3 -6 1231.88 69.49
 6 -3 6 1293.67 64.69
 6 -3 6 1287.27 62.39
 6 -3 6 1239.28 70.09
 -7 3 -6 525.85 41.2
 -7 3 -6 612.64 42.9
 -7 3 -6 519.95 40.6
 7 -3 6 565.24 38.7
 7 -3 6 590.24 31.3
 7 -3 6 528.35 43.8
 7 -3 6 543.25 39.1
 -8 3 -6 447.66 37.1
 -8 3 -6 420.26 36.7
 -8 3 -6 393.36 34.8
 -8 3 -6 429.66 36.6
 8 -3 6 412.06 34.9
 8 -3 6 424.66 34.7
 8 -3 6 424.56 40
 -9 3 -6 191.08 28.5
 -9 3 -6 216.08 25.7
 9 -3 6 244.08 27
 9 -3 6 242.68 27.8
 9 -3 6 223.68 36.2
 -10 3 -6 18.6 10.5
 -10 3 -6 -16 10.5
 -10 3 -6 -1.7 8.3
 10 -3 6 -8.2 11
 10 -3 6 -4.4 12.8
 11 2 -6 95.69 22.9
 11 2 -6 70.09 18.4
 11 2 -6 109.79 25.5
 -11 -2 6 83.19 17.4
 -11 -2 6 73.09 17
 -11 -2 6 85.39 19.4
 10 2 -6 -6.6 10.7
 10 2 -6 23 13.1
 10 2 -6 10.6 15.7
 -10 -2 6 23.3 10.1
 -10 -2 6 15.5 11.1
 9 2 -6 14 12.1
 9 2 -6 11.1 10.4
 9 2 -6 3.1 9.8
 -9 -2 6 2.7 8.3
 -9 -2 6 -0.4 7
 -9 -2 6 -1.3 6.2
 8 2 -6 15.2 10.1
 8 2 -6 36.6 15.2
 8 2 -6 10.9 10.9
 -8 -2 6 30.3 9.7
 -8 -2 6 26.7 9.7
 -8 -2 6 34.3 11.2
 7 2 -6 -3.1 6.5
 7 2 -6 4.9 7.8
 7 2 -6 10.5 8.1
 -7 -2 6 4.2 6.6
 -7 -2 6 -1.6 4.9
 -7 -2 6 -3.2 4
 6 2 -6 16.2 9.2
 6 2 -6 27.3 10.5
 6 2 -6 11.8 8.7
 -6 -2 6 25.2 8.2
 -6 -2 6 18.8 7.2
 -6 -2 6 31.2 10.5
 5 2 -6 48.5 9.8
 5 2 -6 39.5 11.4
 5 2 -6 51.79 12.6
 5 2 -6 57.19 12.1
 -5 -2 6 47.7 10
 -5 -2 6 38 9.4
 -5 -2 6 43 9.4
 4 2 -6 667.33 26.4
 4 2 -6 735.73 39.3
 4 2 -6 669.73 37.8
 4 2 -6 783.72 42.2
 4 2 -6 613.84 25.8
 4 2 -6 748.83 43.3
 4 2 -6 613.34 26.1
 4 2 -6 725.03 42.6
 4 2 -6 792.02 47.7
 -4 -2 6 722.83 38.1
 -4 -2 6 699.53 45.1
 -4 -2 6 748.23 37.2
 -4 -2 6 764.62 37.4
 3 2 -6 4436.26 174.68
 3 2 -6 4475.15 171.08
 3 2 -6 4519.25 163.28
 3 2 -6 4448.25 174.68
 3 2 -6 4394.16 169.28
 3 2 -6 4869.41 169.78
 -3 -2 6 4535.15 167.08
 -3 -2 6 4942.91 170.48
 -3 -2 6 4595.14 170.38
 -3 -2 6 4559.54 174.18
 2 2 -6 9.2 4.1
 2 2 -6 3.3 3.8
 2 2 -6 8.8 4.1
 2 2 -6 4.1 6
 2 2 -6 6.4 4.6
 -2 -2 6 9.4 6.2
 -2 -2 6 11.8 4.5
 -2 -2 6 6.4 3.5
 -2 -2 6 1.8 2.9
 -2 -2 6 5.9 3.7
 1 2 -6 3984.7 154.58
 1 2 -6 3921.61 150.38
 1 2 -6 3933.51 141.79
 1 2 -6 3847.11 146.49
 -1 -2 6 3971.5 145.39
 -1 -2 6 4020.5 153.88
 -1 -2 6 3861.61 141.59
 -1 -2 6 4064.59 142.39
 0 2 -6 357.76 16
 0 2 -6 360.66 23.4
 0 2 -6 356.06 25.1
 0 2 -6 351.56 26.2
 0 2 -6 366.66 21.5
 0 -2 6 354.86 24.3
 0 -2 6 371.16 18.8
 0 -2 6 384.86 18.5
 -1 2 -6 694.03 40.3
 -1 2 -6 626.74 33.8
 -1 2 -6 695.33 36.1
 1 -2 6 693.43 34.8
 1 -2 6 687.03 30.9
 1 -2 6 662.43 24.9
 1 -2 6 732.43 35.2
 1 -2 6 651.23 29.1
 1 -2 6 662.83 26.5
 -2 2 -6 973.9 51.19
 -2 2 -6 909.31 43.3
 -2 2 -6 947.21 43.3
 2 -2 6 913.81 37.5
 2 -2 6 958.8 39.4
 2 -2 6 952.3 41.7
 2 -2 6 940.11 42.1
 -3 2 -6 445.86 24.7
 -3 2 -6 436.76 36.5
 -3 2 -6 537.05 27.1
 3 -2 6 419.16 25.9
 3 -2 6 503.05 24.4
 3 -2 6 524.75 31.2
 3 -2 6 502.35 24
 -4 2 -6 358.96 26.4
 -4 2 -6 319.97 19.3
 -4 2 -6 307.87 27
 4 -2 6 274.37 19.1
 4 -2 6 318.17 15.4
 4 -2 6 299.47 21.5
 4 -2 6 299.07 24.9
 -5 2 -6 88.59 15.9
 -5 2 -6 75.79 8.8
 5 -2 6 62.09 14
 5 -2 6 78.89 12.9
 5 -2 6 82.99 12.9
 5 -2 6 80.69 8.2
 -6 2 -6 1066.09 57.29
 -6 2 -6 902.61 39
 -6 2 -6 1014.5 55.99
 -6 2 -6 933.31 53.79
 6 -2 6 989.4 50.99
 6 -2 6 908.01 50.19
 6 -2 6 993.5 57.49
 6 -2 6 946.41 42.9
 -7 2 -6 298.87 27.9
 -7 2 -6 268.37 27
 -7 2 -6 259.27 27.1
 7 -2 6 272.77 19.7
 7 -2 6 310.27 26.8
 7 -2 6 284.57 26
 7 -2 6 254.17 38.5
 -8 2 -6 17.2 9.8
 -8 2 -6 24.1 12
 -8 2 -6 24 13.6
 8 -2 6 34.7 8.7
 8 -2 6 34.4 13.2
 8 -2 6 29.7 11.6
 8 -2 6 26.2 10.1
 -9 2 -6 29 14.2
 -9 2 -6 43.3 13.9
 9 -2 6 51.39 16.2
 9 -2 6 48.4 16.4
 9 -2 6 43 13.7
 -10 2 -6 38.4 12.1
 -10 2 -6 37.4 14.8
 10 -2 6 44.3 15.7
 10 -2 6 48.1 17.8
 -11 2 -6 -19.3 9.1
 -11 2 -6 -8.7 9.5
 11 -2 6 3.3 11.3
 11 -2 6 -2 10.4
 11 1 -6 24 17.9
 11 1 -6 37.5 15.2
 -11 -1 6 22.2 10.2
 -11 -1 6 34.1 13.2
 -11 -1 6 47.2 14.1
 10 1 -6 10.2 14.3
 10 1 -6 38.2 16
 10 1 -6 49 14.1
 -10 -1 6 5.6 9.1
 -10 -1 6 16.6 12.1
 -10 -1 6 30.2 15.1
 9 1 -6 344.27 36.8
 9 1 -6 324.87 36.6
 9 1 -6 326.37 35.1
 -9 -1 6 405.66 34.9
 -9 -1 6 368.46 29.8
 -9 -1 6 334.17 28.5
 8 1 -6 112.99 22.9
 8 1 -6 104.79 21.4
 8 1 -6 90.79 21.1
 -8 -1 6 141.59 17.2
 -8 -1 6 116.39 20.4
 -8 -1 6 122.19 18.8
 7 1 -6 1977.3 97.39
 7 1 -6 1797.22 103.79
 7 1 -6 2041.9 98.69
 -7 -1 6 2069.69 88.89
 -7 -1 6 2152.08 94.59
 -7 -1 6 2084.29 89.69
 6 1 -6 37.8 11.9
 6 1 -6 46.1 13.2
 6 1 -6 55.19 14.2
 -6 -1 6 48 10
 -6 -1 6 33 8.9
 -6 -1 6 36.2 10.5
 5 1 -6 157.58 16.5
 5 1 -6 207.28 20.5
 5 1 -6 128.49 20.2
 5 1 -6 140.89 16.8
 -5 -1 6 178.08 17.3
 -5 -1 6 162.18 15.4
 -5 -1 6 143.29 14.6
 4 1 -6 392.86 28.2
 4 1 -6 398.56 27.1
 4 1 -6 415.66 26.4
 4 1 -6 349.87 24.5
 -4 -1 6 402.96 24.2
 -4 -1 6 452.05 25.3
 -4 -1 6 408.96 32.7
 -4 -1 6 368.46 24.9
 3 1 -6 13.5 5.9
 3 1 -6 7.4 6.7
 3 1 -6 10.9 6.1
 3 1 -6 11.9 2.8
 3 1 -6 14.6 7
 3 1 -6 11.2 6.2
 3 1 -6 19.3 5.5
 -3 -1 6 15.9 5.2
 -3 -1 6 15.1 4.5
 -3 -1 6 11 6.5
 -3 -1 6 9.9 4.7
 -3 -1 6 11.9 4.2
 2 1 -6 613.64 30.2
 2 1 -6 641.34 33.1
 2 1 -6 608.64 30.5
 2 1 -6 576.54 27.2
 2 1 -6 597.34 35.3
 2 1 -6 574.24 30.2
 2 1 -6 633.74 34.5
 -2 -1 6 596.54 28.7
 -2 -1 6 696.53 33.3
 -2 -1 6 579.74 30.2
 -2 -1 6 647.24 29.6
 -2 -1 6 612.64 37.6
 1 1 -6 780.62 35
 1 1 -6 781.72 35.8
 1 1 -6 777.22 33.5
 1 1 -6 754.52 41.5
 1 1 -6 787.52 39.4
 -1 -1 6 806.12 34.9
 -1 -1 6 802.52 34
 -1 -1 6 780.32 31.6
 -1 -1 6 766.32 41.7
 0 1 -6 1124.09 49.99
 0 1 -6 1195.28 47.4
 0 1 -6 1017.8 41.4
 0 1 -6 1059.39 53.29
 0 1 -6 1059.29 47.2
 0 -1 6 1136.99 44.6
 0 -1 6 1131.59 43.2
 0 -1 6 1114.39 51.49
 -1 1 -6 1623.64 67.49
 -1 1 -6 1635.14 68.09
 -1 1 -6 1535.45 72.79
 1 -1 6 1697.03 68.39
 1 -1 6 1670.33 63.49
 1 -1 6 1735.33 67.59
 1 -1 6 1661.13 63.19
 -2 1 -6 618.84 34
 -2 1 -6 683.73 32.2
 -2 1 -6 686.53 39
 2 -1 6 639.64 29.7
 2 -1 6 632.44 25.2
 2 -1 6 667.73 28.7
 2 -1 6 673.83 30.6
 2 -1 6 691.23 34.1
 2 -1 6 672.93 30.7
 -3 1 -6 4001.4 160.68
 -3 1 -6 4077.59 150.38
 -3 1 -6 4232.78 163.38
 3 -1 6 4209.88 146.59
 3 -1 6 4173.68 150.18
 3 -1 6 4091.69 151.98
 -4 1 -6 403.76 30
 -4 1 -6 395.46 27.5
 -4 1 -6 440.66 21.6
 4 -1 6 390.86 24.9
 4 -1 6 424.96 24.2
 4 -1 6 415.46 18.7
 -5 1 -6 274.97 28.1
 -5 1 -6 288.97 24.2
 -5 1 -6 261.77 14.5
 5 -1 6 272.27 21.3
 5 -1 6 275.97 21
 5 -1 6 290.47 25.1
 5 -1 6 257.47 15.7
 -6 1 -6 1203.48 62.29
 -6 1 -6 1226.68 64.09
 -6 1 -6 1267.97 62.89
 6 -1 6 1323.37 60.79
 6 -1 6 1200.08 52.29
 6 -1 6 1130.19 64.19
 6 -1 6 1241.18 59.89
 -7 1 -6 113.49 18.5
 -7 1 -6 65.49 15.1
 -7 1 -6 99.49 18.8
 -7 1 -6 81.89 16.6
 7 -1 6 81.99 17.8
 7 -1 6 65.29 14
 7 -1 6 91.89 16.3
 -8 1 -6 482.25 38
 -8 1 -6 492.35 37
 -8 1 -6 474.35 39.3
 8 -1 6 480.65 36.7
 8 -1 6 549.74 31.9
 8 -1 6 527.75 40.5
 8 -1 6 456.35 41.3
 -9 1 -6 8.6 8
 -9 1 -6 -6.8 9.3
 -9 1 -6 2.9 7.4
 9 -1 6 5.6 7
 9 -1 6 9 8.1
 9 -1 6 15.5 13.5
 9 -1 6 10.3 9.5
 -10 1 -6 354.66 35.3
 -10 1 -6 278.57 31.2
 10 -1 6 360.46 38.7
 10 -1 6 266.57 32.3
 -11 1 -6 -5 8.1
 -11 1 -6 -21.1 8.2
 11 -1 6 -15.7 9.3
 11 -1 6 11.7 12.3
 10 0 -6 34.1 17.9
 10 0 -6 1.9 11.4
 10 0 -6 35.2 16.1
 -10 0 6 25 11.5
 -10 0 6 9 9.2
 -10 0 6 16.4 11.7
 9 0 -6 64.29 18.2
 9 0 -6 60.79 19.8
 9 0 -6 69.49 19.5
 -9 0 6 75.29 14.9
 -9 0 6 65.39 14.5
 -9 0 6 67.59 16.8
 -9 0 6 89.59 16.4
 8 0 -6 57.49 18.1
 8 0 -6 37.6 14.5
 8 0 -6 25.8 13.5
 -8 0 6 35.7 9.8
 -8 0 6 43.7 12.4
 -8 0 6 30.6 9.3
 7 0 -6 321.87 32.3
 7 0 -6 317.67 37
 7 0 -6 377.06 41.3
 -7 0 6 348.67 28.6
 -7 0 6 384.26 30
 -7 0 6 350.46 25.4
 6 0 -6 78.39 17.3
 6 0 -6 49.1 14.6
 6 0 -6 89.49 17.4
 6 0 -6 60.29 6.1
 -6 0 6 90.09 13.3
 -6 0 6 49.7 12.1
 -6 0 6 67.39 11.5
 5 0 -6 219.18 14.1
 5 0 -6 196.88 21.1
 5 0 -6 263.67 23.7
 5 0 -6 246.08 23.2
 -5 0 6 259.67 18.3
 -5 0 6 237.78 20.5
 -5 0 6 249.97 18.3
 4 0 -6 3.6 3
 4 0 -6 7.9 6.9
 4 0 -6 3.4 7.2
 4 0 -6 3.9 3.9
 4 0 -6 2.3 5.8
 -4 0 6 5.8 3.9
 -4 0 6 9.2 5.3
 -4 0 6 9.1 4.4
 -4 0 6 5.4 7.1
 3 0 -6 720.83 33.6
 3 0 -6 750.52 35.6
 3 0 -6 691.03 38.8
 3 0 -6 689.83 38.1
 3 0 -6 704.23 37.5
 3 0 -6 699.73 38.4
 -3 0 6 813.12 34.6
 -3 0 6 715.03 39.8
 -3 0 6 779.82 33.8
 -3 0 6 693.23 43.2
 -3 0 6 736.73 34.7
 2 0 -6 218.58 14.6
 2 0 -6 209.48 15.6
 2 0 -6 197.88 18.1
 2 0 -6 227.38 17.6
 2 0 -6 200.98 12
 2 0 -6 218.78 16.3
 -2 0 6 209.58 13.2
 -2 0 6 226.68 14.4
 -2 0 6 232.68 15.5
 -2 0 6 225.98 14
 1 0 -6 830.42 38.3
 1 0 -6 816.52 35.7
 1 0 -6 796.42 35.5
 1 0 -6 801.72 42.4
 1 0 -6 831.92 40.6
 -1 0 6 815.32 35.6
 -1 0 6 835.22 31.6
 -1 0 6 876.21 35.2
 0 0 -6 446.26 29.5
 0 0 -6 505.45 21.3
 0 0 -6 470.85 24.7
 0 0 -6 480.15 23.9
 0 0 -6 497.55 26.8
 0 0 6 496.45 20.2
 0 0 6 473.95 22.9
 0 0 6 460.95 28
 -1 0 -6 154.08 15.8
 -1 0 -6 172.78 13.7
 -1 0 -6 183.18 13.6
 1 0 6 142.59 10.6
 1 0 6 172.98 12.5
 1 0 6 143.29 12.9
 1 0 6 141.29 7.1
 1 0 6 162.28 9.7
 1 0 6 159.28 9.2
 -2 0 -6 708.53 39.6
 -2 0 -6 757.22 33.5
 -2 0 -6 736.53 36.5
 2 0 6 694.93 29.1
 2 0 6 757.32 32.8
 2 0 6 755.32 31.9
 2 0 6 720.13 34.5
 2 0 6 691.83 32.2
 -3 0 -6 613.04 34
 -3 0 -6 627.04 24.7
 -3 0 -6 675.33 29
 -3 0 -6 616.34 36.5
 3 0 6 618.54 30.3
 3 0 6 634.74 30
 3 0 6 640.14 26.7
 3 0 6 662.73 33.7
 3 0 6 663.23 25.2
 3 0 6 594.04 24.2
 3 0 6 625.64 30.2
 -4 0 -6 83.59 13.1
 -4 0 -6 77.19 5.2
 -4 0 -6 84.09 14.5
 4 0 6 91.69 10.2
 4 0 6 69.29 10.4
 4 0 6 80.79 13.8
 4 0 6 81.99 7.1
 -5 0 -6 32.5 10.6
 5 0 6 31.7 6.4
 5 0 6 22.7 7.1
 5 0 6 22.4 9.2
 5 0 6 39.4 8.8
 -6 0 -6 80.39 15.2
 -6 0 -6 84.19 15.1
 -6 0 -6 83.29 14.7
 -6 0 -6 81.89 14.2
 6 0 6 91.59 14.3
 6 0 6 80.99 11.4
 6 0 6 91.49 16.3
 6 0 6 79.79 13.4
 -7 0 -6 57.69 13.3
 -7 0 -6 53.59 12.7
 -7 0 -6 59.29 11.9
 -7 0 -6 50.09 13.9
 7 0 6 63.29 15.6
 7 0 6 53.19 12.9
 7 0 6 62.59 13.7
 7 0 6 63.99 11.3
 -8 0 -6 6.6 7.3
 -8 0 -6 15.2 8.9
 -8 0 -6 3.1 5.8
 -8 0 -6 1 4.9
 8 0 6 7.9 7.4
 8 0 6 5.6 8.8
 8 0 6 4.3 6
 8 0 6 4.2 7.7
 -9 0 -6 58.29 17.3
 -9 0 -6 118.49 21.5
 -9 0 -6 70.79 14.9
 9 0 6 60.99 13.8
 9 0 6 72.49 17.1
 9 0 6 52.99 18.2
 -10 0 -6 1 10.4
 -10 0 -6 -10.5 6.2
 -10 0 -6 6.3 9.7
 10 0 6 17.6 9.9
 10 0 6 12.5 12
 10 0 6 17.9 14.5
 -11 0 -6 -6.8 10.5
 11 0 6 0.3 9.6
 11 0 6 5.6 11.9
 11 0 6 -10.1 9.1
 10 -1 -6 76.79 21.4
 10 -1 -6 60.19 19.9
 10 -1 -6 64.39 18.6
 -10 1 6 53.79 14.5
 -10 1 6 68.29 17.5
 9 -1 -6 12.2 9.9
 9 -1 -6 12.5 12.2
 9 -1 -6 7 12.5
 -9 1 6 -8.9 6.1
 -9 1 6 8.1 8.7
 -9 1 6 0.8 6.6
 8 -1 -6 -2 5.3
 8 -1 -6 1.7 10.2
 8 -1 -6 -2.2 8.7
 -8 1 6 -3.5 4.5
 -8 1 6 -7.2 4.9
 -8 1 6 0.5 5.5
 -8 1 6 1.6 6.2
 7 -1 -6 27.1 12.2
 7 -1 -6 0.2 8.9
 7 -1 -6 9 10.3
 -7 1 6 8 5.6
 -7 1 6 12.2 6.7
 -7 1 6 3.7 4.3
 -7 1 6 17.1 9.3
 6 -1 -6 45.2 12.4
 6 -1 -6 49.5 14.6
 6 -1 -6 39.9 13.5
 6 -1 -6 48.9 8
 -6 1 6 40.2 10
 -6 1 6 37.2 8
 -6 1 6 45.5 8.9
 5 -1 -6 739.23 46.1
 5 -1 -6 764.52 37.6
 5 -1 -6 765.12 45.5
 5 -1 -6 750.52 39.5
 5 -1 -6 833.42 48.2
 -5 1 6 807.42 40.8
 -5 1 6 817.52 38.3
 -5 1 6 796.32 42
 4 -1 -6 318.47 24.8
 4 -1 -6 312.27 20.2
 4 -1 -6 279.07 19.6
 4 -1 -6 335.57 26
 4 -1 -6 327.57 26.2
 -4 1 6 326.87 18.8
 -4 1 6 329.77 21.4
 3 -1 -6 3139.29 126.89
 3 -1 -6 3260.97 121.79
 3 -1 -6 3226.28 125.19
 3 -1 -6 3067.09 119.09
 3 -1 -6 3133.69 126.29
 -3 1 6 3262.07 117.79
 -3 1 6 3367.06 121.19
 -3 1 6 3230.18 117.19
 -3 1 6 3157.08 121.89
 2 -1 -6 4.5 4.2
 2 -1 -6 -0.6 3.1
 2 -1 -6 1.9 4.6
 2 -1 -6 1.4 3.2
 2 -1 -6 1.4 4
 2 -1 -6 2.7 1.9
 2 -1 -6 -0.2 1.9
 -2 1 6 3.7 2.3
 -2 1 6 5.1 2.8
 -2 1 6 1.6 1.4
 -2 1 6 2.9 2.7
 1 -1 -6 9999 353.36
 0 -1 -6 795.22 36.9
 0 -1 -6 822.02 36.8
 0 -1 -6 834.42 34.8
 0 -1 -6 846.22 43.2
 0 -1 -6 888.91 34.9
 0 1 6 813.22 30.8
 0 1 6 866.41 36.1
 -1 -1 -6 1971.6 74.89
 -1 -1 -6 2049.49 84.89
 -1 -1 -6 1911.71 78.89
 1 1 6 1993.8 72.79
 1 1 6 2123.39 76.89
 1 1 6 1993.6 74.59
 1 1 6 2071.59 76.89
 -2 -1 -6 3026.6 113.09
 -2 -1 -6 2736.43 115.79
 -2 -1 -6 2880.01 103.69
 2 1 6 3053.09 109.99
 2 1 6 2963.2 109.19
 2 1 6 2938.21 106.39
 2 1 6 2978.7 106.69
 -3 -1 -6 266.17 20
 -3 -1 -6 276.57 21.7
 3 1 6 286.17 16.7
 3 1 6 295.27 19.1
 3 1 6 274.67 17.5
 3 1 6 320.07 16.1
 3 1 6 287.17 14.2
 -4 -1 -6 1751.02 78.49
 -4 -1 -6 1794.22 77.89
 4 1 6 1887.91 71.19
 4 1 6 1911.41 69.69
 4 1 6 1820.22 73.59
 4 1 6 1925.21 75.09
 4 1 6 1760.02 66.09
 4 1 6 1879.71 77.69
 -5 -1 -6 7.7 6.3
 -5 -1 -6 -2 4.3
 -5 -1 -6 6.5 6.5
 -5 -1 -6 0.5 5.3
 5 1 6 4.1 3.4
 5 1 6 0.5 3.4
 5 1 6 1.4 4
 5 1 6 -1.1 4.1
 -6 -1 -6 1837.12 77.79
 -6 -1 -6 1824.12 83.49
 -6 -1 -6 1784.92 80.89
 -6 -1 -6 1782.02 80.49
 6 1 6 1890.51 80.39
 6 1 6 1805.52 74.09
 6 1 6 1789.02 77.89
 6 1 6 1749.92 83.09
 -7 -1 -6 632.14 41.9
 -7 -1 -6 609.64 33.1
 -7 -1 -6 650.63 40.5
 -7 -1 -6 588.34 38.2
 7 1 6 562.54 41.2
 7 1 6 571.04 38
 7 1 6 648.24 35.7
 7 1 6 631.44 37.7
 -8 -1 -6 376.66 33.8
 -8 -1 -6 388.46 32.2
 -8 -1 -6 423.96 31.7
 8 1 6 444.96 37.5
 8 1 6 381.06 28.3
 8 1 6 373.26 29.9
 8 1 6 461.55 35
 -9 -1 -6 191.48 23.5
 -9 -1 -6 163.78 19
 9 1 6 183.48 21
 9 1 6 160.28 27.2
 9 1 6 233.78 27
 -10 -1 -6 -9.5 6.9
 -10 -1 -6 -4 8.3
 10 1 6 1.9 9.1
 10 1 6 -7.6 5.4
 10 1 6 -3.5 8.5
 -11 -1 -6 10.9 9.2
 -11 -1 -6 0 10
 11 1 6 10 9
 11 1 6 7.8 10.1
 -12 -1 -6 33.1 14.7
 -12 -1 -6 23.6 10.9
 12 1 6 37.9 17.8
 12 1 6 46.5 15.1
 12 1 6 23.1 12.5
 10 -2 -6 44.4 20.1
 10 -2 -6 42.8 17.9
 10 -2 -6 81.59 20.5
 -10 2 6 48 13.2
 -10 2 6 59.89 14.3
 9 -2 -6 2.2 9.7
 9 -2 -6 -7.7 7
 9 -2 -6 0.6 8.9
 -9 2 6 -12.1 6.8
 -9 2 6 13.1 8.8
 8 -2 -6 -1.1 8.3
 8 -2 -6 -7.2 8.6
 8 -2 -6 9.6 10
 -8 2 6 4.8 6
 -8 2 6 -13.4 4.7
 -8 2 6 4.9 6.6
 7 -2 -6 0.6 10.1
 7 -2 -6 1.6 4.5
 7 -2 -6 14.6 10.9
 7 -2 -6 4.4 9.4
 -7 2 6 2.5 5.2
 -7 2 6 -6.9 4
 -7 2 6 -2.5 4
 -7 2 6 3.3 5.8
 6 -2 -6 488.15 37
 6 -2 -6 445.66 35.5
 6 -2 -6 423.86 36.1
 6 -2 -6 451.75 28.7
 -6 2 6 424.96 25.5
 -6 2 6 492.05 31.5
 -6 2 6 444.96 29.6
 -6 2 6 429.86 25.1
 5 -2 -6 480.35 36.7
 5 -2 -6 538.95 37.8
 5 -2 -6 507.75 33.1
 5 -2 -6 522.95 36.6
 -5 2 6 487.55 26.2
 -5 2 6 542.05 31.3
 -5 2 6 549.25 31.8
 -5 2 6 531.15 27.1
 4 -2 -6 5.6 4.4
 4 -2 -6 -5.4 5.6
 4 -2 -6 -6.6 3.2
 4 -2 -6 -5.7 5.6
 -4 2 6 -0.7 2.2
 -4 2 6 1.4 3.8
 -4 2 6 2.1 3.7
 -4 2 6 2.5 2.5
 3 -2 -6 2946.61 131.29
 3 -2 -6 3005 131.39
 3 -2 -6 3166.08 121.49
 3 -2 -6 3100.49 129.09
 3 -2 -6 3008.5 113.99
 -3 2 6 3264.47 112.79
 -3 2 6 3303.47 118.39
 -3 2 6 3111.99 117.79
 -3 2 6 3046.8 111.89
 2 -2 -6 24.1 8
 2 -2 -6 25 8.4
 2 -2 -6 29.3 4.6
 2 -2 -6 28.9 7.4
 2 -2 -6 29.4 8
 -2 2 6 24.2 2.6
 -2 2 6 28.2 3.5
 -2 2 6 28.7 5.9
 -2 2 6 29.2 6.1
 1 -2 -6 3109.39 119.69
 1 -2 -6 2876.21 109.99
 1 -2 -6 3080.99 113.39
 1 -2 -6 2760.82 102.89
 1 -2 -6 3076.09 115.19
 1 -2 -6 3025.8 107.09
 -1 2 6 3066.19 111.29
 0 -2 -6 32.6 4.5
 0 -2 -6 42.2 4.3
 0 -2 -6 30.6 6
 0 -2 -6 24.3 5.7
 0 -2 -6 30.9 8.2
 0 -2 -6 34.4 6.8
 0 2 6 50.29 5.9
 0 2 6 38.1 6.7
 -1 -2 -6 192.18 17.8
 -1 -2 -6 201.88 12.6
 -1 -2 -6 217.58 13
 -1 -2 -6 207.48 9.1
 -1 -2 -6 200.18 15.1
 1 2 6 211.98 12.9
 1 2 6 208.58 12
 1 2 6 197.78 13.2
 -2 -2 -6 1477.55 60.09
 -2 -2 -6 1529.85 55.09
 -2 -2 -6 1464.95 62.59
 -2 -2 -6 1488.35 65.99
 2 2 6 1474.85 56.19
 2 2 6 1433.76 57.89
 2 2 6 1526.65 60.09
 2 2 6 1543.15 58.69
 -3 -2 -6 737.13 36.3
 -3 -2 -6 742.53 39.5
 -3 -2 -6 784.12 38.7
 3 2 6 782.72 35.7
 3 2 6 761.02 35.6
 3 2 6 758.02 33.2
 3 2 6 743.23 33.5
 3 2 6 774.02 32.1
 -4 -2 -6 5406.26 195.88
 -4 -2 -6 5115.89 195.18
 -4 -2 -6 5339.47 195.88
 -4 -2 -6 5193.78 193.98
 4 2 6 5225.98 190.18
 4 2 6 5347.36 189.58
 4 2 6 5192.18 193.48
 -5 -2 -6 104.19 15
 -5 -2 -6 122.19 13.4
 -5 -2 -6 98.39 14.7
 5 2 6 104.69 11.3
 5 2 6 102.89 15
 5 2 6 109.09 12.8
 5 2 6 87.29 10.1
 5 2 6 103.49 10.9
 -6 -2 -6 51.49 12.1
 -6 -2 -6 51.59 12
 -6 -2 -6 58.09 12.7
 -6 -2 -6 55.49 10.1
 6 2 6 49.6 10.8
 6 2 6 70.59 10.6
 6 2 6 58.59 12.8
 6 2 6 47.1 10.2
 -7 -2 -6 593.84 45.8
 -7 -2 -6 553.64 36.9
 -7 -2 -6 528.85 35.1
 7 2 6 603.64 37.5
 7 2 6 542.65 38.7
 7 2 6 528.85 32.6
 -8 -2 -6 213.78 23.7
 -8 -2 -6 206.88 24.1
 -8 -2 -6 219.48 21.7
 8 2 6 188.48 23.4
 8 2 6 219.78 21.2
 8 2 6 195.28 25
 -9 -2 -6 554.94 36.5
 -9 -2 -6 539.35 40.2
 -9 -2 -6 449.56 39.2
 -9 -2 -6 518.25 42.1
 9 2 6 578.34 37.8
 9 2 6 551.74 42.4
 9 2 6 526.55 44.2
 -10 -2 -6 116.39 21.3
 -10 -2 -6 151.28 20.9
 -10 -2 -6 122.29 23.5
 10 2 6 141.69 25.2
 10 2 6 134.89 26.6
 10 2 6 97.69 19.3
 -11 -2 -6 -3 8.1
 -11 -2 -6 -17.8 6.2
 11 2 6 -5.3 9.8
 11 2 6 5.1 10.5
 11 2 6 -19.4 7.4
 -12 -2 -6 -18.9 6.7
 -12 -2 -6 11 10.7
 12 2 6 -3.3 10.2
 12 2 6 -8.4 10.1
 9 -3 -6 489.65 48
 9 -3 -6 517.05 45.3
 9 -3 -6 509.75 43.5
 -9 3 6 524.25 37
 8 -3 -6 59.69 18.5
 8 -3 -6 12.3 11.7
 8 -3 -6 39.1 14.4
 -8 3 6 43.1 12
 -8 3 6 42.5 10.9
 7 -3 -6 518.95 44.5
 7 -3 -6 521.15 33.3
 7 -3 -6 592.24 45.1
 7 -3 -6 529.45 42.4
 -7 3 6 504.15 34.4
 6 -3 -6 13.7 8.8
 6 -3 -6 38.1 13.2
 6 -3 -6 14.2 12.7
 6 -3 -6 7 6.2
 -6 3 6 13.5 4.7
 -6 3 6 19.8 7.9
 -6 3 6 9.3 4.6
 -6 3 6 14.6 6.6
 5 -3 -6 353.96 31.6
 5 -3 -6 391.26 31.4
 5 -3 -6 343.57 26.2
[truncated: 431,317 more chars]
