# Supplementary material for: Simple and User-Friendly Methodology for Crystal Water Determination by Quantitative Proton NMR Spectroscopy in Deuterium Oxide
Source: Anal Chem. 2023 Nov 3;95(46):17020–7. doi: 10.1021/acs.analchem.3c03689 (PMC10666084; doi:10.1021/acs.analchem.3c03689)
Supplement: Supplementary file 3 — ac3c03689_si_003.cif [file ac3c03689_si_003.cif]

data_KD_ZolNa
_audit_creation_date               2021-03-31
_audit_creation_method
;
Olex2 1.3
(compiled 2020.11.12 svn.r5f609507 for OlexSys, GUI svn.r6272)
;
_shelx_SHELXL_version_number       '2018/3'
_audit_contact_author_address      ?
_audit_contact_author_email        ?
_audit_contact_author_name         ''
_audit_contact_author_phone        ?
_publ_contact_author_id_orcid      ?
_publ_section_references
;
Dolomanov, O.V., Bourhis, L.J., Gildea, R.J, Howard, J.A.K. & Puschmann, H.
 (2009), J. Appl. Cryst. 42, 339-341.

Sheldrick, G.M. (2008). Acta Cryst. A64, 112-122.
;
_chemical_name_common              ?
_chemical_name_systematic          ?
_chemical_formula_moiety           'C10 H18 N4 Na2 O14 P4, 6(H2 O)'
_chemical_formula_sum              'C10 H30 N4 Na2 O20 P4'
_chemical_formula_weight           696.24
_chemical_absolute_configuration   ad
_chemical_melting_point            ?
loop_
  _atom_type_symbol
  _atom_type_description
  _atom_type_scat_dispersion_real
  _atom_type_scat_dispersion_imag
  _atom_type_scat_source
 'C' 'C' 0.0181 0.0091 'International Tables Vol C Tables 4.2.6.8 and 6.1.1.4'
 'H' 'H' 0.0000 0.0000 'International Tables Vol C Tables 4.2.6.8 and 6.1.1.4'
 'N' 'N' 0.0311 0.0180 'International Tables Vol C Tables 4.2.6.8 and 6.1.1.4'
 'Na' 'Na' 0.1353 0.1239 'International Tables Vol C Tables 4.2.6.8 and 6.1.1.4'
 'O' 'O' 0.0492 0.0322 'International Tables Vol C Tables 4.2.6.8 and 6.1.1.4'
 'P' 'P' 0.2955 0.4335 'International Tables Vol C Tables 4.2.6.8 and 6.1.1.4'

_shelx_space_group_comment
;
The symmetry employed for this shelxl refinement is uniquely defined
by the following loop, which should always be used as a source of
symmetry information in preference to the above space-group names.
They are only intended as comments.
;
_space_group_crystal_system        'orthorhombic'
_space_group_IT_number             33
_space_group_name_H-M_alt          'Pna2(1)'
_space_group_name_Hall             'P 2c -2n'
loop_
  _space_group_symop_operation_xyz
 'x, y, z'
 '-x, -y, z+1/2'
 'x+1/2, -y+1/2, z'
 '-x+1/2, y+1/2, z+1/2'

_cell_length_a                     10.6060(2)
_cell_length_b                     15.9336(4)
_cell_length_c                     14.9367(3)
_cell_angle_alpha                  90
_cell_angle_beta                   90
_cell_angle_gamma                  90
_cell_volume                       2524.18(9)
_cell_formula_units_Z              4
_cell_measurement_reflns_used      3627
_cell_measurement_temperature      100(2)
_cell_measurement_theta_max        66.749
_cell_measurement_theta_min        5.010
_shelx_estimated_absorpt_T_max     0.713
_shelx_estimated_absorpt_T_min     0.622
_exptl_absorpt_coefficient_mu      4.039
_exptl_absorpt_correction_T_max    0.1643
_exptl_absorpt_correction_T_min    0.0629
_exptl_absorpt_correction_type     multi-scan
_exptl_absorpt_process_details
;
SADABS-2016/2 (Bruker,2016/2) was used for absorption correction.
wR2(int) was 0.1164 before and 0.0780 after correction.
The Ratio of minimum to maximum transmission is 0.3828.
The \l/2 correction factor is Not present.
;
_exptl_absorpt_special_details     ?
_exptl_crystal_colour              colourless
_exptl_crystal_colour_primary      colourless
_exptl_crystal_density_diffrn      1.832
_exptl_crystal_density_meas        ?
_exptl_crystal_density_method      ?
_exptl_crystal_description         prism
_exptl_crystal_F_000               1440
_exptl_crystal_size_max            0.13
_exptl_crystal_size_mid            0.09
_exptl_crystal_size_min            0.09
_exptl_transmission_factor_max     ?
_exptl_transmission_factor_min     ?
_diffrn_reflns_av_R_equivalents    0.0359
_diffrn_reflns_av_unetI/netI       0.0322
_diffrn_reflns_Laue_measured_fraction_full  0.993
_diffrn_reflns_Laue_measured_fraction_max  0.993
_diffrn_reflns_limit_h_max         11
_diffrn_reflns_limit_h_min         -12
_diffrn_reflns_limit_k_max         18
_diffrn_reflns_limit_k_min         -15
_diffrn_reflns_limit_l_max         17
_diffrn_reflns_limit_l_min         -17
_diffrn_reflns_number              17841
_diffrn_reflns_point_group_measured_fraction_full  0.928
_diffrn_reflns_point_group_measured_fraction_max  0.928
_diffrn_reflns_theta_full          66.747
_diffrn_reflns_theta_max           66.747
_diffrn_reflns_theta_min           5.009
_diffrn_ambient_temperature        100(2)
_diffrn_detector_area_resol_mean   ?
_diffrn_measured_fraction_theta_full  0.993
_diffrn_measured_fraction_theta_max  0.993
_diffrn_measurement_device_type    'D8 Venture'
_diffrn_measurement_method         '\f and \w scans'
_diffrn_radiation_monochromator    'multilayer'
_diffrn_radiation_type             'CuK\a'
_diffrn_radiation_wavelength       1.54178
_diffrn_source                     'high brilliance microfocus sealed tube'
_diffrn_source_current             1.0
_diffrn_source_power               0.05
_diffrn_source_voltage             50.0
_diffrn_standards_number           0
_reflns_Friedel_coverage           0.794
_reflns_Friedel_fraction_full      0.858
_reflns_Friedel_fraction_max       0.858
_reflns_number_gt                  3930
_reflns_number_total               4139
_reflns_special_details
;
 Reflections were merged by SHELXL according to the crystal
 class for the calculation of statistics and refinement.
 
 _reflns_Friedel_fraction is defined as the number of unique
 Friedel pairs measured divided by the number that would be
 possible theoretically, ignoring centric projections and
 systematic absences. Completness statistics refer to single and
 composite reflections containing twin component 1 only.
;
_reflns_threshold_expression       'I > 2\s(I)'
_computing_cell_refinement         'SAINT V8.40B (Bruker, 2016)'
_computing_data_collection         'Bruker Apex3, 2019'
_computing_data_reduction          'SAINT V8.40B (Bruker, 2016)'
_computing_molecular_graphics      'Olex2 1.3 (Dolomanov et al., 2009)'
_computing_publication_material    'Olex2 1.3 (Dolomanov et al., 2009)'
_computing_structure_refinement    'XL  (Sheldrick, 2008)'
_computing_structure_solution      'XT (Sheldrick, 2015)'
_refine_diff_density_max           0.629
_refine_diff_density_min           -0.428
_refine_diff_density_rms           0.075
_refine_ls_abs_structure_details
;
 Refined as an inversion twin.
;
_refine_ls_abs_structure_Flack     0.44(5)
_refine_ls_extinction_coef         .
_refine_ls_extinction_method       none
_refine_ls_goodness_of_fit_ref     1.098
_refine_ls_hydrogen_treatment      mixed
_refine_ls_matrix_type             full
_refine_ls_number_parameters       374
_refine_ls_number_reflns           4139
_refine_ls_number_restraints       1
_refine_ls_R_factor_all            0.0437
_refine_ls_R_factor_gt             0.0421
_refine_ls_restrained_S_all        1.098
_refine_ls_shift/su_max            0.001
_refine_ls_shift/su_mean           0.000
_refine_ls_structure_factor_coef   Fsqd
_refine_ls_weighting_details      
 'w=1/[\s^2^(Fo^2^)+(0.0633P)^2^+2.8792P] where P=(Fo^2^+2Fc^2^)/3'
_refine_ls_weighting_scheme        calc
_refine_ls_wR_factor_gt            0.1163
_refine_ls_wR_factor_ref           0.1179
_refine_special_details
;
 Refined as a 2-component inversion twin.
;
_olex2_refinement_description
;
1. Twinned data refinement
 Scales: 0.56(5)
 0.44(5)
2. Fixed Uiso
 At 1.2 times of:
  All C(H) groups, All C(H,H) groups, All N(H) groups
 At 1.5 times of:
  All O(H) groups, All O(H,H) groups
3.a Riding coordinates:
 O15(H15A,H15B), O19(H19A,H19B), O20(H20A,H20B), O17(H17A,H17B)
3.b Free rotating group:
 O18(H18A,H18B)
3.c Rotating group:
 O16(H16A,H16B)
3.d Secondary CH2 refined with riding coordinates:
 C2(H2B,H2C), C7(H7A,H7B)
3.e Aromatic/amide H refined with riding coordinates:
 N4(H4), C8(H8), N2(H2A), C4(H4A), C10(H10), C5(H5), C9(H9A), C3(H3)
3.f Idealised tetrahedral OH refined as rotating group:
 O7(H7), O9(H9), O2(H2), O12(H12), O6(H6)
;
_atom_sites_solution_hydrogens     mixed
_atom_sites_solution_primary       ?
_atom_sites_solution_secondary     ?
loop_
  _atom_site_label
  _atom_site_type_symbol
  _atom_site_fract_x
  _atom_site_fract_y
  _atom_site_fract_z
  _atom_site_U_iso_or_equiv
  _atom_site_adp_type
  _atom_site_occupancy
  _atom_site_site_symmetry_order
  _atom_site_calc_flag
  _atom_site_refinement_flags_posn
  _atom_site_refinement_flags_adp
  _atom_site_refinement_flags_occupancy
  _atom_site_disorder_assembly
  _atom_site_disorder_group
 P001 P 0.35206(17) 0.08402(11) 0.72590(12) 0.0254(4) Uani 1 1 d . . . . .
 P002 P 0.44473(18) 0.23826(12) 0.42408(12) 0.0249(4) Uani 1 1 d . . . . .
 P003 P 0.44307(18) 0.26247(12) 0.76661(11) 0.0255(4) Uani 1 1 d . . . . .
 P004 P 0.35266(18) 0.41556(11) 0.46083(12) 0.0262(4) Uani 1 1 d . . . . .
 Na1 Na 0.22754(17) 0.2501(2) 0.5959(2) 0.0272(4) Uani 1 1 d . . . . .
 Na2 Na 0.3605(2) 0.36100(17) 0.23341(19) 0.0397(6) Uani 1 1 d . . . . .
 O13 O 0.3341(5) 0.4458(3) 0.3650(3) 0.0271(11) Uani 1 1 d . . . . .
 O4 O 0.2387(4) 0.1319(3) 0.6918(3) 0.0258(10) Uani 1 1 d . . . . .
 O5 O 0.3891(5) 0.0101(3) 0.6661(3) 0.0273(11) Uani 1 1 d . . . . .
 O7 O 0.5468(5) 0.1629(3) 0.6435(3) 0.0276(12) Uani 1 1 d . . . . .
 H7 H 0.497171 0.186765 0.607894 0.041 Uiso 1 1 calc R U . . .
 O9 O 0.5710(5) 0.1940(3) 0.3937(3) 0.0288(12) Uani 1 1 d . . . . .
 H9 H 0.607376 0.173481 0.438599 0.043 Uiso 1 1 calc R U . . .
 O14 O 0.5468(5) 0.3383(3) 0.5484(3) 0.0265(12) Uani 1 1 d . . . . .
 H14 H 0.474(7) 0.344(4) 0.590(5) 0.040 Uiso 1 1 d . U . . .
 O3 O 0.3644(7) 0.2541(3) 0.8498(3) 0.0307(12) Uani 1 1 d . . . . .
 O1 O 0.3868(4) 0.3059(3) 0.6881(3) 0.0278(11) Uani 1 1 d . . . . .
 O8 O 0.3868(5) 0.1946(3) 0.5034(3) 0.0284(10) Uani 1 1 d . . . . .
 O10 O 0.3675(6) 0.2480(3) 0.3400(3) 0.0272(11) Uani 1 1 d . . . . .
 O11 O 0.2411(4) 0.3693(3) 0.5005(4) 0.0292(11) Uani 1 1 d . . . . .
 O2 O 0.5692(4) 0.3076(3) 0.7982(3) 0.0274(11) Uani 1 1 d . . . . .
 H2 H 0.619117 0.311397 0.754689 0.041 Uiso 1 1 calc R U . . .
 O12 O 0.3921(5) 0.4885(3) 0.5234(3) 0.0299(12) Uani 1 1 d . . . . .
 H12 H 0.374019 0.534526 0.499238 0.045 Uiso 1 1 calc R U . . .
 O18 O 0.0379(5) 0.5013(3) 0.5108(4) 0.0370(13) Uani 1 1 d G . . . .
 H18A H 0.099677 0.465693 0.515609 0.055 Uiso 1 1 d G U . . .
 H18B H -0.017977 0.491211 0.552057 0.055 Uiso 1 1 d G U . . .
 N4 N 0.6589(6) 0.5950(4) 0.4228(4) 0.0279(14) Uani 1 1 d . . . . .
 H4 H 0.651306 0.648154 0.407561 0.033 Uiso 1 1 calc R U . . .
 O16 O 0.4543(5) 0.4942(4) 0.1842(4) 0.0393(14) Uani 1 1 d . . . . .
 H16A H 0.482955 0.488985 0.129046 0.059 Uiso 1 1 d R U . . .
 H16B H 0.395396 0.533055 0.179922 0.059 Uiso 1 1 d R U . . .
 N1 N 0.6359(6) 0.0391(3) 0.7708(4) 0.0259(12) Uani 1 1 d . . . . .
 O15 O 0.1435(6) 0.3474(3) 0.2071(5) 0.061(2) Uani 1 1 d . . . . .
 H15A H 0.106671 0.325617 0.254882 0.092 Uiso 1 1 d R U . . .
 H15B H 0.114011 0.393847 0.182282 0.092 Uiso 1 1 d R U . . .
 O6 O 0.3371(5) 0.0566(3) 0.8251(3) 0.0295(11) Uani 1 1 d . . . . .
 H6 H 0.280095 0.020178 0.828897 0.044 Uiso 1 1 calc R U . . .
 N3 N 0.6392(5) 0.4610(3) 0.4235(4) 0.0260(12) Uani 1 1 d . . . . .
 C8 C 0.6059(8) 0.5310(5) 0.3800(5) 0.0310(17) Uani 1 1 d . . . . .
 H8 H 0.554000 0.534311 0.328296 0.037 Uiso 1 1 calc R U . . .
 C1 C 0.4892(6) 0.1564(4) 0.7290(5) 0.0271(15) Uani 1 1 d . . . . .
 N2 N 0.6538(6) -0.0965(4) 0.7687(4) 0.0301(15) Uani 1 1 d . . . . .
 H2A H 0.644720 -0.149703 0.782977 0.036 Uiso 1 1 calc R U . . .
 O19 O 0.3716(6) 0.6464(3) 0.4794(3) 0.0430(14) Uani 1 1 d . . . . .
 H19A H 0.415855 0.663313 0.525014 0.064 Uiso 1 1 d R U . . .
 H19B H 0.295035 0.662283 0.491534 0.064 Uiso 1 1 d R U . . .
 C2 C 0.5925(7) 0.1235(4) 0.7945(4) 0.0255(15) Uani 1 1 d . . . . .
 H2B H 0.665146 0.162525 0.793653 0.031 Uiso 1 1 calc R U . . .
 H2C H 0.558029 0.122746 0.856086 0.031 Uiso 1 1 calc R U . . .
 C4 C 0.7251(7) -0.0657(5) 0.6985(5) 0.0313(17) Uani 1 1 d . . . . .
 H4A H 0.773413 -0.098268 0.657667 0.038 Uiso 1 1 calc R U . . .
 C10 C 0.7157(7) 0.4812(5) 0.4933(5) 0.0298(16) Uani 1 1 d . . . . .
 H10 H 0.753793 0.442850 0.533846 0.036 Uiso 1 1 calc R U . . .
 O20 O 0.1262(5) 0.6618(3) 0.5028(5) 0.0589(15) Uani 1 1 d . . . . .
 H20A H 0.100649 0.624677 0.541492 0.088 Uiso 1 1 d R U . . .
 H20B H 0.102489 0.646827 0.449342 0.088 Uiso 1 1 d R U . . .
 C7 C 0.5972(7) 0.3759(4) 0.4000(5) 0.0273(16) Uani 1 1 d . . . . .
 H7A H 0.669539 0.336910 0.404910 0.033 Uiso 1 1 calc R U . . .
 H7B H 0.568261 0.375509 0.337018 0.033 Uiso 1 1 calc R U . . .
 C5 C 0.7140(6) 0.0195(5) 0.6981(5) 0.0282(16) Uani 1 1 d . . . . .
 H5 H 0.751471 0.057691 0.657106 0.034 Uiso 1 1 calc R U . . .
 C9 C 0.7277(7) 0.5657(5) 0.4947(5) 0.0298(17) Uani 1 1 d . . . . .
 H9A H 0.774062 0.598180 0.536672 0.036 Uiso 1 1 calc R U . . .
 C3 C 0.6016(7) -0.0324(4) 0.8106(5) 0.0250(15) Uani 1 1 d . . . . .
 H3 H 0.547787 -0.036449 0.861274 0.030 Uiso 1 1 calc R U . . .
 C6 C 0.4920(6) 0.3452(4) 0.4593(5) 0.0250(14) Uani 1 1 d . . . . .
 O17 O 0.5041(9) 0.2939(4) 0.1418(6) 0.123(4) Uani 1 1 d . . . . .
 H17A H 0.564897 0.268703 0.170191 0.184 Uiso 1 1 d R U . . .
 H17B H 0.472387 0.255353 0.107211 0.184 Uiso 1 1 d R U . . .

loop_
  _atom_site_aniso_label
  _atom_site_aniso_U_11
  _atom_site_aniso_U_22
  _atom_site_aniso_U_33
  _atom_site_aniso_U_23
  _atom_site_aniso_U_13
  _atom_site_aniso_U_12
 P001 0.0239(9) 0.0246(9) 0.0278(8) 0.0008(8) -0.0001(8) -0.0007(7)
 P002 0.0241(10) 0.0239(9) 0.0268(8) 0.0003(8) -0.0001(8) -0.0003(7)
 P003 0.0265(11) 0.0244(9) 0.0256(8) -0.0017(8) 0.0006(8) -0.0017(7)
 P004 0.0257(10) 0.0244(9) 0.0285(9) 0.0006(8) 0.0007(8) 0.0005(8)
 Na1 0.0264(9) 0.0267(9) 0.0284(8) 0.0006(7) 0.0020(17) -0.0014(14)
 Na2 0.0406(14) 0.0408(14) 0.0378(13) 0.0017(12) -0.0024(12) 0.0014(11)
 O13 0.025(3) 0.031(3) 0.025(2) 0.001(2) 0.002(2) 0.002(2)
 O4 0.026(2) 0.026(3) 0.025(2) -0.001(2) 0.000(2) 0.001(2)
 O5 0.029(3) 0.025(2) 0.028(3) -0.002(2) 0.003(2) -0.001(2)
 O7 0.029(3) 0.028(3) 0.027(2) 0.005(2) 0.004(2) 0.002(2)
 O9 0.030(3) 0.021(3) 0.036(3) 0.004(2) 0.002(2) 0.003(2)
 O14 0.026(3) 0.029(3) 0.024(2) -0.001(2) -0.001(2) 0.001(2)
 O3 0.034(3) 0.025(2) 0.034(3) -0.005(2) 0.006(3) -0.005(2)
 O1 0.027(3) 0.025(2) 0.032(2) 0.001(2) -0.007(2) 0.004(2)
 O8 0.031(3) 0.027(2) 0.027(2) -0.002(2) -0.002(2) 0.003(2)
 O10 0.027(3) 0.030(3) 0.025(2) 0.000(2) -0.003(2) -0.002(2)
 O11 0.026(2) 0.028(3) 0.033(2) 0.003(3) 0.001(2) 0.001(2)
 O2 0.027(3) 0.034(3) 0.022(2) -0.006(2) 0.0016(19) -0.004(2)
 O12 0.031(3) 0.026(3) 0.033(3) 0.000(2) 0.002(2) 0.003(2)
 O18 0.035(3) 0.040(3) 0.036(3) 0.005(3) -0.003(3) 0.007(2)
 N4 0.035(4) 0.022(3) 0.026(3) 0.002(3) 0.003(3) 0.000(3)
 O16 0.043(3) 0.045(3) 0.030(3) 0.000(3) 0.002(2) 0.005(3)
 N1 0.026(3) 0.025(3) 0.027(3) 0.000(3) 0.003(3) 0.000(2)
 O15 0.058(4) 0.036(3) 0.090(5) 0.012(3) -0.015(4) -0.006(3)
 O6 0.031(3) 0.026(3) 0.031(3) 0.001(2) 0.000(2) -0.002(2)
 N3 0.027(3) 0.029(3) 0.022(3) 0.003(3) 0.004(3) -0.001(3)
 C8 0.030(4) 0.032(4) 0.031(4) 0.002(3) 0.001(3) 0.001(3)
 C1 0.023(3) 0.034(4) 0.025(3) 0.001(4) 0.000(3) 0.004(3)
 N2 0.029(4) 0.031(3) 0.031(3) 0.004(3) 0.002(3) -0.001(3)
 O19 0.043(3) 0.043(3) 0.043(3) 0.000(2) -0.005(3) 0.000(2)
 C2 0.032(4) 0.022(3) 0.022(3) -0.001(3) -0.003(3) -0.001(3)
 C4 0.029(4) 0.036(4) 0.029(4) -0.002(3) 0.005(3) 0.001(3)
 C10 0.030(4) 0.031(4) 0.028(4) 0.009(3) 0.000(3) 0.002(3)
 O20 0.054(3) 0.049(3) 0.074(4) 0.027(3) -0.008(3) -0.007(3)
 C7 0.022(3) 0.028(4) 0.031(4) 0.000(3) 0.001(3) -0.003(3)
 C5 0.027(3) 0.028(4) 0.030(3) -0.002(3) 0.002(3) 0.003(3)
 C9 0.033(4) 0.029(4) 0.027(4) 0.000(3) 0.001(3) -0.003(3)
 C3 0.023(3) 0.024(4) 0.028(3) 0.003(3) -0.002(3) 0.002(3)
 C6 0.029(4) 0.023(3) 0.023(3) 0.001(3) -0.003(3) 0.003(3)
 O17 0.187(9) 0.070(5) 0.111(6) 0.035(4) 0.092(7) 0.065(6)

_geom_special_details
;
 All esds (except the esd in the dihedral angle between two l.s. planes)
 are estimated using the full covariance matrix.  The cell esds are taken
 into account individually in the estimation of esds in distances, angles
 and torsion angles; correlations between esds in cell parameters are only
 used when they are defined by crystal symmetry.  An approximate (isotropic)
 treatment of cell esds is used for estimating esds involving l.s. planes.
;
loop_
  _geom_bond_atom_site_label_1
  _geom_bond_atom_site_label_2
  _geom_bond_distance
  _geom_bond_site_symmetry_2
  _geom_bond_publ_flag
 P001 O4 1.512(5) . ?
 P001 O5 1.529(5) . ?
 P001 O6 1.552(5) . ?
 P001 C1 1.857(7) . ?
 P002 O9 1.580(5) . ?
 P002 O8 1.506(5) . ?
 P002 O10 1.507(5) . ?
 P002 C6 1.852(7) . ?
 P003 O3 1.503(6) . ?
 P003 O1 1.486(5) . ?
 P003 O2 1.590(5) . ?
 P003 C1 1.847(7) . ?
 P004 O13 1.524(5) . ?
 P004 O11 1.514(5) . ?
 P004 O12 1.549(5) . ?
 P004 C6 1.855(7) . ?
 Na1 O4 2.369(6) . ?
 Na1 O7 2.470(5) 3_455 ?
 Na1 O14 2.483(6) 3_455 ?
 Na1 O1 2.354(6) . ?
 Na1 O8 2.354(6) . ?
 Na1 O11 2.379(6) . ?
 Na2 O13 2.401(6) . ?
 Na2 O10 2.404(5) . ?
 Na2 O16 2.456(6) . ?
 Na2 O15 2.344(7) . ?
 Na2 O17 2.310(7) . ?
 O7 H7 0.8400 . ?
 O7 C1 1.419(8) . ?
 O9 H9 0.8400 . ?
 O14 H14 1.00(8) . ?
 O14 C6 1.456(8) . ?
 O2 H2 0.8400 . ?
 O12 H12 0.8400 . ?
 O18 H18A 0.8703 . ?
 O18 H18B 0.8704 . ?
 N4 H4 0.8800 . ?
 N4 C8 1.329(9) . ?
 N4 C9 1.381(10) . ?
 O16 H16A 0.8825 . ?
 O16 H16B 0.8823 . ?
 N1 C2 1.466(8) . ?
 N1 C5 1.401(9) . ?
 N1 C3 1.335(9) . ?
 O15 H15A 0.8844 . ?
 O15 H15B 0.8851 . ?
 O6 H6 0.8400 . ?
 N3 C8 1.338(10) . ?
 N3 C10 1.360(10) . ?
 N3 C7 1.469(9) . ?
 C8 H8 0.9500 . ?
 C1 C2 1.558(9) . ?
 N2 H2A 0.8800 . ?
 N2 C4 1.383(10) . ?
 N2 C3 1.320(9) . ?
 O19 H19A 0.8700 . ?
 O19 H19B 0.8702 . ?
 C2 H2B 0.9900 . ?
 C2 H2C 0.9900 . ?
 C4 H4A 0.9500 . ?
 C4 C5 1.363(11) . ?
 C10 H10 0.9500 . ?
 C10 C9 1.352(10) . ?
 O20 H20A 0.8699 . ?
 O20 H20B 0.8704 . ?
 C7 H7A 0.9900 . ?
 C7 H7B 0.9900 . ?
 C7 C6 1.506(10) . ?
 C5 H5 0.9500 . ?
 C9 H9A 0.9500 . ?
 C3 H3 0.9500 . ?
 O17 H17A 0.8692 . ?
 O17 H17B 0.8703 . ?

loop_
  _geom_angle_atom_site_label_1
  _geom_angle_atom_site_label_2
  _geom_angle_atom_site_label_3
  _geom_angle
  _geom_angle_site_symmetry_1
  _geom_angle_site_symmetry_3
  _geom_angle_publ_flag
 O4 P001 O5 113.3(3) . . ?
 O4 P001 O6 112.4(3) . . ?
 O4 P001 C1 108.5(3) . . ?
 O5 P001 O6 111.5(3) . . ?
 O5 P001 C1 107.0(3) . . ?
 O6 P001 C1 103.4(3) . . ?
 O9 P002 C6 105.3(3) . . ?
 O8 P002 O9 111.5(3) . . ?
 O8 P002 O10 118.8(3) . . ?
 O8 P002 C6 108.2(3) . . ?
 O10 P002 O9 105.5(3) . . ?
 O10 P002 C6 106.8(3) . . ?
 O3 P003 O2 105.2(3) . . ?
 O3 P003 C1 108.5(3) . . ?
 O1 P003 O3 118.0(3) . . ?
 O1 P003 O2 111.2(3) . . ?
 O1 P003 C1 107.0(3) . . ?
 O2 P003 C1 106.3(3) . . ?
 O13 P004 O12 111.4(3) . . ?
 O13 P004 C6 106.4(3) . . ?
 O11 P004 O13 114.9(3) . . ?
 O11 P004 O12 109.9(3) . . ?
 O11 P004 C6 109.4(3) . . ?
 O12 P004 C6 104.2(3) . . ?
 O4 Na1 O7 108.11(19) . 3_455 ?
 O4 Na1 O14 76.14(18) . 3_455 ?
 O4 Na1 O11 173.65(14) . . ?
 O7 Na1 O14 78.56(12) 3_455 3_455 ?
 O1 Na1 O4 84.87(19) . . ?
 O1 Na1 O7 100.1(2) . 3_455 ?
 O1 Na1 O14 159.4(2) . 3_455 ?
 O1 Na1 O8 88.32(12) . . ?
 O1 Na1 O11 90.33(19) . . ?
 O8 Na1 O4 91.16(19) . . ?
 O8 Na1 O7 159.5(2) . 3_455 ?
 O8 Na1 O14 100.0(2) . 3_455 ?
 O8 Na1 O11 84.52(19) . . ?
 O11 Na1 O7 76.81(18) . 3_455 ?
 O11 Na1 O14 109.16(19) . 3_455 ?
 O13 Na2 O10 83.29(19) . . ?
 O13 Na2 O16 78.8(2) . . ?
 O10 Na2 O16 146.3(2) . . ?
 O15 Na2 O13 94.3(2) . . ?
 O15 Na2 O10 94.1(2) . . ?
 O15 Na2 O16 115.3(2) . . ?
 O17 Na2 O13 145.3(3) . . ?
 O17 Na2 O10 91.4(2) . . ?
 O17 Na2 O16 87.5(2) . . ?
 O17 Na2 O15 120.4(4) . . ?
 P004 O13 Na2 125.2(3) . . ?
 P001 O4 Na1 130.1(3) . . ?
 Na1 O7 H7 92.9 3 . ?
 C1 O7 Na1 129.4(4) . 3 ?
 C1 O7 H7 109.5 . . ?
 P002 O9 H9 109.5 . . ?
 Na1 O14 H14 118(4) 3 . ?
 C6 O14 Na1 127.8(4) . 3 ?
 C6 O14 H14 105(4) . . ?
 P003 O1 Na1 125.0(3) . . ?
 P002 O8 Na1 125.6(3) . . ?
 P002 O10 Na2 130.2(3) . . ?
 P004 O11 Na1 132.1(3) . . ?
 P003 O2 H2 109.5 . . ?
 P004 O12 H12 109.5 . . ?
 H18A O18 H18B 109.4 . . ?
 C8 N4 H4 125.1 . . ?
 C8 N4 C9 109.7(6) . . ?
 C9 N4 H4 125.1 . . ?
 Na2 O16 H16A 109.8 . . ?
 Na2 O16 H16B 110.0 . . ?
 H16A O16 H16B 104.0 . . ?
 C5 N1 C2 125.2(6) . . ?
 C3 N1 C2 126.2(6) . . ?
 C3 N1 C5 108.5(6) . . ?
 Na2 O15 H15A 109.6 . . ?
 Na2 O15 H15B 109.9 . . ?
 H15A O15 H15B 120.7 . . ?
 P001 O6 H6 109.5 . . ?
 C8 N3 C10 109.4(6) . . ?
 C8 N3 C7 125.0(6) . . ?
 C10 N3 C7 125.6(6) . . ?
 N4 C8 N3 107.2(7) . . ?
 N4 C8 H8 126.4 . . ?
 N3 C8 H8 126.4 . . ?
 P003 C1 P001 111.6(3) . . ?
 O7 C1 P001 111.1(5) . . ?
 O7 C1 P003 108.7(5) . . ?
 O7 C1 C2 106.7(5) . . ?
 C2 C1 P001 111.0(5) . . ?
 C2 C1 P003 107.6(5) . . ?
 C4 N2 H2A 125.8 . . ?
 C3 N2 H2A 125.8 . . ?
 C3 N2 C4 108.4(6) . . ?
 H19A O19 H19B 104.5 . . ?
 N1 C2 C1 112.2(5) . . ?
 N1 C2 H2B 109.2 . . ?
 N1 C2 H2C 109.2 . . ?
 C1 C2 H2B 109.2 . . ?
 C1 C2 H2C 109.2 . . ?
 H2B C2 H2C 107.9 . . ?
 N2 C4 H4A 126.0 . . ?
 C5 C4 N2 108.0(7) . . ?
 C5 C4 H4A 126.0 . . ?
 N3 C10 H10 126.2 . . ?
 C9 C10 N3 107.7(6) . . ?
 C9 C10 H10 126.2 . . ?
 H20A O20 H20B 109.5 . . ?
 N3 C7 H7A 109.1 . . ?
 N3 C7 H7B 109.1 . . ?
 N3 C7 C6 112.6(6) . . ?
 H7A C7 H7B 107.8 . . ?
 C6 C7 H7A 109.1 . . ?
 C6 C7 H7B 109.1 . . ?
 N1 C5 H5 127.2 . . ?
 C4 C5 N1 105.6(6) . . ?
 C4 C5 H5 127.2 . . ?
 N4 C9 H9A 127.0 . . ?
 C10 C9 N4 106.0(7) . . ?
 C10 C9 H9A 127.0 . . ?
 N1 C3 H3 125.2 . . ?
 N2 C3 N1 109.5(6) . . ?
 N2 C3 H3 125.2 . . ?
 P002 C6 P004 110.1(3) . . ?
 O14 C6 P002 107.3(4) . . ?
 O14 C6 P004 110.6(5) . . ?
 O14 C6 C7 105.4(5) . . ?
 C7 C6 P002 109.4(5) . . ?
 C7 C6 P004 113.6(5) . . ?
 Na2 O17 H17A 114.5 . . ?
 Na2 O17 H17B 115.0 . . ?
 H17A O17 H17B 104.5 . . ?

loop_
  _geom_hbond_atom_site_label_D
  _geom_hbond_atom_site_label_H
  _geom_hbond_atom_site_label_A
  _geom_hbond_distance_DH
  _geom_hbond_distance_HA
  _geom_hbond_distance_DA
  _geom_hbond_angle_DHA
  _geom_hbond_site_symmetry_A
  _geom_hbond_publ_flag
 O7 H7 O8 0.84 1.95 2.742(7) 155.6 . yes
 O9 H9 O11 0.84 1.82 2.611(7) 155.0 3 yes
 O14 H14 O1 1.00(8) 1.83(8) 2.740(7) 149(6) . yes
 O2 H2 O4 0.84 1.82 2.586(7) 151.0 3 yes
 O12 H12 O19 0.84 1.81 2.609(7) 159.2 . yes
 O18 H18A O11 0.87 2.16 3.017(7) 168.2 . yes
 O18 H18B O5 0.87 1.97 2.812(8) 163.0 3_455 yes
 N4 H4 O3 0.88 1.79 2.650(7) 166.1 2_664 yes
 O16 H16A O12 0.88 2.09 2.915(8) 155.1 2_664 yes
 O16 H16B O4 0.88 2.13 3.003(7) 170.5 4_554 yes
 O15 H15A O9 0.88 2.13 2.965(8) 157.1 3_455 yes
 O15 H15B O5 0.89 1.87 2.687(7) 152.8 4_554 yes
 O6 H6 O13 0.84 1.78 2.601(5) 166.3 4_545 yes
 N2 H2A O10 0.88 1.79 2.649(7) 165.5 2_655 yes
 O19 H19A O17 0.87 2.06 2.920(9) 171.8 2_665 yes
 O19 H19B O20 0.87 1.80 2.638(8) 161.4 . yes
 C10 H10 O5 0.95 2.55 3.171(9) 122.9 3 yes
 O20 H20A O18 0.87 2.12 2.725(7) 125.6 . yes
 O20 H20B O6 0.87 2.43 3.163(9) 141.7 4_554 yes
 O17 H17A O15 0.87 2.10 2.864(9) 145.9 3 yes

loop_
  _geom_torsion_atom_site_label_1
  _geom_torsion_atom_site_label_2
  _geom_torsion_atom_site_label_3
  _geom_torsion_atom_site_label_4
  _geom_torsion
  _geom_torsion_site_symmetry_1
  _geom_torsion_site_symmetry_2
  _geom_torsion_site_symmetry_3
  _geom_torsion_site_symmetry_4
  _geom_torsion_publ_flag
 P001 C1 C2 N1 57.5(6) . . . . ?
 P003 C1 C2 N1 179.8(4) . . . . ?
 Na1 O7 C1 P001 177.8(3) 3 . . . ?
 Na1 O7 C1 P003 54.7(6) 3 . . . ?
 Na1 O7 C1 C2 -61.1(7) 3 . . . ?
 Na1 O14 C6 P002 56.7(6) 3 . . . ?
 Na1 O14 C6 P004 176.9(3) 3 . . . ?
 Na1 O14 C6 C7 -59.9(7) 3 . . . ?
 O13 P004 O11 Na1 141.4(4) . . . . ?
 O13 P004 C6 P002 -83.1(4) . . . . ?
 O13 P004 C6 O14 158.4(4) . . . . ?
 O13 P004 C6 C7 40.1(6) . . . . ?
 O4 P001 C1 P003 38.8(5) . . . . ?
 O4 P001 C1 O7 -82.7(5) . . . . ?
 O4 P001 C1 C2 158.8(4) . . . . ?
 O5 P001 O4 Na1 -91.4(4) . . . . ?
 O5 P001 C1 P003 161.4(3) . . . . ?
 O5 P001 C1 O7 39.9(5) . . . . ?
 O5 P001 C1 C2 -78.6(5) . . . . ?
 O7 C1 C2 N1 -63.7(7) . . . . ?
 O9 P002 O8 Na1 165.0(3) . . . . ?
 O9 P002 O10 Na2 -89.8(4) . . . . ?
 O9 P002 C6 P004 161.3(3) . . . . ?
 O9 P002 C6 O14 -78.2(5) . . . . ?
 O9 P002 C6 C7 35.7(5) . . . . ?
 O3 P003 O1 Na1 -72.5(4) . . . . ?
 O3 P003 C1 P001 48.3(5) . . . . ?
 O3 P003 C1 O7 171.2(4) . . . . ?
 O3 P003 C1 C2 -73.6(5) . . . . ?
 O1 P003 C1 P001 -80.1(4) . . . . ?
 O1 P003 C1 O7 42.8(5) . . . . ?
 O1 P003 C1 C2 158.0(4) . . . . ?
 O8 P002 O10 Na2 144.3(4) . . . . ?
 O8 P002 C6 P004 -79.5(4) . . . . ?
 O8 P002 C6 O14 41.0(5) . . . . ?
 O8 P002 C6 C7 154.9(5) . . . . ?
 O10 P002 O8 Na1 -72.1(4) . . . . ?
 O10 P002 C6 P004 49.5(5) . . . . ?
 O10 P002 C6 O14 170.0(4) . . . . ?
 O10 P002 C6 C7 -76.1(5) . . . . ?
 O11 P004 O13 Na2 -81.8(4) . . . . ?
 O11 P004 C6 P002 41.5(5) . . . . ?
 O11 P004 C6 O14 -76.9(5) . . . . ?
 O11 P004 C6 C7 164.7(5) . . . . ?
 O2 P003 O1 Na1 165.9(3) . . . . ?
 O2 P003 C1 P001 161.0(3) . . . . ?
 O2 P003 C1 O7 -76.1(5) . . . . ?
 O2 P003 C1 C2 39.1(5) . . . . ?
 O12 P004 O13 Na2 152.4(3) . . . . ?
 O12 P004 O11 Na1 -92.0(4) . . . . ?
 O12 P004 C6 P002 159.0(3) . . . . ?
 O12 P004 C6 O14 40.6(5) . . . . ?
 O12 P004 C6 C7 -77.8(6) . . . . ?
 O6 P001 O4 Na1 141.0(3) . . . . ?
 O6 P001 C1 P003 -80.8(4) . . . . ?
 O6 P001 C1 O7 157.7(4) . . . . ?
 O6 P001 C1 C2 39.2(5) . . . . ?
 N3 C10 C9 N4 -1.4(8) . . . . ?
 N3 C7 C6 P002 179.5(5) . . . . ?
 N3 C7 C6 P004 56.0(7) . . . . ?
 N3 C7 C6 O14 -65.3(7) . . . . ?
 C8 N4 C9 C10 0.7(9) . . . . ?
 C8 N3 C10 C9 1.5(8) . . . . ?
 C8 N3 C7 C6 -100.7(8) . . . . ?
 C1 P001 O4 Na1 27.3(5) . . . . ?
 C1 P003 O1 Na1 50.2(4) . . . . ?
 N2 C4 C5 N1 1.0(8) . . . . ?
 C2 N1 C5 C4 -177.0(7) . . . . ?
 C2 N1 C3 N2 176.6(6) . . . . ?
 C4 N2 C3 N1 -0.1(9) . . . . ?
 C10 N3 C8 N4 -1.1(9) . . . . ?
 C10 N3 C7 C6 78.1(9) . . . . ?
 C7 N3 C8 N4 177.9(6) . . . . ?
 C7 N3 C10 C9 -177.4(6) . . . . ?
 C5 N1 C2 C1 73.5(9) . . . . ?
 C5 N1 C3 N2 0.7(8) . . . . ?
 C9 N4 C8 N3 0.2(9) . . . . ?
 C3 N1 C2 C1 -101.7(7) . . . . ?
 C3 N1 C5 C4 -1.0(8) . . . . ?
 C3 N2 C4 C5 -0.6(9) . . . . ?
 C6 P002 O8 Na1 49.8(4) . . . . ?
 C6 P002 O10 Na2 21.8(5) . . . . ?
 C6 P004 O13 Na2 39.4(4) . . . . ?
 C6 P004 O11 Na1 21.8(5) . . . . ?

_shelx_res_file
;
TITL 1_a.res in Pna2(1)
    1_a.res
    created by SHELXL-2018/3 at 13:33:48 on 31-Mar-2021
REM Old TITL 1 in Pna2(1)
REM SHELXT solution in Pna2(1): R1 0.086, Rweak 0.004, Alpha 0.019
REM <I/s> 0.600 for 231 systematic absences, Orientation as input
REM Flack x = 0.485 ( 0.014 ) from 1692 Parsons' quotients
REM Formula found by SHELXT: C17 N5 O12 Na2 P4
CELL 1.54178 10.606 15.9336 14.9367 90 90 90
ZERR 4 0.0002 0.0004 0.0003 0 0 0
LATT -1
SYMM -X,-Y,0.5+Z
SYMM 0.5+X,0.5-Y,+Z
SYMM 0.5-X,0.5+Y,0.5+Z
SFAC C H N Na O P
UNIT 40 120 16 8 80 16
EQIV $1 0.5+X,0.5-Y,+Z
EQIV $2 -0.5+X,0.5-Y,+Z
EQIV $3 1-X,1-Y,-0.5+Z
EQIV $4 0.5-X,0.5+Y,-0.5+Z
EQIV $5 0.5-X,-0.5+Y,0.5+Z
EQIV $6 1-X,-Y,0.5+Z
EQIV $7 1-X,1-Y,0.5+Z

L.S. 10
PLAN  4
SIZE 0.13 0.09 0.09
TEMP -173(2)
CONF
HTAB O7 O8
HTAB O9 O11_$1
HTAB O14 O1
HTAB O2 O4_$1
HTAB O12 O19
HTAB O18 O5_$2
HTAB O18 O11
HTAB N4 O3_$3
HTAB O16 O4_$4
HTAB O16 O12_$3
HTAB O15 O5_$4
HTAB O15 O9_$2
HTAB O6 O13_$5
HTAB N2 O10_$6
HTAB O19 O20
HTAB O19 O17_$7
HTAB C10 O5_$1
HTAB O20 O18
HTAB O20 O6_$4
HTAB O17 O15_$1
FREE O19 H12
FREE P002 Na1
FREE P003 Na1
BOND
LIST 4
MORE -1
BOND $H
fmap 2
acta
TWIN -1 0 0 0 -1 0 0 0 -1 2
REM <olex2.extras>
REM <HklSrc "%.\\1_a.hkl">
REM </olex2.extras>

WGHT    0.063300    2.879200
BASF   0.43838
FVAR       0.45456
P001  6    0.352058    0.084023    0.725902    11.00000    0.02395    0.02458 =
         0.02780    0.00081   -0.00009   -0.00066
P002  6    0.444730    0.238258    0.424076    11.00000    0.02410    0.02391 =
         0.02677    0.00029   -0.00006   -0.00034
P003  6    0.443074    0.262469    0.766610    11.00000    0.02649    0.02435 =
         0.02557   -0.00169    0.00064   -0.00174
P004  6    0.352655    0.415558    0.460826    11.00000    0.02565    0.02439 =
         0.02854    0.00059    0.00067    0.00046
NA1   4    0.227536    0.250105    0.595915    11.00000    0.02640    0.02666 =
         0.02844    0.00057    0.00198   -0.00141
NA2   4    0.360469    0.361002    0.233414    11.00000    0.04060    0.04077 =
         0.03777    0.00171   -0.00236    0.00138
O13   5    0.334065    0.445812    0.364957    11.00000    0.02547    0.03127 =
         0.02470    0.00150    0.00157    0.00186
O4    5    0.238702    0.131910    0.691794    11.00000    0.02612    0.02581 =
         0.02534   -0.00134   -0.00005    0.00100
O5    5    0.389054    0.010122    0.666074    11.00000    0.02890    0.02462 =
         0.02847   -0.00165    0.00328   -0.00149
O7    5    0.546847    0.162905    0.643540    11.00000    0.02859    0.02752 =
         0.02668    0.00502    0.00435    0.00241
AFIX 147
H7    2    0.497171    0.186765    0.607894    11.00000   -1.50000
AFIX   0
O9    5    0.570987    0.193960    0.393680    11.00000    0.03015    0.02056 =
         0.03573    0.00447    0.00190    0.00287
AFIX 147
H9    2    0.607376    0.173481    0.438599    11.00000   -1.50000
AFIX   0
O14   5    0.546789    0.338293    0.548365    11.00000    0.02593    0.02930 =
         0.02429   -0.00128   -0.00137    0.00124
H14   2    0.473612    0.343677    0.590167    11.00000   -1.50000
O3    5    0.364364    0.254130    0.849829    11.00000    0.03368    0.02492 =
         0.03363   -0.00522    0.00571   -0.00459
O1    5    0.386773    0.305900    0.688140    11.00000    0.02700    0.02473 =
         0.03171    0.00125   -0.00657    0.00427
O8    5    0.386756    0.194609    0.503430    11.00000    0.03141    0.02700 =
         0.02687   -0.00189   -0.00245    0.00276
O10   5    0.367503    0.248008    0.339993    11.00000    0.02749    0.02952 =
         0.02457   -0.00030   -0.00283   -0.00182
O11   5    0.241140    0.369260    0.500453    11.00000    0.02621    0.02800 =
         0.03341    0.00340    0.00068    0.00108
O2    5    0.569245    0.307562    0.798185    11.00000    0.02721    0.03356 =
         0.02155   -0.00563    0.00157   -0.00422
AFIX 147
H2    2    0.619117    0.311397    0.754689    11.00000   -1.50000
AFIX   0
O12   5    0.392116    0.488492    0.523448    11.00000    0.03073    0.02621 =
         0.03288    0.00042    0.00196    0.00307
AFIX 147
H12   2    0.374019    0.534526    0.499238    11.00000   -1.50000
AFIX   6

O18   5    0.037894    0.501346    0.510763    11.00000    0.03507    0.04018 =
         0.03565    0.00505   -0.00252    0.00651
H18A  2    0.099677    0.465693    0.515609    11.00000   -1.50000
H18B  2   -0.017977    0.491211    0.552057    11.00000   -1.50000
AFIX   0

N4    3    0.658889    0.595042    0.422792    11.00000    0.03489    0.02243 =
         0.02624    0.00236    0.00327   -0.00007
AFIX  43
H4    2    0.651306    0.648154    0.407561    11.00000   -1.20000
AFIX   0
O16   5    0.454306    0.494170    0.184241    11.00000    0.04257    0.04546 =
         0.02980   -0.00028    0.00187    0.00486
AFIX   7
H16A  2    0.482955    0.488985    0.129046    11.00000   -1.50000
H16B  2    0.395396    0.533055    0.179922    11.00000   -1.50000
AFIX   0
N1    3    0.635894    0.039080    0.770816    11.00000    0.02599    0.02461 =
         0.02710   -0.00032    0.00335    0.00002
O15   5    0.143521    0.347397    0.207122    11.00000    0.05767    0.03595 =
         0.08952    0.01225   -0.01507   -0.00579
AFIX   3
H15A  2    0.106671    0.325617    0.254882    11.00000   -1.50000
H15B  2    0.114011    0.393847    0.182282    11.00000   -1.50000
AFIX   0
O6    5    0.337059    0.056627    0.825055    11.00000    0.03073    0.02646 =
         0.03138    0.00053   -0.00044   -0.00227
AFIX 147
H6    2    0.280095    0.020178    0.828897    11.00000   -1.50000
AFIX   0
N3    3    0.639168    0.460996    0.423512    11.00000    0.02657    0.02924 =
         0.02211    0.00321    0.00379   -0.00141
C8    1    0.605855    0.531013    0.380036    11.00000    0.02955    0.03250 =
         0.03093    0.00219    0.00083    0.00055
AFIX  43
H8    2    0.554000    0.534311    0.328296    11.00000   -1.20000
AFIX   0
C1    1    0.489248    0.156392    0.729015    11.00000    0.02293    0.03354 =
         0.02482    0.00096   -0.00028    0.00354
N2    3    0.653770   -0.096464    0.768682    11.00000    0.02876    0.03082 =
         0.03065    0.00443    0.00223   -0.00120
AFIX  43
H2A   2    0.644720   -0.149703    0.782977    11.00000   -1.20000
AFIX   0

O19   5    0.371645    0.646383    0.479394    11.00000    0.04307    0.04270 =
         0.04316   -0.00040   -0.00520   -0.00047
AFIX   3
H19A  2    0.415855    0.663313    0.525014    11.00000   -1.50000
H19B  2    0.295035    0.662283    0.491534    11.00000   -1.50000
AFIX   0

C2    1    0.592467    0.123544    0.794488    11.00000    0.03231    0.02191 =
         0.02227   -0.00068   -0.00310   -0.00124
AFIX  23
H2B   2    0.665146    0.162525    0.793653    11.00000   -1.20000
H2C   2    0.558029    0.122746    0.856086    11.00000   -1.20000
AFIX   0
C4    1    0.725143   -0.065714    0.698466    11.00000    0.02945    0.03553 =
         0.02894   -0.00190    0.00544    0.00082
AFIX  43
H4A   2    0.773413   -0.098268    0.657667    11.00000   -1.20000
AFIX   0
C10   1    0.715676    0.481187    0.493346    11.00000    0.02996    0.03146 =
         0.02790    0.00949   -0.00049    0.00176
AFIX  43
H10   2    0.753793    0.442850    0.533846    11.00000   -1.20000
AFIX   0

O20   5    0.126229    0.661757    0.502802    11.00000    0.05384    0.04932 =
         0.07363    0.02719   -0.00775   -0.00744
AFIX   3
H20A  2    0.100649    0.624677    0.541492    11.00000   -1.50000
H20B  2    0.102489    0.646827    0.449342    11.00000   -1.50000
AFIX   0

C7    1    0.597204    0.375913    0.400030    11.00000    0.02241    0.02811 =
         0.03147    0.00035    0.00087   -0.00269
AFIX  23
H7A   2    0.669539    0.336910    0.404910    11.00000   -1.20000
H7B   2    0.568261    0.375509    0.337018    11.00000   -1.20000
AFIX   0
C5    1    0.714040    0.019518    0.698102    11.00000    0.02727    0.02753 =
         0.02993   -0.00235    0.00230    0.00275
AFIX  43
H5    2    0.751471    0.057691    0.657106    11.00000   -1.20000
AFIX   0
C9    1    0.727705    0.565664    0.494736    11.00000    0.03329    0.02926 =
         0.02678   -0.00041    0.00096   -0.00295
AFIX  43
H9A   2    0.774062    0.598180    0.536672    11.00000   -1.20000
AFIX   0
C3    1    0.601552   -0.032366    0.810591    11.00000    0.02336    0.02393 =
         0.02778    0.00280   -0.00181    0.00156
AFIX  43
H3    2    0.547787   -0.036449    0.861274    11.00000   -1.20000
AFIX   0
C6    1    0.491999    0.345193    0.459283    11.00000    0.02915    0.02317 =
         0.02267    0.00106   -0.00280    0.00292
O17   5    0.504137    0.293873    0.141831    11.00000    0.18681    0.07021 =
         0.11090    0.03545    0.09229    0.06500
AFIX   3
H17A  2    0.564897    0.268703    0.170191    11.00000   -1.50000
H17B  2    0.472387    0.255353    0.107211    11.00000   -1.50000
AFIX   0
HKLF 4


REM  1_a.res in Pna2(1)
REM wR2 = 0.117867, GooF = S = 1.09832, Restrained GooF = 1.09817 for all data
REM R1 = 0.042105 for 3930 Fo > 4sig(Fo) and 0.043679 for all 4139 data
REM 374 parameters refined using 1 restraints

END

WGHT      0.0635      2.8580

REM Highest difference peak  0.629,  deepest hole -0.428,  1-sigma level  0.075
Q1    1   0.1398  0.6335  0.4545  11.00000  0.05    0.63
Q2    1   0.3826  0.3333  0.1802  11.00000  0.05    0.57
Q3    1   0.5260  0.1972  0.0386  11.00000  0.05    0.54
Q4    1   0.2530  0.6632  0.4180  11.00000  0.05    0.53
;
_shelx_res_checksum                5274
_shelx_hkl_file
;
   1   0   0    0.60    0.20
   1   0   0    0.30    0.30
   1   0   0    0.40    0.20
   2   0   0  710.43   30.60
   3   0   0    0.20    0.40
   3   0   0    1.20    0.30
   3   0   0    0.00    0.50
   4   0   0 8607.24  364.26
   5   0   0    0.40    0.50
  -5   0   0    1.00    2.20
   5   0   0    0.10    0.90
   6   0   0  117.59    6.50
  -6   0   0  114.09   11.30
   6   0   0  132.29    7.00
   7   0   0    0.80    1.00
  -7   0   0    1.70    2.30
   7   0   0    1.00    0.80
  -8   0   0  855.11   47.90
   8   0   0  894.01   38.80
   9   0   0    0.00    0.90
 -11   0   0    0.00    2.20
 -12   0   0  149.79   10.60
   0   0   1    1.60    0.40
   0   0   1    0.40    0.30
   0   0   1    0.00    0.40
   0   0  -1    0.10    0.30
   0   0  -1   -0.10    0.40
   1   0   1    1.10    0.60
  -1   0   1    0.30    0.20
   1   0  -1    0.80    0.20
   1   0   1    0.40    0.50
   1   0   1    1.40    0.40
   1   0  -1    0.40    0.30
   2   0   1  193.98    8.60
   2   0  -1  185.18    8.50
   2   0  -1  193.18    8.60
   2   0   1  190.18    9.40
  -2   0   1  185.78    8.20
   2   0   1  191.48    8.90
   3   0   1    0.00    0.70
   3   0   1    0.30    1.00
   3   0   1    1.50    0.50
   3   0  -1    0.50    0.50
   3   0  -1    0.20    0.40
   4   0   1   36.60    2.60
   4   0  -1   34.60    1.70
   4   0  -1   34.60    1.70
   4   0  -1   38.60    2.40
   4   0   1   36.50    3.10
   4   0   1   34.60    2.30
   5   0   1   -0.10    0.80
   5   0  -1    0.20    0.60
   5   0  -1    0.10    0.50
   5   0   1   -0.30    1.00
  -5   0   1    2.00    2.40
  -5   0  -1   -0.50    2.70
   6   0  -1 3020.80  126.79
   6   0   1 3056.29  128.29
   6   0   1 2943.11  127.49
  -6   0   1 2895.01  135.49
   7   0   1    0.30    0.90
   7   0  -1   -0.20    0.60
  -7   0   1    0.40    2.00
   7   0   1    1.00    1.00
  -7   0  -1   -0.60    1.50
  -8   0   1  262.57   20.10
   8   0   1  239.58   12.80
   8   0   1  258.57   12.80
   8   0  -1  244.58   12.10
  -8   0  -1  273.67   20.60
  -9   0  -1   -0.80    2.20
 -10   0  -1  127.49   12.90
 -10   0   1  129.09   13.40
 -11   0   1    0.20    1.50
 -11   0  -1    0.30    1.40
 -12   0  -1   53.09    5.30
 -12   0   1   43.40    5.00
   0   0   2 2596.24  111.29
   0   0  -2 2569.04  110.99
   0   0   2 2606.24  111.89
   0   0   2 2685.03  110.89
  -1   0   2    0.20    0.30
   1   0   2    2.10    1.60
   1   0   2    0.90    0.60
   1   0  -2    0.50    0.60
   1   0   2    0.90    0.90
  -1   0   2    0.40    0.40
  -1   0   2    0.30    0.90
   2   0   2  153.68    7.90
   2   0   2  155.98    7.40
  -2   0   2  152.88    6.90
   2   0   2  151.98    8.40
   2   0  -2  145.49    7.00
   2   0  -2  155.48    7.80
   3   0   2    1.60    0.70
   3   0  -2    0.30    0.30
   3   0  -2    0.70    0.30
  -3   0   2    0.50    0.30
   3   0   2   -0.10    0.60
   3   0  -2    0.80    0.90
   3   0   2    0.50    1.00
   4   0  -2 6976.30  297.97
   4   0  -2 7179.58  297.87
   4   0   2 7436.46  299.47
   4   0   2 7190.38  300.27
   4   0  -2 6508.85  299.47
   4   0   2 7040.70  298.57
   5   0   2    0.70    1.00
  -5   0  -2   -0.70    1.80
   5   0   2    0.30    1.00
   5   0  -2    1.00    0.70
   5   0  -2    0.60    0.70
  -5   0   2    0.90    3.10
   5   0   2   -1.30    1.80
  -6   0   2  395.06   25.20
   6   0   2  391.06   18.80
   6   0   2  387.56   19.60
   6   0  -2  400.96   17.50
  -6   0  -2  385.36   24.30
   7   0   2   -0.80    1.30
  -7   0  -2   -0.20    1.90
  -7   0   2    0.40    2.20
   7   0   2    0.00    1.10
  -8   0  -2  272.47   20.40
   8   0   2  221.58   12.80
   8   0   2  232.18   12.60
  -8   0   2  242.78   19.80
   9   0   2    2.90    1.70
  -9   0  -2    0.20    2.20
  -9   0   2    1.30    2.20
 -10   0  -2  207.58   15.80
 -10   0   2  154.38   14.20
 -11   0   2    2.10    1.80
 -11   0  -2    0.30    1.70
 -12   0   2   99.59    7.80
 -12   0  -2   85.49    7.00
   0   0   3    1.50    1.30
   0   0   3    0.10    0.70
   0   0   3    1.00    1.00
   1   0   3   -0.40    1.50
  -1   0   3    0.50    0.60
   1   0   3    0.90    0.70
  -1   0   3    0.30    1.20
  -1   0   3    0.10    0.60
   1   0   3    1.70    1.10
  -2   0   3   83.09    4.60
   2   0   3   89.99    5.40
   2   0   3   76.49    5.80
  -2   0   3   79.09    4.20
   2   0   3   80.09    4.60
   2   0  -3   75.29    5.70
   3   0   3   -0.10    0.90
   3   0  -3   -0.90    0.70
  -3   0   3    0.40    0.30
   3   0   3    0.90    1.40
  -4   0   3  404.66   17.00
   4   0  -3  385.66   17.90
   4   0   3  397.66   18.30
   4   0  -3  398.76   19.00
   4   0   3  407.96   19.20
   5   0  -3    1.10    0.80
   5   0   3    1.40    1.20
  -5   0  -3    1.10    3.20
   5   0   3   -0.10    0.80
  -5   0   3    0.00    2.00
   5   0   3    1.70    1.30
   5   0  -3   -0.10    1.70
   6   0   3 1611.94   70.39
   6   0   3 1550.64   69.09
  -6   0   3 1576.64   76.59
  -6   0  -3 1551.44   74.79
  -7   0  -3    1.20    2.50
  -7   0   3   -0.70    2.30
   7   0   3   -0.70    1.10
   7   0   3    1.70    1.20
  -8   0  -3  636.44   37.60
  -8   0   3  608.34   37.00
   8   0   3  639.54   29.70
   8   0   3  559.54   28.50
   9   0   3    1.20    1.60
   9   0   3    0.90    1.70
  -9   0   3    0.60    1.90
  -9   0  -3    0.70    2.00
 -10   0   3    1.40    2.50
 -10   0  -3    2.10    2.60
  10   0   3   -1.00    1.60
 -11   0  -3   -0.40    1.00
 -11   0   3    0.20    1.80
 -12   0   3  300.97   17.40
 -12   0  -3  322.77   16.90
   1   0   4    1.50    1.60
  -1   0   4    0.50    1.20
   1   0   4   -0.20    0.80
  -1   0   4    2.70    1.40
   1   0   4   -0.30    1.20
  -1   0   4    0.70    0.80
  -2   0   4  302.97   14.30
   2   0   4  282.27   13.60
   2   0   4  279.97   14.60
   2   0   4  276.87   15.50
  -3   0   4    0.20    0.40
   3   0   4   -0.60    0.80
   3   0   4    1.10    1.90
   3   0   4    2.50    1.40
   3   0  -4   -0.50    1.40
   4   0   4  645.34   27.90
   4   0   4  608.34   28.90
   4   0  -4  576.04   27.80
  -4   0   4  624.84   26.60
   4   0   4  627.94   30.10
   5   0   4    0.40    1.50
  -5   0   4    0.20    1.90
  -5   0  -4   -0.20    1.60
   5   0  -4    2.20    1.50
   5   0   4    0.10    0.80
  -5   0   4    2.00    3.00
   5   0   4   -3.30    1.40
  -5   0   4    0.30    2.10
   6   0   4  229.48   13.60
  -6   0  -4  218.18   16.00
  -6   0   4  229.18   17.80
   6   0  -4  207.58   12.10
   6   0   4  228.88   12.60
  -6   0   4  237.68   16.50
   7   0   4   -1.30    1.40
  -7   0  -4    0.80    1.90
   7   0   4   -0.20    1.40
  -7   0   4   -0.30    1.90
  -8   0   4  572.94   35.20
   8   0   4  566.94   30.40
  -8   0  -4  628.84   34.90
   8   0   4  579.04   29.10
   8   0   4  588.94   28.20
  -9   0  -4    0.90    2.00
   9   0   4    0.10    1.20
   9   0   4    0.90    2.00
   9   0   4   -0.40    3.20
  -9   0   4   -1.40    1.50
 -10   0  -4  502.65   26.90
  10   0   4  431.46   22.50
 -10   0   4  473.75   29.00
 -11   0   4    0.00    1.30
 -11   0  -4   -0.10    1.10
 -12   0   4   28.90    3.60
 -12   0  -4   32.00    3.50
   0   0   5    0.20    0.60
   0   0   5    2.60    2.00
   0   0   5   -0.70    1.20
   1   0   5    0.40    1.70
   1   0   5    1.80    1.30
  -1   0   5    1.80    0.90
  -1   0   5   -0.90    1.70
  -1   0   5   -0.40    1.40
   1   0   5    0.90    1.00
  -2   0   5 6800.32  285.97
  -2   0   5 6590.84  284.27
   2   0   5 6697.13  286.17
   2   0   5 6761.32  284.87
   3   0   5   -0.20    1.00
   3   0   5   -1.00    1.40
  -3   0   5    2.10    0.70
   3   0   5   -0.50    1.10
  -4   0  -5   14.90    3.40
   4   0   5   16.30    2.60
   4   0   5   19.70    3.80
   4   0   5   14.70    2.10
  -4   0   5   17.10    4.50
   4   0  -5   14.40    3.80
  -4   0   5   16.40    1.50
  -5   0   5   -1.80    1.80
   5   0   5    0.20    2.00
  -5   0   5   -0.60    2.20
   5   0   5    0.40    1.20
  -5   0  -5    0.40    1.60
   5   0   5   -0.50    1.90
   5   0   5   -0.50    1.50
  -6   0   5 4249.88  177.38
   6   0   5 3878.41  172.78
   6   0   5 3795.62  171.28
  -7   0   5    1.90    2.10
  -7   0  -5   -0.10    1.50
   7   0   5   -1.00    1.10
   7   0   5    1.10    1.70
   7   0   5   -0.90    1.50
   8   0   5   55.19    5.20
  -8   0   5   57.69    8.60
   8   0   5   51.99    5.90
   8   0   5   50.89    5.60
  -8   0  -5   54.69    7.30
  -9   0   5    0.80    2.60
   9   0   5   -2.30    1.30
   9   0   5    1.30    3.40
   9   0   5    0.50    1.40
  -9   0  -5    0.20    1.60
 -10   0   5   44.70    6.80
 -10   0  -5   46.00    5.60
 -11   0  -5    0.60    1.40
 -11   0   5    0.10    1.20
 -12   0  -5   58.39    4.60
 -12   0   5   53.29    4.80
   0   0   6 1901.31   82.59
   0   0   6 1891.51   83.59
   0   0   6 1940.11   85.39
  -1   0   6   -2.00    1.20
   1   0   6    4.30    1.70
  -1   0   6   -0.40    0.80
   1   0   6    0.20    0.70
  -1   0   6    1.80    1.80
   2   0   6  798.32   35.40
   2   0   6  741.53   38.30
   2   0   6  801.62   36.70
  -2   0   6  822.12   36.80
  -2   0   6  761.42   34.80
  -3   0   6    1.10    1.90
  -3   0   6    0.50    0.70
   3   0   6    0.40    0.90
  -3   0   6    0.10    2.20
   3   0   6    1.50    1.40
   3   0   6    1.80    1.70
   4   0   6  107.49    8.90
  -4   0   6  123.29   11.30
   4   0   6  114.79    7.20
  -4   0   6  111.39   10.50
   4   0   6  109.69    7.90
  -4   0  -6  108.09    8.90
  -4   0   6  103.99    5.80
  -5   0  -6   -1.10    1.20
   5   0   6    0.70    1.30
   5   0   6    1.60    1.30
  -5   0   6    0.50    2.30
   5   0   6   -0.10    2.00
  -5   0   6    2.30    0.60
   5   0   6    2.20    2.10
  -5   0   6    2.10    3.50
  -6   0   6  146.09   14.10
  -6   0   6  156.68   13.20
   6   0   6  158.18   10.00
  -6   0  -6  131.19   11.20
   6   0   6  136.79   10.90
   6   0   6  155.18   11.30
   7   0   6    2.70    1.80
  -7   0  -6    0.40    1.70
  -7   0   6    1.20    3.20
   7   0   6   -0.50    1.70
   7   0   6   -0.20    1.90
   8   0   6  561.74   30.20
   8   0   6  569.24   30.00
   8   0   6  591.14   28.90
  -8   0   6  591.14   45.70
  -8   0  -6  625.54   32.50
   9   0   6    0.30    2.10
   9   0   6   -3.50    3.50
  -9   0  -6    0.70    1.70
   9   0   6    2.50    1.60
  -9   0   6   -0.40    1.70
 -10   0   6  426.46   24.60
 -10   0  -6  362.76   22.00
 -11   0  -6   -0.10    0.90
  11   0   6    0.20    0.80
 -11   0   6   -0.20    1.00
   0   0   7   -0.60    1.60
   0   0  -7    0.40    1.40
   0   0   7    1.10    1.10
   0   0   7   -0.70    1.60
   0   0   7    1.50    1.80
  -1   0   7    1.30    0.90
   1   0   7    0.70    1.60
  -1   0  -7    2.30    2.20
   1   0   7    0.60    1.50
   1   0   7   -0.30    2.10
   1   0   7   -1.50    1.50
  -1   0   7   -0.30    1.90
   1   0   7    1.40    1.20
  -1   0   7    1.50    2.00
  -1   0   7   -4.00    2.30
   2   0   7  695.93   36.60
   2   0   7  729.13   37.60
   2   0   7  728.13   35.30
  -2   0   7  753.62   41.00
   2   0   7  755.52   33.80
  -2   0   7  742.63   33.20
   2   0   7  726.83   37.40
  -2   0  -7  737.33   34.70
  -2   0   7  804.42   35.90
  -3   0   7    4.80    3.00
   3   0   7    1.10    1.40
  -3   0   7    3.50    2.80
  -3   0  -7    2.20    2.10
  -3   0  -7    0.10    1.60
   3   0   7   -1.20    2.00
   3   0   7    0.30    1.50
   3   0   7    4.20    2.30
  -3   0   7   -0.80    2.60
  -3   0   7    0.30    0.70
   3   0  -7   -0.50    1.90
  -4   0   7 1370.86   66.19
  -4   0   7 1309.47   58.29
  -4   0   7 1388.56   66.39
  -4   0  -7 1292.07   61.59
   4   0   7 1370.36   61.29
  -4   0  -7 1379.36   60.19
   4   0  -7 1320.27   59.89
   4   0   7 1315.87   62.79
   4   0   7 1293.07   63.79
   4   0   7 1428.86   59.89
  -5   0  -7    0.00    1.80
   5   0   7   -0.30    1.20
  -5   0   7    0.00    0.50
   5   0  -7   -0.50    1.50
   5   0   7   -0.70    1.30
   5   0   7    1.00    1.60
  -5   0   7   -0.60    2.50
   5   0   7   -1.70    2.30
  -5   0   7    2.50    2.50
  -6   0  -7  192.68   13.50
  -6   0   7  206.88   17.10
   6   0   7  184.38   13.40
   6   0   7  199.68   12.60
   6   0   7  200.48   13.70
  -6   0   7  200.08   16.70
  -6   0   7  200.18   15.70
   7   0   7    0.30    1.50
  -7   0   7    1.00    2.20
   7   0   7   -5.80    1.80
   7   0   7   -1.10    2.70
  -7   0  -7   -0.20    1.30
   8   0   7  202.78   12.70
  -8   0   7  209.58   17.70
  -8   0  -7  234.48   14.80
   8   0   7  202.58   13.60
   8   0   7  193.38   13.50
   9   0   7    1.60    2.50
  -9   0  -7   -0.10    1.30
   9   0   7   -1.50    3.70
  -9   0   7    0.90    1.90
 -10   0  -7   16.10    2.90
  10   0   7   17.40    3.00
 -10   0   7   17.00    3.70
  11   0   7   -0.10    0.70
 -11   0  -7    0.30    1.20
 -11   0   7    0.70    1.10
   0   0   8   54.29    6.40
   0   0   8   61.59    5.50
   0   0   8   54.59    6.10
   0   0   8   63.19    4.70
   0   0   8   54.59    6.70
   0   0  -8   51.49    5.00
  -1   0   8    0.50    1.80
   1   0   8   -0.10    3.90
  -1   0   8   -2.10    2.70
   1   0   8   -1.30    1.50
  -1   0   8    0.50    1.70
   1   0   8    0.40    1.50
  -1   0   8   -4.20    3.00
  -1   0   8   -1.10    0.60
  -1   0  -8   -0.40    1.50
   1   0   8   -0.10    0.80
   1   0   8    0.00    1.40
   1   0  -8    1.70    2.20
   2   0   8 3418.76  151.98
  -2   0   8 3514.25  147.29
  -2   0   8 3531.15  150.08
   2   0   8 3548.15  149.79
  -2   0   8 3104.99  152.28
   2   0   8 3486.65  147.89
   2   0  -8 3465.85  148.49
  -3   0  -8    0.50    2.00
   3   0   8    1.30    1.50
  -3   0  -8   -0.10    1.30
   3   0   8   -1.80    1.70
  -3   0   8    1.10    2.10
  -3   0   8    2.80    2.50
   3   0   8    3.70    2.40
  -3   0   8    3.00    1.10
   3   0   8    0.70    1.50
   3   0   8    0.40    1.50
   3   0  -8    0.60    1.40
  -4   0   8   75.19    4.60
   4   0   8   66.09    5.80
  -4   0  -8   70.09    5.70
  -4   0   8   59.99    8.30
   4   0   8   65.19    7.10
  -4   0   8   76.29    9.30
   4   0   8   71.99    8.00
   4   0   8   70.89    6.50
   4   0  -8   67.79    5.70
  -4   0  -8   70.89    6.40
  -5   0   8    1.40    2.70
   5   0  -8   -2.10    1.90
   5   0   8    1.20    4.90
   5   0   8    2.50    1.60
   5   0   8    0.40    1.80
   5   0   8   -0.10    2.00
  -5   0   8    0.60    0.80
  -5   0   8   -1.00    2.10
  -5   0  -8   -0.90    1.20
  -6   0   8 1424.06   70.99
   6   0   8 1513.75   66.99
   6   0   8 1471.85   64.89
   6   0  -8 1399.76   62.79
   6   0   8 1443.36   66.29
  -6   0   8 1395.26   69.29
  -6   0  -8 1324.87   65.19
  -6   0   8 1348.86   70.49
   7   0   8   -1.00    2.20
   7   0   8    2.10    2.30
   7   0   8    1.20    1.50
  -7   0  -8    0.00    1.30
  -7   0   8   -1.30    1.70
  -8   0   8 1113.29   55.19
  -8   0  -8 1153.98   53.09
   8   0   8 1064.79   49.10
   8   0   8 1021.40   50.59
   8   0   8  935.81   49.60
  -9   0   8    0.60    1.60
   9   0   8    0.80    1.60
  -9   0  -8    2.10    1.60
  10   0   8   28.10    3.60
 -10   0  -8   29.20    3.70
 -10   0   8   35.20    4.80
  11   0   8   -0.90    0.80
 -11   0  -8   -0.40    1.10
   0   0   9   -0.70    2.40
   0   0  -9   -0.10    2.00
   0   0   9   -8.00    3.10
   0   0   9   -0.40    1.00
   0   0   9    3.10    3.10
   0   0   9   -0.20    1.50
   1   0   9    0.30    2.20
  -1   0   9    0.20    1.80
   1   0   9    1.60    2.40
  -1   0  -9    1.60    2.10
  -1   0   9    0.80    1.90
  -1   0   9    1.60    1.10
   1   0   9    1.20    1.30
   1   0   9    1.00    2.30
  -1   0   9   -2.10    3.10
   1   0  -9   -1.90    2.00
   1   0   9    0.40    1.40
   2   0  -9  171.18   10.80
   2   0   9  183.28   10.40
   2   0   9  164.98   12.30
  -2   0  -9  180.08   11.20
  -2   0   9  176.48    9.80
   2   0   9  192.38   12.20
   2   0   9  163.08   12.80
   2   0   9  168.88   13.30
  -2   0   9  173.88   14.90
   3   0   9   -0.60    1.60
  -3   0   9    0.90    1.00
  -3   0   9   -0.10    1.90
   3   0   9    0.10    1.30
  -3   0  -9    0.00    1.20
  -3   0  -9    2.20    1.70
   3   0   9    0.50    1.20
   3   0  -9   -0.60    1.90
   3   0   9    3.20    3.10
  -3   0   9    1.00    2.10
   3   0   9    0.20    2.20
  -4   0  -9  897.71   44.10
  -4   0   9 1013.50   50.59
  -4   0  -9  892.31   43.10
   4   0   9  965.10   47.10
  -4   0   9  906.51   41.40
   4   0   9  968.70   44.90
   4   0  -9  909.91   44.60
   4   0   9  961.30   43.00
   4   0   9  976.90   46.10
   4   0   9  880.21   46.00
  -5   0   9    0.10    1.00
   5   0   9   -0.80    1.70
  -5   0  -9    1.00    2.20
   5   0   9    0.70    2.10
   5   0   9    0.60    1.90
   5   0  -9    0.70    1.40
   5   0   9    0.30    1.80
  -5   0   9   -1.70    2.00
  -5   0   9    0.10    2.20
   6   0  -9 1363.76   60.79
   6   0   9 1367.16   64.79
  -6   0   9 1342.47   69.29
   6   0   9 1412.06   62.89
  -6   0   9 1318.57   67.89
  -6   0  -9 1338.87   62.89
   6   0   9 1431.46   64.39
  -6   0   9 1296.87   66.69
   7   0   9    1.60    2.00
   7   0   9   -1.00    1.70
  -7   0  -9   -0.30    2.00
   7   0   9   -0.80    1.80
  -7   0   9   -0.40    2.60
   7   0   9    2.30    1.90
  -8   0  -9  956.70   47.50
   8   0   9 1066.69   48.90
  -8   0   9  971.10   50.99
   8   0   9  996.30   46.80
   8   0   9  964.90   47.20
   8   0   9 1071.79   49.20
  -9   0   9    0.20    1.90
  -9   0  -9    0.10    1.10
   9   0   9   -0.30    0.90
 -10   0  -9   28.40    3.30
  10   0   9   36.90    3.80
 -10   0   9   25.30    3.50
   0   0  10  505.15   27.90
   0   0 -10  521.95   25.50
   0   0  10  499.95   28.90
   0   0  10  501.65   24.20
   0   0  10  463.15   28.30
   1   0 -10    1.80    2.20
  -1   0  10   -1.10    2.20
  -1   0  10   -3.10    3.50
  -1   0  10    1.20    2.40
   1   0  10   -3.40    1.70
   1   0  10    0.60    1.10
  -1   0  10    0.10    1.10
   1   0  10   -2.20    2.50
   1   0  10   -0.30    2.20
  -1   0 -10    0.70    2.00
   2   0  10  714.03   39.30
   2   0  10  771.62   37.40
  -2   0  10  813.92   42.00
   2   0  10  756.42   38.40
  -2   0 -10  736.13   36.10
  -2   0  10  746.53   34.60
   2   0 -10  754.52   36.10
   2   0  10  758.12   35.40
  -2   0  10  802.72   40.70
   2   0  10  703.43   39.20
  -3   0  10    0.90    2.40
   3   0  10   -1.40    3.10
   3   0 -10    2.30    1.90
  -3   0  10    0.60    2.20
  -3   0  10    1.10    0.70
   3   0  10    0.00    1.30
   3   0  10   -0.10    1.90
   3   0  10   -0.80    1.30
  -3   0 -10    0.50    1.90
   3   0  10   -0.20    1.90
   4   0  10  291.07   20.20
  -4   0  10  324.17   23.30
   4   0  10  324.77   20.60
  -4   0  10  309.27   22.10
  -4   0 -10  304.17   17.00
  -4   0  10  321.47   15.50
   4   0  10  334.17   17.40
  -4   0 -10  330.57   17.70
   4   0  10  341.67   19.00
   4   0  10  296.27   19.70
   4   0 -10  329.97   17.20
  -5   0  10    2.30    2.90
   5   0  10   -0.30    2.30
   5   0 -10   -1.90    1.10
  -5   0 -10    0.90    2.60
  -5   0  10   -0.10    0.90
  -5   0  10   -0.10    2.30
   5   0  10   -0.30    1.60
   5   0  10   -1.20    2.10
  -5   0 -10    0.90    1.50
   5   0  10    0.80    2.10
   6   0  10 1259.57   64.29
  -6   0 -10 1251.17   62.99
   6   0  10 1331.67   65.89
   6   0  10 1536.05   65.59
   6   0  10 1505.25   64.09
  -6   0  10 1334.17   67.99
  -6   0  10 1458.25   70.39
   7   0  10    0.90    1.40
   7   0  10   -0.70    2.10
  -7   0 -10    1.00    1.40
  -7   0  10   -1.40    2.30
   7   0  10    1.30    2.50
   7   0 -10   -1.30    1.40
   7   0  10    0.20    1.40
   8   0  10   16.50    3.00
   8   0  10   21.00    3.50
  -8   0  10   18.00    3.90
  -8   0 -10   18.30    3.10
   9   0  10   -0.40    1.10
  -9   0 -10    0.10    1.40
  -9   0  10    1.00    2.30
  10   0  10  213.68   11.10
 -10   0 -10  171.58   10.10
   0   0  11    1.60    2.20
   0   0  11   -0.50    1.00
   0   0 -11    1.10    1.90
   0   0  11    0.50    1.50
   0   0  11    3.90    3.90
  -1   0  11   -3.20    4.20
   1   0  11    0.00    2.40
  -1   0  11    0.40    1.80
  -1   0  11   -0.50    1.90
   1   0 -11   -0.30    1.80
   1   0  11    0.00    2.00
  -1   0  11    1.00    1.50
   1   0  11    0.10    1.20
   1   0  11    4.30    4.90
   1   0  11   -1.00    2.40
  -1   0 -11    1.50    1.70
  -2   0  11  409.26   24.90
   2   0  11  346.27   22.90
   2   0  11  390.06   19.40
   2   0  11  357.96   21.70
   2   0 -11  368.26   19.90
  -2   0 -11  367.66   19.90
  -2   0  11  389.16   23.70
   2   0  11  362.56   23.20
  -2   0  11  357.46   18.50
   3   0  11    2.60    2.80
   3   0  11    3.00    2.80
   3   0  11    0.00    1.40
   3   0 -11    0.30    1.80
  -3   0  11   -0.30    1.70
  -3   0  11    0.90    1.10
  -3   0  11    2.70    2.80
  -3   0 -11    1.10    1.70
   3   0  11    0.40    2.10
   3   0  11    0.30    1.70
   4   0  11 1913.81   84.09
  -4   0  11 2034.90   91.99
  -4   0 -11 1771.82   83.69
  -4   0  11 1874.71   90.39
   4   0  11 1902.91   88.09
   4   0  11 1927.41   88.69
   4   0  11 1847.42   85.99
   4   0 -11 1960.10   84.29
  -4   0  11 1853.11   82.29
   5   0  11    0.70    2.80
   5   0  11   -0.90    2.40
   5   0  11    0.30    1.30
  -5   0  11   -0.10    3.00
  -5   0  11    0.40    2.20
   5   0 -11    0.30    1.70
  -5   0  11    0.50    1.40
  -5   0  11    0.80    3.00
   5   0  11   -0.70    2.00
   6   0  11   28.80    4.90
   6   0  11   26.60    4.50
   6   0 -11   37.40    4.00
   6   0  11   31.30    6.10
  -6   0  11   31.40    6.80
  -6   0 -11   33.10    4.20
   6   0  11   34.70    5.70
  -7   0 -11    0.00    1.00
   7   0  11    0.30    1.20
  -7   0  11    0.20    1.30
   7   0 -11   -0.50    2.20
   7   0  11   -2.40    2.90
   7   0  11   -0.20    1.00
   9   0  11   -0.20    0.80
   0   0  12  427.16   26.20
   0   0  12  467.85   23.10
   0   0 -12  480.05   24.40
   0   0  12  475.05   26.90
   0   0  12  459.05   28.70
   1   0  12    1.10    1.80
   1   0  12    0.30    1.90
   1   0 -12    0.40    2.00
   1   0  12    2.30    3.30
  -1   0  12   -0.40    1.40
  -1   0 -12    0.70    1.60
  -1   0  12   -0.40    2.00
   1   0  12    1.30    2.10
  -1   0  12    1.40    1.80
  -1   0  12   -5.80    4.80
  -2   0 -12   34.10    4.30
  -2   0  12   37.90    7.20
  -2   0  12   32.50    5.70
   2   0  12   33.00    5.30
  -2   0  12   30.10    3.70
   2   0  12   38.60    7.10
   2   0 -12   33.10    4.40
   2   0  12   33.80    4.00
   2   0  12   31.60    5.70
   3   0 -12    0.90    1.70
  -3   0  12   -1.20    1.50
   3   0  12    1.00    1.80
   3   0  12   -2.00    4.20
   3   0  12   -3.30    3.00
  -3   0  12    0.40    2.20
  -3   0  12    1.80    1.30
   3   0  12   -2.40    2.60
  -3   0 -12    0.30    1.40
   4   0 -12  119.89    8.50
   4   0  12  133.19   11.30
  -4   0  12   98.69    6.70
  -4   0  12  114.89   11.30
  -4   0  12  114.29   12.10
   4   0  12  106.59   10.60
   4   0  12  110.39   11.30
   4   0  12  122.79   11.00
  -4   0 -12  110.19    8.10
   5   0  12   -4.10    3.30
   5   0  12    1.50    2.10
  -5   0  12   -0.80    1.50
   5   0 -12   -1.00    1.60
  -5   0  12    0.80    2.20
   5   0  12    2.50    4.40
  -5   0  12   -0.20    2.60
   5   0  12    0.90    1.90
   6   0  12  243.98   16.70
   6   0 -12  286.17   14.80
   6   0  12  282.97   18.20
  -6   0  12  310.27   20.50
   6   0  12  280.67   18.30
   7   0  12    0.50    1.60
   7   0 -12   -0.50    1.60
   7   0  12   -1.90    1.60
   8   0  12   29.10    3.80
   9   0  12    0.50    0.90
   0   0  13   -0.20    2.50
   0   0  13    0.00    1.50
   0   0  13   -1.40    1.60
   0   0 -13    0.90    1.90
   1   0  13   -0.60    1.80
  -1   0 -13    0.00    2.00
  -1   0  13   -0.60    1.50
  -1   0  13    0.00    1.90
  -1   0  13    1.50    2.70
   1   0  13   -0.70    2.30
   1   0 -13   -1.20    1.90
   1   0  13   -2.50    3.90
   1   0  13    1.10    1.80
  -2   0  13  129.69   11.70
   2   0  13  135.89   11.10
   2   0  13  107.99   11.40
   2   0  13  131.89    8.90
  -2   0 -13  134.89    9.30
   2   0  13  135.29   12.00
  -2   0  13  154.48   15.30
   2   0 -13  126.89    9.20
  -2   0  13  116.59    8.10
  -3   0  13    0.60    2.40
   3   0  13   -0.80    1.80
   3   0  13   -2.60    3.90
   3   0  13    2.20    3.70
  -3   0 -13   -0.40    1.20
   3   0 -13    1.60    2.00
   3   0  13    1.00    1.80
  -3   0  13    1.00    2.10
  -3   0  13    0.80    1.60
   4   0  13  117.69   10.70
   4   0  13  109.09   10.00
  -4   0 -13   93.59    7.10
   4   0 -13  115.29    8.00
  -4   0  13   98.59   10.00
   4   0  13  108.39   10.10
   5   0  13    0.10    1.90
  -5   0  13    0.90    2.60
   5   0  13    0.60    1.40
  -5   0  13    0.30    4.00
   5   0 -13   -0.10    1.60
   6   0  13   38.60    5.00
   6   0  13   51.69    6.60
   6   0 -13   54.59    4.50
   7   0 -13    2.20    1.70
   7   0  13    0.60    1.60
   7   0  13    0.40    1.90
   8   0  13   14.80    2.50
   0   0 -14  102.59    8.00
   0   0  14   98.69    9.80
   0   0  14  118.89   11.90
  -1   0  14    2.30    1.90
   1   0  14    1.00    8.10
  -1   0  14    0.10    2.00
   1   0 -14    0.90    1.50
   1   0  14   -0.40    1.80
   1   0  14   -0.60    1.80
  -1   0 -14   -0.80    1.70
  -2   0 -14    5.60    2.00
   2   0  14   -0.60    5.20
  -2   0  14    4.90    3.60
   2   0  14    2.50    2.70
   2   0  14    6.80    2.70
   2   0 -14    4.90    2.30
  -2   0  14    4.90    2.70
  -3   0  14    1.50    2.50
   3   0  14   -1.50    1.00
  -3   0  14    1.70    2.30
   3   0  14    0.00    1.40
   3   0 -14   -0.30    1.80
  -3   0 -14    0.40    1.70
   4   0  14   82.99    8.60
   4   0  14   85.39    8.40
  -4   0  14  101.19   11.00
   4   0 -14   90.29    6.80
   5   0  14   -0.20    1.40
  -5   0  14    0.90    1.80
   5   0 -14    0.60    1.40
   5   0  14   -0.50    1.60
  -5   0  14   -0.10    1.60
   6   0 -14   45.60    3.80
   6   0  14   53.19    5.70
   7   0  14   -0.10    1.00
   0   0  15    2.30    1.80
   0   0  15   -0.40    1.50
   0   0 -15    0.70    1.80
  -1   0  15    1.20    2.10
  -1   0 -15    0.80    1.30
   1   0  15   -0.40    2.10
   1   0 -15    0.80    1.30
  -1   0  15    1.40    2.50
   1   0  15    0.50    1.20
  -2   0 -15   21.20    3.00
   2   0  15   20.70    3.80
  -2   0  15   23.70    5.10
   2   0  15   23.70    4.40
   2   0 -15   21.90    3.20
  -2   0  15   22.30    4.20
   3   0  15    1.50    1.50
   3   0  15    0.80    1.90
   3   0 -15    0.60    1.10
  -3   0  15   -0.10    1.70
  -3   0  15    1.00    1.60
  -3   0 -15    2.00    1.60
   4   0  15  526.45   28.10
   4   0 -15  554.04   25.80
   4   0  15  516.35   27.90
  -4   0  15  562.44   30.20
  -5   0  15    0.50    1.70
   5   0  15    0.60    1.00
   5   0 -15    0.50    0.90
   6   0 -15  146.59    8.00
   6   0  15  159.08   10.10
   0   0 -16   50.19    4.40
   0   0  16   47.90    6.70
   0   0  16   39.30    5.10
  -1   0 -16    0.20    1.00
  -1   0  16    0.20    1.30
   1   0  16   -0.40    1.00
   1   0  16    0.30    1.50
  -1   0  16    0.30    1.70
   1   0 -16    0.10    1.00
  -2   0 -16    0.70    1.00
  -2   0  16    0.10    1.50
   2   0  16    1.00    1.40
   2   0  16    0.00    1.00
   2   0 -16    1.70    1.60
  -2   0  16    0.00    1.70
   3   0 -16    0.00    1.00
   3   0  16   -0.10    1.00
   3   0  16    0.00    1.00
  -3   0  16   -2.60    1.80
  -3   0  16    1.60    1.70
  -3   0 -16    0.20    0.90
   4   0  16  131.59    9.20
  -4   0  16  136.79   10.10
   4   0  16  111.69    8.70
   4   0 -16  143.09    7.70
   5   0  16   -0.40    1.80
   5   0 -16    1.60    1.10
   5   0  16   -0.10    0.80
   0   0 -17    0.30    0.90
   0   0  17    0.50    1.20
   0   0  17    0.70    1.60
   1   0 -17    0.60    0.90
  -1   0 -17    0.20    1.10
  -1   0  17    1.30    1.90
   1   0  17    0.30    1.60
  -1   0  17    0.00    1.50
   1   0  17    0.30    1.00
   2   0  17  126.39    8.30
  -2   0  17  113.29    8.80
   2   0  17  107.19    8.10
  -2   0 -17   87.69    5.90
   3   0 -17    0.20    0.80
  -3   0  17   -0.50    1.30
   3   0  17    0.40    1.00
   3   0  17   -0.10    0.90
   0   1   0    0.30    0.20
   0  -1   0    1.00    0.30
   0   1   0    1.80    0.50
  -1   1   0   14.80    1.40
   1  -1   0   14.00    1.20
   1  -1   0   14.40    1.40
  -1   1   0   15.00    1.10
   1   1   0   13.90    0.80
   1  -1   0   15.00    1.10
  -1  -1   0   15.90    0.90
   1   1   0   14.80    1.10
  -2   1   0 5542.85  226.78
   2   1   0 5171.38  225.98
   3   1   0    4.90    0.80
   3  -1   0    4.70    1.30
   3  -1   0    4.60    0.90
   4  -1   0   71.89    4.30
   4  -1   0   75.79    4.90
   4   1   0   79.49    4.30
   5  -1   0    3.20    1.10
   5   1   0    2.20    0.80
   5  -1   0    2.80    0.90
  -5  -1   0    5.30    2.90
   5   1   0    2.10    0.60
  -5   1   0    3.70    2.80
   6   1   0 1445.26   59.89
   6  -1   0 1326.37   60.69
  -6   1   0 1375.66   68.19
   6  -1   0 1406.76   60.29
   6   1   0 1370.86   59.59
  -6  -1   0 1381.16   67.29
  -7   1   0    0.80    2.10
   7  -1   0    2.80    1.20
   7   1   0    0.40    0.70
  -7  -1   0    0.50    1.80
   8  -1   0 1173.58   51.39
  -8  -1   0 1213.08   59.89
   8   1   0 1167.78   50.89
  -8   1   0 1120.59   60.59
  -9   1   0    1.20    2.60
   9   1   0   -1.50    0.90
  -9  -1   0    1.20    3.00
 -10   1   0    4.40    2.80
 -10  -1   0    3.20    2.90
 -11  -1   0    2.30    1.80
 -11   1   0    2.60    2.20
 -12   1   0  102.69    8.30
 -12  -1   0  102.09    7.90
   1   1   1  248.88   10.80
   1   1   1  256.87   11.60
   1   1   1  234.98   11.10
   1  -1  -1  237.78   11.10
  -1   1   1  242.08   10.80
   1   1  -1  229.48   10.90
  -1   1   1  241.98   11.50
   1  -1   1  252.07   11.30
   1  -1   1  255.67   11.80
  -1  -1  -1  248.58   10.80
   2  -1  -1  233.58   10.60
   2  -1  -1  229.78   10.70
   2   1   1  235.28   11.30
   2  -1  -1  229.28   11.00
   2   1   1  231.78   10.50
   2   1   1  235.38   10.70
   2  -1   1  240.88   11.10
  -2  -1  -1  242.18   10.50
   2  -1   1  241.78   11.70
  -2   1   1  234.58   10.40
   3   1   1   74.79    4.10
  -3   1  -1   76.29    4.50
   3  -1  -1   77.79    4.50
   3  -1  -1   76.09    4.00
   3   1   1   80.09    4.80
   3  -1  -1   76.49    4.20
   3   1   1   78.99    3.80
  -3   1   1   76.09    3.80
   3  -1   1   73.19    4.40
   3  -1   1   78.19    5.10
   4  -1  -1  779.82   33.60
   4   1   1  753.72   33.90
   4   1   1  725.83   33.00
   4  -1  -1  753.92   33.00
   4   1  -1  773.32   32.80
   4  -1   1  781.92   34.50
   4  -1   1  743.73   33.50
   4  -1   1  749.73   33.00
  -5   1  -1  371.26   24.40
   5  -1  -1  405.56   18.40
   5   1   1  424.06   19.30
  -5  -1   1  388.76   24.20
   5   1   1  409.86   18.50
   5  -1  -1  407.16   18.90
  -5   1   1  382.86   24.80
   5  -1   1  402.96   18.90
   5  -1   1  433.36   22.40
   5   1  -1  434.46   17.80
  -5  -1  -1  397.26   24.20
  -6  -1   1  859.71   45.50
  -6   1  -1  861.41   45.80
   6   1   1  898.11   39.00
   6   1   1  904.81   38.50
   6  -1  -1  864.61   38.20
   6   1  -1  891.11   37.40
  -6  -1  -1  869.21   45.30
  -6   1   1  811.92   45.80
   6  -1   1  844.02   39.60
   6  -1   1  876.41   38.80
  -7  -1   1  221.28   19.00
   7   1   1  219.38   11.10
   7  -1  -1  225.08   10.90
  -7   1  -1  199.88   16.90
   7   1   1  218.18   11.30
  -7   1   1  219.98   17.60
   7  -1   1  215.28   11.90
   7   1  -1  223.18   10.30
  -7  -1  -1  222.68   17.50
  -8  -1   1   44.70    7.40
  -8   1  -1   46.80    8.00
   8  -1  -1   37.90    3.20
   8   1   1   40.00    3.40
  -8  -1  -1   42.40    6.90
   8   1  -1   37.50    2.70
  -8   1   1   42.20    7.90
   8  -1   1   43.60    3.80
  -9   1  -1  311.07   21.80
  -9  -1   1  293.37   24.80
  -9  -1  -1  289.97   21.20
   9  -1   1  282.67   15.10
  -9   1   1  340.77   24.70
 -10  -1   1  140.79   13.20
 -10   1   1  150.08   14.00
 -10  -1  -1  148.59   13.60
 -11   1  -1  162.38   13.60
 -11  -1   1  162.58   12.60
 -11  -1  -1  174.28   12.50
 -11   1   1  156.48   13.90
 -12  -1   1    1.10    1.20
 -12   1  -1    2.10    1.70
 -12  -1  -1    2.50    1.40
 -12   1   1    2.10    1.40
   0  -1   2    1.00    1.10
   0  -1   2   -0.30    0.50
   0   1   2    0.90    0.70
   0   1   2    0.30    0.60
   0   1   2    0.20    0.80
   1   1   2 3638.14  155.08
  -1  -1   2 3744.33  154.18
   1   1   2 3385.26  155.68
  -1  -1   2 3617.24  154.78
   1   1   2 3730.93  154.88
  -1   1   2 3688.83  154.28
  -1   1   2 3581.44  154.68
  -1  -1  -2 3642.34  154.48
   1  -1   2 3835.72  156.08
   1  -1   2 3553.94  155.68
  -1   1   2 3794.12  155.38
   1   1  -2 3519.55  154.48
   2   1   2 1421.86   59.79
  -2  -1   2 1423.96   58.69
   2   1   2 1364.06   59.19
   2  -1  -2 1348.77   60.29
   2   1   2 1246.38   60.39
   2   1  -2 1354.86   58.59
  -2   1   2 1431.66   59.59
   2  -1   2 1335.17   59.79
  -2   1   2 1390.16   58.89
   2  -1   2 1446.76   60.79
  -2  -1  -2 1397.96   59.29
   2   1  -2 1420.56   59.49
   3   1   2 7690.33  325.37
   3   1   2 7636.24  324.67
   3  -1  -2 7745.73  324.97
   3   1  -2 7616.84  324.57
   3  -1   2 7712.23  326.57
   4   1   2  188.28    9.80
   4   1   2  197.98   10.60
   4   1   2  185.68    9.10
   4  -1  -2  188.88    9.10
   4  -1  -2  185.08    9.40
   4  -1   2  197.68    9.50
   4  -1   2  189.88   10.90
   4  -1   2  205.78   10.20
   4   1  -2  195.48    8.90
  -5   1  -2    2.90    2.40
  -5  -1   2    1.90    3.20
   5  -1  -2    3.40    0.90
   5   1   2    5.30    1.90
   5   1   2    5.20    1.30
  -5  -1  -2    3.90    2.60
   5  -1   2   11.60    2.30
  -5   1   2    4.70    3.20
   5  -1   2    5.10    1.40
   6   1   2  373.96   17.60
   6  -1  -2  324.27   15.70
   6   1   2  350.86   16.70
  -6  -1   2  330.77   22.30
  -6   1  -2  336.57   22.10
  -6   1   2  347.37   23.40
   6  -1   2  332.17   16.90
   6  -1   2  366.66   18.00
  -6  -1  -2  331.27   21.80
   6   1  -2  340.57   15.00
  -7  -1   2  797.12   44.10
   7   1   2  833.02   36.90
  -7   1  -2  808.52   44.00
   7   1   2  843.52   37.60
  -7   1   2  734.23   44.40
   7   1  -2  854.71   35.20
  -7  -1  -2  861.71   44.20
   7  -1   2  823.32   38.10
   7  -1   2  790.62   37.10
   8   1   2  272.87   14.40
   8   1   2  293.07   14.80
  -8   1  -2  279.17   21.60
  -8  -1   2  288.17   21.00
   8  -1   2  309.77   15.60
  -8  -1  -2  298.87   20.60
   8  -1   2  274.67   14.70
  -8   1   2  286.67   21.80
   9   1   2   22.20    2.80
  -9   1  -2   26.80    5.90
  -9  -1   2   28.00    5.70
   9  -1   2   23.80    2.90
  -9   1   2   28.40    6.50
  -9  -1  -2   32.70    6.50
 -10  -1   2   82.59    9.40
 -10   1  -2  107.79   11.90
  10  -1   2   65.79    6.80
 -10  -1  -2  107.39   11.90
  10  -1   2   94.19    7.70
 -10   1   2   84.89   10.60
 -11  -1   2   48.40    6.30
 -11   1  -2   51.09    6.50
 -11  -1  -2   39.90    5.50
 -11   1   2   50.39    6.70
 -12  -1   2  208.38   13.80
 -12   1  -2  204.88   13.10
 -12  -1  -2  214.78   12.50
 -12   1   2  200.58   13.20
   0   1   3 3614.74  150.48
   0   1   3 3506.15  149.69
   0  -1   3 3555.74  150.28
   0  -1   3 3490.65  149.69
   0  -1   3 3469.55  151.08
   0   1   3 3518.25  151.38
  -1  -1   3 1142.09   48.00
   1   1   3 1071.79   49.90
  -1  -1   3 1118.49   49.00
   1   1   3 1144.79   48.20
   1   1   3 1118.49   49.00
   1  -1   3 1087.49   49.90
   1  -1   3 1134.19   49.00
  -1   1   3 1135.49   48.60
  -1   1   3 1087.79   49.50
   1  -1   3 1104.59   48.30
  -1   1   3 1123.79   48.10
   2   1   3 4467.15  191.58
   2   1   3 4325.57  193.48
   2   1   3 4623.34  192.58
   2  -1  -3 4234.98  192.08
  -2  -1   3 4487.35  191.28
  -2  -1   3 4574.54  191.18
  -2   1   3 4813.82  192.48
   2   1  -3 4458.75  191.68
  -2   1   3 4599.64  191.38
  -2  -1  -3 4543.55  191.88
   2  -1   3 4555.14  192.58
   2  -1   3 4437.76  193.58
   2  -1   3 4595.34  191.78
   3   1   3 4493.95  195.88
   3   1   3 4718.23  194.98
   3  -1  -3 4404.16  194.38
   3   1   3 4611.54  193.98
  -3  -1   3 4567.74  193.18
   3   1  -3 4679.63  195.28
   3  -1   3 4679.53  194.28
   3  -1   3 4565.74  196.18
   3   1  -3 4490.75  193.58
   3  -1   3 4500.25  194.98
   4   1   3   44.40    3.70
   4   1   3   43.50    3.20
   4  -1  -3   41.20    3.30
   4   1   3   40.50    5.00
   4   1  -3   43.80    2.60
   4  -1   3   38.90    4.20
   4   1  -3   44.10    3.50
  -4   1   3   43.30    2.50
   4  -1   3   45.40    4.10
   4  -1   3   47.80    3.30
   5   1   3  269.37   14.80
   5   1   3  264.47   13.70
  -5  -1   3  263.27   18.50
   5  -1  -3  254.17   13.20
   5  -1   3  278.07   14.00
   5   1  -3  268.67   12.60
   5  -1   3  280.57   14.90
   5   1  -3  265.47   12.10
  -5   1   3  261.07   17.60
  -5  -1  -3  262.47   17.40
   5  -1   3  270.37   13.20
  -6  -1   3  146.89   13.40
   6   1   3  171.68   10.10
  -6   1  -3  152.38   12.90
   6   1   3  156.98    9.20
  -6   1   3  156.48   14.30
   6   1  -3  151.88    7.60
   6  -1   3  161.38   10.20
   6  -1   3  154.38    9.20
  -6  -1  -3  157.68   13.00
  -7   1  -3  314.37   22.20
  -7  -1   3  303.37   21.70
   7   1   3  304.97   16.60
   7   1   3  308.67   15.80
   7  -1   3  335.17   17.70
   7  -1   3  299.97   16.00
  -7   1   3  323.47   23.10
  -7  -1  -3  301.17   21.60
   8   1   3  549.74   26.80
   8   1   3  624.74   27.90
  -8  -1   3  576.44   34.80
  -8   1  -3  610.94   33.80
   8   1   3  488.75   28.70
  -8  -1  -3  635.04   35.10
   8  -1   3  546.55   27.80
   8  -1   3  553.54   27.00
  -8   1   3  550.14   36.10
   9   1   3  354.36   18.20
  -9  -1   3  349.96   24.80
  -9   1  -3  435.36   26.30
  -9   1   3  372.66   25.70
   9  -1   3  347.47   18.40
   9  -1   3  313.87   18.60
  -9  -1  -3  412.66   24.90
  10   1   3  141.99    8.40
 -10  -1   3  150.08   14.30
 -10   1  -3  147.39   12.90
  10  -1   3  128.39    8.30
 -10   1   3  163.08   15.10
 -10  -1  -3  146.39   12.90
 -11  -1   3    1.70    1.60
 -11   1  -3    3.10    2.00
 -11  -1  -3    1.60    1.90
 -11   1   3    1.00    1.60
 -12   1  -3    8.50    1.90
 -12  -1   3    7.40    1.90
 -12  -1  -3    8.30    2.00
   0   1   4   -0.30    0.50
   0  -1   4    1.10    1.00
   0   1   4   -0.80    1.30
   0  -1   4    0.60    1.40
   0   1   4    1.50    1.20
   0  -1   4   -0.30    0.50
   1   1   4 1463.95   62.29
  -1  -1   4 1368.16   59.99
  -1  -1   4 1390.16   59.79
   1   1   4 1332.97   60.89
   1   1   4 1365.76   59.99
  -1  -1   4 1330.37   61.39
  -1   1   4 1424.86   60.59
  -1   1   4 1390.66   59.79
   1  -1   4 1382.06   59.99
  -1   1   4 1404.76   61.69
   1  -1   4 1376.46   60.89
   1  -1   4 1424.26   61.99
  -2  -1   4 1184.38   50.29
   2   1   4 1111.09   50.99
   2   1   4 1138.19   52.29
   2   1   4 1156.78   49.99
   2  -1   4 1180.08   50.09
  -2   1   4 1193.58   51.09
   2  -1   4 1099.99   50.99
   2  -1   4 1170.98   52.79
   2   1  -4 1081.49   51.69
  -2   1   4 1156.68   49.60
  -3  -1   4  703.33   29.70
   3   1   4  693.53   31.90
   3   1   4  684.63   32.80
   3  -1  -4  637.04   31.10
   3   1   4  700.33   30.50
   3  -1   4  711.03   30.70
   3   1  -4  688.53   30.60
  -3   1   4  603.34   30.00
  -3   1   4  705.83   29.90
   3  -1   4  704.63   34.60
   3  -1   4  703.03   37.60
  -4  -1   4  475.75   20.40
  -4  -1   4  479.35   20.30
   4   1   4  520.95   24.30
   4   1   4  517.95   22.30
   4  -1  -4  442.06   22.30
   4   1   4  454.65   22.80
   4  -1   4  477.85   21.90
  -4   1   4  468.35   20.90
  -4  -1  -4  445.26   25.40
   4   1  -4  467.45   21.60
   4  -1   4  496.45   24.20
   4  -1   4  455.05   22.80
   5  -1  -4   11.10    2.20
   5   1   4   14.00    2.30
  -5  -1   4   14.00    4.10
   5   1   4   11.50    2.10
  -5   1  -4    9.50    3.70
  -5  -1   4   11.70    3.70
   5   1   4    6.10    2.20
   5  -1   4    9.50    2.30
   5  -1   4   12.60    2.30
  -5  -1  -4   11.00    3.20
  -5   1   4   13.70    3.90
   5  -1   4   11.40    2.80
  -5   1   4   10.90    0.80
   5   1  -4   12.30    1.90
  -6  -1   4  269.77   19.40
   6   1   4  252.17   15.10
   6   1   4  276.97   14.40
  -6   1  -4  265.77   18.20
  -6   1   4  287.87   20.70
   6   1  -4  242.78   12.90
  -6   1   4  290.37   19.10
   6  -1   4  273.17   15.70
   6  -1   4  263.97   14.40
  -6  -1  -4  273.07   18.20
   7   1   4  576.54   27.40
  -7   1  -4  545.65   31.20
   7   1   4  530.65   26.10
   7   1   4  512.95   28.10
  -7  -1   4  552.54   32.70
   7  -1   4  516.65   27.30
   7  -1   4  557.44   26.30
  -7  -1  -4  531.15   30.80
  -7   1   4  555.84   34.10
  -8   1  -4    6.10    3.30
   8   1   4    5.10    1.60
   8   1   4    5.90    2.60
   8   1   4    6.50    2.10
  -8  -1   4    7.20    3.90
  -8  -1  -4    8.10    3.40
  -8   1   4    5.00    3.50
   8  -1   4    2.50    2.60
   8  -1   4    7.80    3.00
   8  -1   4    5.50    1.60
   9   1   4   26.10    4.50
  -9  -1   4   28.70    5.90
   9   1   4   29.00    3.70
  -9   1  -4   34.50    6.20
   9  -1   4   26.50    4.30
   9  -1   4   30.30    4.40
  -9   1   4   25.00    6.40
  -9  -1  -4   33.40    6.20
   9  -1   4   25.10    3.40
 -10  -1   4    7.70    3.40
  10   1   4    7.60    1.90
 -10   1  -4    7.20    2.90
  10  -1   4    5.20    1.80
  10  -1   4    4.90    1.70
 -10  -1  -4    8.50    3.00
 -10   1   4    7.60    4.00
 -11  -1   4    1.50    1.60
 -11   1  -4    2.20    1.70
 -11   1   4    3.80    2.60
 -11  -1  -4    2.10    1.80
 -12   1  -4   92.59    6.90
 -12  -1   4   94.69    7.10
 -12   1   4  119.39    8.40
 -12  -1  -4  115.19    7.30
   0  -1   5 2180.78   93.99
   0   1   5 2242.38   93.19
   0  -1   5 2145.69   93.39
   0   1   5 2151.98   95.59
   0  -1   5 2063.49   95.19
   0   1   5 2226.68   94.39
  -1  -1   5   53.09    4.00
   1   1   5   55.79    3.80
   1   1   5   45.70    5.20
  -1  -1   5   47.30    3.50
  -1  -1   5   53.19    4.70
   1   1   5   51.19    4.60
   1  -1   5   51.09    3.80
   1  -1   5   48.00    4.40
  -1   1   5   51.69    4.30
  -1   1   5   51.39    3.50
  -1   1   5   46.60    5.00
   1  -1   5   53.29    5.30
   2   1   5  541.25   26.90
   2   1   5  592.54   25.80
  -2  -1   5  598.24   26.60
  -2  -1   5  550.34   25.10
   2  -1   5  548.45   31.10
  -2   1   5  552.74   25.30
  -2   1   5  582.74   27.10
   2  -1   5  558.14   26.80
   2  -1   5  554.74   25.70
   3   1   5   15.80    3.40
  -3  -1   5   17.20    1.70
   3   1   5   12.70    2.60
   3   1   5   20.10    2.50
   3   1  -5   10.40    3.30
  -3   1   5   13.80    2.30
   3  -1   5   19.60    2.20
  -3   1   5   17.40    1.70
   3  -1   5   11.30    3.20
   3  -1   5   19.30    2.90
  -4   1  -5   89.99    8.20
   4   1   5  103.19    7.20
   4   1   5   96.49    6.10
  -4  -1   5   95.29    4.80
  -4  -1   5   96.79    9.70
   4   1   5   98.89    7.90
  -4   1   5   96.59    9.50
   4  -1   5   99.79    7.00
  -4   1   5  101.79    5.20
  -4  -1  -5   92.29    8.20
   4  -1   5   96.49    6.10
  -4   1   5   97.29    9.90
   4  -1   5   85.89    8.10
   4   1  -5   85.99    6.20
  -5  -1   5    3.10    2.80
  -5  -1   5    8.50    3.30
   5   1   5    1.70    2.30
  -5   1  -5    3.90    2.20
   5   1   5    3.40    1.90
   5   1   5    2.90    1.50
   5   1   5    4.50    2.10
  -5  -1   5    2.60    2.50
  -5   1   5    2.40    0.50
   5  -1   5    2.30    1.60
   5  -1   5    4.50    2.20
  -5   1   5    1.50    2.70
   5  -1   5   -0.30    1.90
   5  -1   5    0.50    2.10
  -5   1   5    3.20    2.70
  -5  -1  -5    2.60    2.10
   5   1  -5    4.20    2.70
  -6  -1   5  353.66   22.20
   6   1   5  358.26   19.00
  -6   1  -5  324.77   21.70
   6   1   5  422.36   21.40
  -6  -1   5  362.66   24.20
   6   1   5  361.16   20.10
   6  -1   5  372.66   22.10
   6  -1   5  375.26   21.40
  -6  -1  -5  351.26   22.90
  -6   1   5  381.26   25.70
   6  -1   5  374.66   19.20
  -6   1   5  380.46   23.90
  -7   1  -5    3.50    2.30
   7   1   5    2.00    2.30
   7   1   5    5.90    2.70
  -7  -1   5    3.90    2.60
   7   1   5    3.80    1.20
  -7   1   5    4.00    3.30
  -7  -1  -5    3.00    2.60
   7  -1   5    5.80    2.30
   7  -1   5    5.00    2.20
   7  -1   5    5.20    2.20
   8   1   5  555.34   26.80
   8   1   5  480.65   27.60
  -8  -1   5  560.54   33.20
   8   1   5  572.34   28.00
  -8   1  -5  577.74   31.10
   8  -1   5  541.45   26.80
  -8  -1  -5  507.45   30.70
   8  -1   5  534.25   28.90
  -8   1   5  603.54   35.30
   8  -1   5  531.35   27.80
  -9  -1   5  130.09   12.50
  -9   1  -5  121.29   11.60
   9   1   5  113.79    9.10
   9   1   5  123.29    8.30
  -9   1   5  134.49   13.70
   9  -1   5  120.09    8.30
   9  -1   5  102.69    8.60
   9  -1   5  125.99    9.80
  -9  -1  -5  146.69   11.50
 -10  -1   5   92.29    9.40
 -10   1  -5   87.79    9.00
 -10   1   5   95.89   10.80
 -10  -1  -5   98.19    9.20
  11   1   5   13.90    2.30
 -11   1  -5   18.20    2.90
 -11  -1   5   16.80    3.20
 -11  -1  -5   21.10    3.30
 -11   1   5   16.70    3.70
 -12  -1   5   17.10    2.40
 -12   1  -5   19.20    2.40
 -12  -1  -5   16.50    2.30
 -12   1   5   15.90    2.80
   0  -1   6    1.70    1.00
   0   1   6    1.20    1.80
   0   1   6    0.60    0.80
   0  -1   6   -1.20    1.10
   0  -1   6   -0.40    1.50
   0   1   6    0.20    1.60
   1   1   6  146.09    9.10
  -1  -1   6  130.79    8.00
   1   1   6  142.99    7.90
   1   1   6  132.29    9.90
  -1  -1   6  132.79    9.20
  -1  -1   6  138.39    7.60
   1  -1   6  136.09    7.80
   1  -1   6  147.99    8.90
  -1   1   6  149.39    8.50
  -1   1   6  133.99    7.70
  -1   1   6  130.59    9.50
   2   1   6  169.08   10.10
  -2  -1   6  160.88    8.50
  -2  -1   6  168.68   10.00
   2   1   6  154.28   11.20
   2   1   6  169.18   10.40
   2  -1   6  149.19   11.20
   2  -1   6  172.48    9.10
  -2   1   6  161.28   10.40
   2  -1   6  166.48   13.00
  -2   1   6  162.68    8.60
   3   1   6   42.10    5.30
   3   1   6   45.90    4.70
  -3  -1   6   46.50    6.70
  -3  -1   6   45.90    3.20
   3   1   6   49.40    4.10
  -3   1   6   40.60    4.30
  -3   1   6   43.80    3.30
  -3  -1  -6   42.50    4.90
   3  -1   6   44.30    5.10
   3  -1   6   37.80    5.00
   3  -1   6   44.50    4.10
  -3   1   6   44.50    6.50
   3  -1   6   50.39    4.60
   4   1   6  752.52   36.40
  -4  -1   6  723.33   32.00
   4   1   6  721.13   36.40
   4   1   6  738.93   34.90
   4   1   6  750.72   33.40
  -4  -1   6  721.73   38.90
  -4   1  -6  714.83   36.00
  -4  -1  -6  708.53   35.90
   4  -1   6  712.63   36.40
   4  -1   6  746.73   36.70
  -4   1   6  740.33   48.70
  -4   1   6  737.23   39.60
   4  -1   6  783.92   33.70
  -4   1   6  714.83   32.30
   4  -1   6  714.83   34.90
   5   1   6  409.26   21.60
  -5  -1   6  405.26   26.10
   5   1   6  409.46   20.40
   5   1   6  408.76   23.10
   5  -1  -6  470.95   22.60
  -5  -1   6  443.36   26.40
  -5   1  -6  417.46   23.60
   5   1   6  412.56   23.10
  -5   1   6  436.36   18.90
   5  -1   6  417.86   23.60
  -5  -1  -6  414.56   23.50
  -5   1   6  416.16   26.00
   5  -1   6  437.16   23.50
   5  -1   6  410.46   20.60
   5  -1   6  415.86   21.70
  -5   1   6  439.66   26.70
  -6  -1   6 1148.69   58.69
   6   1   6 1134.99   52.69
  -6  -1   6 1109.19   56.29
   6   1   6 1149.39   54.49
   6   1   6 1127.99   54.19
  -6   1  -6 1145.69   55.49
  -6   1   6 1181.18   60.59
  -6  -1  -6 1060.89   55.19
   6  -1   6 1173.58   52.89
   6  -1   6 1212.38   54.59
  -6   1   6 1215.58   58.79
  -7   1  -6  104.19    9.70
  -7  -1   6  103.89   11.20
   7   1   6  114.79    9.10
   7   1   6  106.19    8.10
   7   1   6  100.29    8.70
  -7   1   6  104.59   12.30
  -7   1   6  119.99   11.40
   7  -1   6  109.49    8.00
   7  -1   6  100.69    8.60
   7  -1   6  107.69    9.30
  -7  -1  -6   94.89    9.70
   8   1   6  424.76   23.70
  -8  -1   6  444.76   30.50
  -8   1  -6  481.35   26.20
   8   1   6  445.16   22.70
   8   1   6  375.66   25.90
  -8  -1  -6  487.55   27.20
   8  -1   6  389.36   23.70
   8  -1   6  456.65   22.80
  -8   1   6  501.65   39.60
   8  -1   6  425.46   23.60
   9   1   6   11.20    2.70
  -9  -1   6   10.10    3.50
  -9   1  -6    8.60    2.90
   9   1   6   13.40    3.90
   9  -1   6    5.90    2.50
  -9   1   6   10.40    4.50
   9  -1   6    7.70    2.30
   9  -1   6   10.40    4.20
 -10   1  -6  171.58   12.60
 -10  -1   6  197.18   14.30
 -10   1   6  193.88   17.30
 -10  -1  -6  224.98   13.40
 -11   1  -6   87.89    6.50
 -11  -1   6   76.59    7.70
  11   1   6   77.69    5.80
 -11  -1  -6   78.29    6.60
 -11   1   6   91.69    8.10
   0   1   7   79.29    7.30
   0  -1   7   71.89    7.30
   0  -1   7   84.89    8.20
   0   1   7   80.19    5.40
   0   1   7   82.69    6.80
   0   1   7   75.49    7.60
   0   1   7   84.29    7.70
   0  -1   7   83.59    6.60
   0   1  -7   78.49    6.10
   0  -1   7   80.59    5.40
   0  -1  -7   73.39    6.20
   1  -1  -7 1827.42   82.89
   1   1   7 1876.41   86.19
   1   1   7 1873.11   85.89
   1   1   7 2044.60   82.29
  -1  -1   7 1968.20   84.69
  -1  -1   7 1876.11   82.49
  -1   1  -7 1827.22   82.99
   1   1   7 1983.60   83.79
   1   1   7 1850.71   84.69
  -1  -1   7 1892.41   86.49
  -1  -1   7 1890.61   81.79
   1  -1   7 1829.52   84.29
   1  -1   7 1860.91   83.39
  -1   1   7 1954.40   81.89
  -1   1   7 1860.61   85.89
  -1   1   7 1900.31   82.99
  -1   1   7 1938.31   84.89
  -1  -1  -7 1895.81   83.19
  -1   1   7 1907.01   86.79
   1  -1   7 1800.92   85.39
   1  -1   7 1893.01   82.09
   1  -1   7 1819.42   85.19
   2   1   7   29.50    4.10
  -2  -1   7   28.60    2.70
  -2  -1   7   35.10    5.60
   2   1   7   28.90    4.50
   2   1   7   30.30    4.80
   2   1   7   26.50    4.60
   2   1   7   28.60    3.40
  -2   1  -7   30.70    3.70
   2  -1  -7   28.80    3.60
  -2  -1   7   33.20    3.90
   2  -1   7   38.10    4.40
  -2   1   7   27.40    5.10
  -2   1   7   27.00    2.60
  -2   1   7   36.70    4.90
   2  -1   7   33.90    3.40
   2  -1   7   34.10    4.80
  -2   1   7   34.90    6.10
   2  -1   7   28.60    4.40
  -2  -1  -7   34.80    4.20
  -2  -1  -7   30.50    3.90
  -3  -1   7 1207.08   57.39
  -3  -1   7 1172.78   50.29
  -3   1  -7 1134.89   52.59
  -3   1  -7 1154.68   52.59
   3   1   7 1203.78   53.19
   3   1   7 1185.88   54.69
   3   1   7 1154.58   55.39
   3   1   7 1213.38   51.39
   3  -1  -7 1075.09   51.49
  -3  -1  -7 1152.28   52.99
   3  -1   7 1196.68   53.09
   3  -1   7 1200.98   51.49
   3  -1   7 1114.49   54.49
   3  -1   7 1087.79   54.29
  -3  -1  -7 1129.49   51.99
  -3   1   7 1195.68   57.99
   3   1  -7 1088.69   51.49
  -3   1   7 1090.49   50.39
  -4  -1   7  368.96   17.00
  -4  -1   7  365.56   23.00
   4   1   7  356.96   21.20
  -4  -1   7  385.86   24.10
   4   1   7  397.76   18.70
  -4   1  -7  413.36   20.90
   4   1   7  358.56   20.80
   4   1   7  369.86   19.70
  -4   1  -7  366.86   20.10
  -4   1   7  379.26   17.60
   4  -1   7  362.96   21.10
   4   1  -7  352.76   18.40
  -4   1   7  370.36   24.00
  -4   1   7  350.86   23.70
   4  -1   7  389.36   18.60
   4  -1   7  376.46   19.80
  -4  -1  -7  343.77   18.50
  -4  -1  -7  360.36   20.10
   4  -1   7  318.67   20.60
   5   1   7  586.14   29.40
   5   1   7  611.94   28.50
  -5  -1   7  566.34   33.80
  -5  -1   7  623.24   34.90
   5  -1  -7  573.74   28.10
   5   1   7  607.14   31.30
  -5  -1   7  628.74   33.50
   5   1   7  575.74   30.60
  -5   1  -7  556.14   30.10
  -5   1   7  580.24   26.30
   5  -1   7  555.24   30.80
   5  -1   7  613.24   31.70
   5  -1   7  622.74   28.40
   5  -1   7  590.74   29.40
  -5   1   7  620.34   35.10
  -5   1   7  602.94   34.50
   6   1   7  140.89   11.40
   6  -1  -7  138.39    9.00
  -6  -1   7  152.38   13.90
  -6  -1   7  153.48   12.90
  -6   1  -7  146.99   11.30
  -6  -1   7  157.48   14.10
   6   1   7  156.28   12.30
   6   1   7  156.58   10.40
   6  -1   7  151.28   11.40
  -6   1   7  167.98   14.60
  -6   1   7  151.38   15.00
   6  -1   7  151.68   11.50
  -6  -1  -7  144.09   11.30
   6  -1   7  151.18   10.20
   7   1   7  114.59    9.50
  -7   1  -7  119.79   10.10
  -7  -1   7  126.49   12.50
   7   1   7  120.69    9.90
   7   1   7  116.09    8.80
   7  -1   7  116.49    9.80
   7  -1   7  110.69    8.90
  -7  -1  -7  131.09   10.50
  -7   1   7  119.39   12.00
  -7   1   7  119.09   13.10
   7  -1   7  129.19   10.10
   8   1   7   31.50    5.40
   8   1   7   35.60    4.90
  -8  -1   7   30.80    6.10
  -8   1  -7   34.70    5.10
   8  -1   7   30.10    4.10
   8  -1   7   38.40    5.10
  -8   1   7   29.50    6.70
  -8  -1  -7   34.30    5.30
   8  -1   7   32.30    5.60
   9   1   7  428.86   22.60
  -9  -1   7  447.86   26.80
  -9   1  -7  407.06   24.20
   9   1   7  455.95   24.10
  -9  -1  -7  470.55   25.40
  -9   1   7  494.25   29.30
   9  -1   7  423.76   22.70
   9  -1   7  475.15   24.40
 -10  -1   7   19.80    3.70
 -10   1  -7   23.90    3.60
  10   1   7   21.50    3.20
 -10  -1  -7   22.30    3.40
 -10   1   7   20.30    4.10
  11   1   7  109.29    7.50
 -11   1  -7  124.99    8.00
 -11  -1   7  133.39    8.50
  11  -1   7  140.39    8.20
 -11   1   7  111.29    8.90
 -11  -1  -7  122.09    8.10
   0   1   8    2.50    2.20
   0  -1  -8    0.40    2.20
   0  -1   8   -0.60    1.10
   0   1   8   -0.40    0.80
   0  -1   8    1.20    1.60
   0   1   8    1.30    2.10
   0  -1   8   -0.20    1.40
   0  -1   8    2.90    2.70
   0   1   8    3.00    2.10
   0   1  -8    1.20    2.10
   0   1   8    1.50    1.90
   0  -1   8   -0.60    1.50
   1   1   8  223.08   13.30
  -1  -1   8  227.78   14.60
   1   1   8  237.48   12.00
  -1   1  -8  215.58   12.70
  -1  -1   8  211.18   15.30
   1   1   8  223.88   14.80
  -1  -1   8  221.08   15.00
  -1  -1   8  226.68   11.60
   1   1   8  207.08   13.90
   1  -1  -8  216.98   12.70
   1   1   8  203.08   14.50
   1  -1   8  227.28   13.20
  -1   1   8  203.48   15.20
  -1  -1  -8  214.78   12.70
   1  -1   8  201.88   14.40
   1  -1   8  223.88   13.80
   1   1  -8  208.48   12.30
   1  -1   8  221.48   11.80
  -1   1   8  212.68   14.30
   1  -1   8  239.88   14.90
  -1   1   8  218.38   11.60
  -1   1   8  225.18   15.00
  -2   1  -8  865.21   37.20
   2  -1  -8  784.52   36.90
  -2  -1   8  703.63   37.40
  -2  -1   8  803.22   41.50
   2   1   8  760.02   38.80
  -2   1  -8  814.82   37.20
   2   1   8  721.73   39.10
   2   1   8  793.22   40.00
  -2  -1   8  700.23   39.90
   2   1   8  848.92   36.40
  -2  -1   8  797.12   35.50
   2   1   8  803.52   37.90
   2   1  -8  770.32   36.70
  -2   1   8  773.92   41.00
  -2   1   8  807.82   38.60
  -2  -1  -8  821.32   37.30
  -2  -1  -8  880.91   37.70
   2  -1   8  789.92   39.60
   2  -1   8  765.12   37.60
   2  -1   8  756.02   39.30
   2  -1   8  838.02   36.30
  -2   1   8  778.02   35.60
  -2   1   8  776.52   41.40
   2  -1   8  773.32   38.60
   3   1   8  297.87   19.50
  -3  -1   8  309.17   15.30
   3   1   8  319.07   16.30
  -3   1  -8  317.47   17.30
  -3   1  -8  327.47   17.20
   3   1   8  338.17   18.00
  -3  -1   8  336.67   21.50
   3   1   8  320.77   18.90
   3   1   8  285.97   18.60
   3  -1  -8  288.87   16.50
  -3  -1  -8  315.77   17.60
  -3   1   8  336.17   22.10
   3  -1   8  306.27   19.40
   3  -1   8  310.07   19.10
   3  -1   8  329.07   17.90
   3   1  -8  304.37   16.50
  -3   1   8  324.87   15.50
  -3  -1  -8  330.57   17.10
   3  -1   8  333.17   16.50
   4   1   8    6.50    2.70
   4   1   8    4.90    1.60
   4   1   8    5.00    2.50
   4  -1  -8    7.60    2.60
   4   1   8    6.10    2.70
  -4   1  -8   13.00    3.20
  -4  -1   8    4.40    1.10
   4   1   8    2.80    2.00
  -4  -1   8    7.60    3.80
  -4  -1   8    8.50    3.70
   4  -1   8    2.20    1.30
  -4  -1  -8    5.20    2.50
  -4  -1  -8    7.20    2.20
   4  -1   8    4.30    1.90
   4   1  -8    7.70    2.10
   4  -1   8    8.20    2.70
  -4   1   8    6.00    3.40
  -4   1   8   10.60    6.00
  -4   1   8    8.20    1.60
   4  -1   8    9.40    3.50
   5   1   8    3.80    1.70
   5   1   8    6.30    2.40
  -5   1  -8    8.00    2.50
  -5  -1   8    9.00    4.10
   5  -1  -8    9.70    2.90
  -5  -1   8    5.20    3.10
  -5   1  -8    2.30    3.10
  -5  -1   8    4.40    1.00
  -5  -1   8    4.90    3.30
   5  -1   8    6.30    2.90
  -5  -1  -8    6.60    2.30
  -5   1   8    3.40    1.10
   5  -1   8    9.60    3.30
   5  -1   8    3.80    2.10
   5   1  -8    7.00    2.10
   5  -1   8    7.50    3.10
  -5   1   8    7.20    3.60
  -5   1   8    7.20    4.10
  -6  -1   8  438.36   27.30
   6   1   8  406.36   23.60
   6   1   8  416.86   24.00
   6  -1  -8  426.06   21.30
   6   1   8  428.86   22.80
  -6  -1   8  395.36   27.40
  -6   1  -8  399.26   23.00
  -6   1   8  446.36   28.00
  -6  -1  -8  424.76   23.50
  -6   1   8  423.76   28.60
   6  -1   8  429.86   24.30
  -6   1   8  438.86   27.70
   6  -1   8  449.46   22.90
   6  -1   8  435.66   24.40
   7   1   8  112.29    9.40
  -7  -1   8   97.49   10.80
   7   1   8  102.39    8.10
  -7   1  -8   94.49    8.50
   7   1   8   89.29    8.20
   7  -1   8   97.99    9.00
  -7   1   8  103.89   11.10
  -7   1   8  110.79   12.10
   7  -1   8   97.29    8.20
   7  -1   8   94.69    8.60
   8   1   8  181.78   12.40
  -8   1  -8  185.38   12.50
   8   1   8  179.08   11.50
  -8  -1   8  163.98   13.90
   8   1   8  161.88   11.90
   8  -1   8  182.08   11.60
   8  -1   8  160.38   12.20
  -8   1   8  181.98   15.80
   8  -1   8  161.68   11.90
  -8  -1  -8  158.18   11.80
   9   1   8  132.49    9.40
  -9  -1   8  110.09   10.50
  -9  -1  -8   93.99    8.30
   9  -1   8  107.59    8.30
  -9   1   8  132.69   11.90
 -10  -1   8    8.20    2.20
  10   1   8    8.40    2.10
 -10   1  -8    8.60    2.20
 -10  -1  -8   10.60    2.50
  10  -1   8    8.90    2.20
 -10   1   8   10.10    3.00
 -11   1  -8   77.59    5.20
  11   1   8   64.09    4.90
 -11   1   8   77.69    6.00
  11  -1   8   63.09    5.00
 -11  -1  -8   71.29    5.20
   0   1  -9  177.38   11.20
   0  -1   9  181.28   10.30
   0  -1   9  172.18   13.60
   0   1   9  180.38   12.90
   0   1   9  181.58   13.50
   0   1   9  179.18   11.60
   0   1   9  164.48   13.30
   0  -1  -9  182.08   11.10
   0  -1   9  206.58   13.40
   0  -1   9  186.18   12.70
   1   1   9  799.82   39.00
  -1  -1   9  764.82   35.60
  -1  -1   9  808.32   39.80
   1  -1  -9  776.82   36.80
  -1  -1   9  771.02   38.70
   1   1   9  778.42   40.30
  -1  -1   9  781.42   40.80
  -1   1  -9  782.72   37.10
   1   1   9  834.32   40.80
   1   1   9  797.72   37.90
   1   1   9  804.62   36.20
   1  -1   9  768.52   38.50
   1   1  -9  768.02   36.80
   1  -1   9  777.92   36.60
   1  -1   9  731.33   39.70
  -1   1   9  792.42   35.80
  -1   1   9  770.02   41.10
   1  -1   9  793.22   39.80
  -1  -1  -9  754.82   36.90
  -1   1   9  792.22   40.00
   1  -1   9  787.62   37.50
  -1   1   9  767.82   39.20
   2   1   9 1279.87   63.19
   2   1   9 1398.46   61.59
  -2  -1   9 1225.48   64.69
   2  -1  -9 1331.57   60.19
   2   1   9 1421.16   59.69
   2   1   9 1326.77   64.29
   2   1   9 1337.57   62.79
  -2  -1   9 1328.37   58.79
  -2   1  -9 1355.46   60.39
  -2  -1   9 1318.97   64.19
   2  -1   9 1415.96   62.39
   2  -1   9 1328.77   61.19
   2  -1   9 1356.36   59.49
  -2   1   9 1290.27   58.79
  -2   1   9 1315.57   65.09
  -2   1   9 1298.07   64.59
   2  -1   9 1292.67   63.39
  -2  -1  -9 1351.46   60.49
   2  -1   9 1376.86   63.79
   2   1  -9 1340.17   60.09
  -3   1  -9    3.50    1.60
  -3   1  -9    0.30    1.60
   3   1   9    3.50    2.00
   3   1   9    1.90    2.10
   3   1   9    2.20    2.00
  -3  -1   9    2.00    1.00
   3   1   9    7.80    3.30
  -3  -1   9    1.90    3.40
   3  -1  -9    4.30    2.10
  -3  -1   9    3.00    2.60
  -3   1   9    1.40    1.10
  -3   1   9    2.20    2.70
   3  -1   9    2.10    1.80
   3  -1   9    4.20    3.30
  -3  -1  -9    2.20    1.80
   3  -1   9   -1.10    1.90
   3   1  -9    2.20    2.20
  -3   1   9    5.10    3.10
   3  -1   9    2.90    3.20
  -3  -1  -9    5.50    2.80
   3  -1   9    2.70    1.80
   4   1   9   79.49    6.80
  -4  -1   9   79.89    5.10
   4   1   9   79.79    8.50
  -4   1  -9   79.19    6.50
   4   1   9   78.39    8.10
  -4  -1   9   76.19    9.30
  -4  -1   9   88.19   10.30
   4   1   9   79.49    7.30
   4   1   9   81.89    8.20
  -4   1  -9   84.69    7.00
   4  -1  -9   82.99    6.60
   4  -1   9   85.79    7.90
   4  -1   9   75.59    8.00
  -4  -1  -9   83.09    6.60
   4   1  -9   85.19    6.80
   4  -1   9   80.49    8.60
   4  -1   9   88.79    8.00
  -4  -1  -9   75.29    7.00
  -4   1   9   79.19    5.20
  -4   1   9   80.69   10.40
   5  -1  -9 1454.95   65.79
   5   1   9 1471.05   69.09
   5   1   9 1571.14   68.19
  -5  -1   9 1473.15   74.09
  -5  -1   9 1482.25   72.29
  -5   1  -9 1416.06   67.19
   5   1   9 1658.63   70.69
  -5  -1   9 1445.16   71.39
   5  -1   9 1561.74   68.09
   5  -1   9 1494.05   69.89
   5   1  -9 1560.54   66.09
  -5   1   9 1688.83   75.09
  -5   1   9 1228.38   71.89
   5  -1   9 1460.05   69.49
  -5  -1  -9 1398.16   67.89
  -5   1   9 1356.26   63.99
   6  -1  -9   64.89    5.50
  -6   1  -9   63.29    6.20
  -6  -1   9   56.89    8.10
   6   1   9   60.19    7.10
   6   1   9   66.89    6.70
  -6  -1   9   57.19    8.90
   6   1   9   64.19    7.40
   6   1   9   64.09    6.90
   6   1  -9   69.29    5.80
  -6   1   9   62.49    9.30
  -6   1   9   63.19    9.20
  -6  -1  -9   62.79    6.60
   6  -1   9   70.49    7.50
   6  -1   9   67.19    7.50
   6  -1   9   67.69    7.00
  -6   1   9   65.09    9.30
   7   1   9    0.90    1.70
  -7  -1   9    2.20    2.30
   7   1   9    4.50    3.40
   7   1   9    1.70    1.90
   7  -1  -9    1.80    1.80
  -7   1  -9    1.50    1.60
   7   1   9   -0.30    2.00
  -7   1   9    2.90    2.60
   7  -1   9    3.90    3.10
   7  -1   9   -3.90    2.30
  -7  -1  -9    0.70    1.60
  -7   1   9    3.80    3.30
   7  -1   9    0.10    1.90
   8   1   9  322.37   18.90
   8   1   9  341.87   17.70
   8   1   9  341.07   19.40
  -8   1  -9  326.87   18.10
   8  -1   9  275.27   17.60
  -8   1   9  308.77   21.50
   8  -1   9  310.77   18.80
   8  -1   9  324.07   17.90
  -8  -1  -9  300.47   18.00
  -9   1  -9   83.69    7.10
   9   1   9  121.39    8.60
   9  -1   9   92.59    8.40
   9  -1   9   93.89    7.30
  -9  -1  -9   95.99    7.70
  -9   1   9  101.59    9.70
  10   1   9  118.69    7.90
 -10   1  -9  111.19    7.50
  10  -1   9  125.09    8.20
 -10   1   9  107.29    8.70
 -10  -1  -9  128.49    8.10
   0  -1 -10   -0.20    1.90
   0   1  10  -13.50    4.80
   0  -1  10    3.80    2.50
   0   1  10    0.30    1.70
   0   1  10   -0.60    1.20
   0  -1  10   -0.50    1.20
   0   1  10   -0.30    1.40
   0   1 -10   -1.20    1.30
   0   1  10   -0.50    3.50
   0  -1  10    0.60    1.50
   0  -1  10    0.40    1.70
   1   1  10  263.97   17.70
  -1   1 -10  275.67   15.90
   1  -1 -10  285.37   16.10
  -1  -1  10  283.57   19.60
   1   1  10  306.17   15.40
   1   1  10  311.67   21.20
   1   1  10  277.57   18.90
  -1  -1  10  288.67   14.80
  -1  -1  10  303.87   18.50
  -1   1  10  300.27   19.00
   1  -1  10  282.87   15.10
   1  -1  10  283.47   17.40
   1  -1  10  258.17   18.60
  -1   1  10  292.77   15.00
   1   1 -10  278.67   15.90
  -1   1  10  283.97   19.90
  -1  -1 -10  277.77   16.10
  -1   1  10  265.07   17.60
   1  -1  10  285.27   18.50
  -2  -1  10  599.74   28.80
   2   1  10  596.24   31.30
  -2  -1  10  647.84   35.40
  -2   1 -10  617.24   30.50
   2   1  10  625.94   34.00
   2  -1 -10  604.64   30.20
   2   1  10  605.44   33.70
  -2  -1  10  626.74   34.10
   2   1  10  612.24   32.40
   2   1  10  678.73   29.90
  -2   1  10  577.54   28.70
   2  -1  10  628.44   33.80
   2  -1  10  643.04   31.40
   2  -1  10  617.84   32.20
   2  -1  10  550.64   32.90
   2  -1  10  641.34   29.80
  -2   1  10  652.03   35.40
  -2   1  10  632.84   34.80
   2   1 -10  614.14   30.10
  -2  -1 -10  606.54   30.30
   3   1  10   40.20    6.40
   3   1  10   40.40    6.10
   3   1  10   44.60    5.80
  -3   1 -10   41.80    4.70
  -3  -1  10   49.50    7.60
   3   1  10   40.70    4.10
  -3  -1  10   45.10    6.80
  -3  -1  10   42.20    3.70
   3  -1 -10   44.30    5.00
   3   1  10   46.70    5.70
  -3   1  10   47.20    3.80
  -3  -1 -10   49.00    5.30
  -3   1  10   48.60    7.30
   3  -1  10   42.80    4.40
  -3   1  10   40.70    7.40
   3   1 -10   38.60    4.80
   3  -1  10   38.90    5.60
   3  -1  10   33.20    5.50
   3  -1  10   39.70    6.00
   3  -1  10   41.70    5.70
   4  -1 -10   55.59    5.20
   4   1  10   64.49    7.40
  -4   1 -10   55.39    5.20
  -4  -1  10   48.90    4.00
  -4  -1  10   52.99    8.40
  -4   1 -10   52.79    5.20
   4   1  10   51.49    6.00
   4   1  10   52.99    7.20
  -4  -1  10   47.90    7.30
   4   1  10   47.60    6.30
   4   1  10   47.40    5.80
   4  -1  10   47.20    6.40
  -4   1  10   52.99    8.10
  -4   1  10   55.59    4.10
   4   1 -10   44.40    4.70
   4  -1  10   60.89    7.30
   4  -1  10   50.49    5.80
   4  -1  10   52.29    6.60
  -4   1  10   53.49    8.10
   4  -1  10   48.70    6.40
  -4  -1 -10   56.39    5.40
   5   1  10   80.69    8.50
  -5   1 -10   82.59    7.10
   5   1  10   92.19    8.50
   5  -1 -10   86.29    6.60
  -5  -1  10   86.29   11.00
   5   1  10   78.09    8.10
   5   1  10   91.49    8.90
  -5  -1 -10   87.99    7.70
   5  -1  10   81.89    8.60
   5   1 -10   87.29    6.90
  -5   1  10   77.69    5.30
   5  -1  10   91.19    9.10
  -5   1  10   80.69   10.40
   5  -1  10   96.09    8.50
  -5   1  10  106.49   11.70
   5  -1  10   94.09    9.40
  -6   1 -10    3.50    1.90
   6   1  10    7.10    3.40
  -6  -1  10    6.20    3.60
   6   1  10    5.30    2.20
  -6  -1  10   -0.90    2.40
   6  -1 -10    8.10    2.60
   6   1  10    6.40    2.70
   6   1  10    5.40    2.30
  -6   1  10    5.40    3.60
  -6   1  10    7.50    3.60
   6  -1  10    2.30    2.30
   6  -1  10    6.50    3.20
  -6   1  10    7.60    3.70
   6   1 -10    6.90    2.50
   6  -1  10    6.40    3.70
  -6  -1 -10    5.40    2.80
   6  -1  10    4.30    2.40
   7   1  10   49.30    6.20
  -7   1 -10   50.89    5.50
   7   1  10   47.80    5.80
   7   1  10   54.79    6.30
   7  -1 -10   58.09    5.10
   7   1  10   60.09    6.70
   7  -1  10   49.60    6.00
  -7   1  10   52.59    8.00
  -7  -1 -10   51.49    5.70
  -7   1  10   46.20    7.00
   7  -1  10   64.09    7.20
   7  -1  10   62.39    6.10
   7  -1  10   50.89    6.50
   8   1  10    6.70    2.20
  -8   1 -10    4.20    1.80
   8  -1  10    7.40    2.60
  -8   1  10    6.30    3.10
  -8  -1 -10    7.80    2.70
   8  -1  10    7.10    2.40
   9   1  10   52.29    5.10
  -9   1 -10   45.90    4.40
  -9   1  10   41.80    5.30
   9  -1  10   54.79    5.20
  -9  -1 -10   49.40    4.70
  10   1  10    4.70    1.40
  10  -1  10    6.30    1.50
   0  -1  11  521.25   30.40
   0   1  11  531.25   30.80
   0   1  11  540.05   29.70
   0  -1 -11  479.65   26.30
   0   1 -11  515.65   26.70
   0  -1  11  541.55   29.60
   0   1  11  504.55   29.40
   0   1  11  568.64   26.00
   0  -1  11  542.25   25.70
   0  -1  11  526.65   28.90
  -1  -1  11   11.10    2.40
   1   1  11   14.00    3.80
   1   1  11   15.40    4.00
  -1  -1  11   14.90    4.50
   1   1  11   14.10    4.20
   1  -1 -11   14.90    3.00
   1   1  11   19.10    3.20
  -1  -1  11    0.50    3.60
  -1  -1  11   16.00    3.80
  -1   1 -11   16.80    3.20
   1   1 -11   15.30    3.10
   1  -1  11   17.70    4.90
  -1   1  11   15.40    4.00
  -1  -1 -11   18.30    3.30
   1  -1  11   15.50    4.10
  -1   1  11   17.00    3.20
  -1   1  11   17.50    4.80
   1  -1  11   16.80    3.90
   1  -1  11   11.90    2.70
   2   1  11    1.60    2.10
   2  -1 -11    3.70    2.30
   2   1  11    2.60    2.50
  -2  -1  11    5.10    3.30
   2   1  11    3.10    2.90
  -2   1 -11    1.30    2.20
   2   1  11    2.50    2.30
  -2  -1  11    1.70    2.40
   2   1  11   -6.40    3.00
  -2  -1  11    2.60    1.50
  -2   1  11    5.40    3.70
   2  -1  11   -2.90    3.30
   2   1 -11    3.40    2.40
  -2   1  11    1.20    1.00
   2  -1  11    3.70    2.50
   2  -1  11    3.70    2.60
  -2  -1 -11    3.50    2.40
   2  -1  11    1.40    2.10
   2  -1  11    3.70    2.70
  -2   1  11    4.90    2.80
   3   1  11    9.00    3.30
  -3  -1  11    6.10    3.20
   3   1  11    4.80    2.00
  -3  -1  11    3.90    1.50
   3   1  11    6.80    3.00
   3  -1 -11    6.10    2.20
   3   1  11    5.10    3.20
  -3  -1  11    6.50    3.30
   3   1  11    4.40    2.90
  -3   1 -11    5.30    2.50
   3  -1  11    7.80    3.20
  -3  -1 -11    6.40    2.20
  -3   1  11    7.20    3.60
   3  -1  11    2.30    4.50
  -3   1  11    4.20    2.70
   3  -1  11    5.50    2.60
  -3   1  11    4.40    1.60
   3  -1  11    7.30    2.30
   3   1 -11    7.40    2.50
   3  -1  11   12.70    4.60
   4   1  11   22.50    4.00
   4   1  11   15.40    3.80
   4   1  11   24.90    4.80
  -4  -1  11   13.30    4.20
  -4  -1  11   17.20    5.30
  -4  -1  11   14.00    2.20
  -4   1 -11   17.40    3.00
   4  -1 -11   17.60    3.00
   4   1  11   18.70    4.00
   4   1  11   20.50    5.00
   4  -1  11   18.00    3.70
   4  -1  11   12.10    4.60
  -4   1  11   16.30    2.30
  -4  -1 -11   13.90    3.20
   4  -1  11   11.20    4.40
  -4   1  11   16.30    4.70
  -4   1  11   19.00    5.90
   4  -1  11   16.90    4.00
   4   1 -11   16.00    3.00
   5  -1 -11   52.19    5.20
   5   1  11   54.99    7.60
   5   1  11   49.20    6.50
   5   1  11   55.09    7.10
   5   1  11   58.29    7.50
  -5  -1  11   43.60    3.60
  -5  -1  11   49.50    8.30
   5   1 -11   54.39    5.00
   5  -1  11   60.39    7.80
  -5   1  11   53.99    7.90
   5  -1  11   54.59    6.90
   5  -1  11   60.29    7.00
  -5   1  11   49.30    4.10
  -5   1  11   55.29    8.40
   5  -1  11   46.50    6.40
   6  -1 -11  735.83   31.80
   6   1  11  680.23   33.60
  -6  -1  11  655.43   38.60
   6   1  11  638.74   35.10
   6   1  11  651.83   34.40
  -6   1 -11  585.14   31.60
  -6   1  11  740.63   39.00
  -6  -1 -11  663.63   32.70
   6  -1  11  646.44   35.30
   6  -1  11  676.93   33.50
   6  -1  11  737.63   37.20
   6   1 -11  698.83   31.60
   6  -1  11  615.04   34.00
  -6   1  11  663.93   36.90
  -6   1  11  588.84   36.40
  -7   1 -11   93.99    7.00
   7   1  11   68.89    6.90
   7   1  11  103.79    9.20
   7  -1  11   84.39    7.80
  -7   1  11   89.89    9.30
   7  -1  11  114.39   14.00
   7  -1  11   92.69    9.00
  -7  -1 -11   93.49    7.20
   8   1  11    2.50    1.60
  -8   1  11    1.80    2.10
   8  -1  11    2.20    1.40
   8  -1  11    1.10    1.70
   9   1  11   74.09    6.00
  -9   1  11   69.49    6.20
   9  -1  11   74.79    6.00
   0   1 -12   -0.10    1.50
   0  -1  12    0.40    2.60
   0   1  12    0.00    2.50
   0  -1 -12    0.30    1.50
   0  -1  12   -1.40    1.60
   0  -1  12   -0.10    1.90
   0   1  12   -1.50    1.60
   0   1  12    0.40    1.60
   0  -1  12    9.60    5.40
   0   1  12    2.80    4.90
  -1  -1  12  169.08   13.30
   1   1  12  173.88   10.40
  -1   1 -12  156.48   10.90
   1   1  12  162.08   13.60
   1   1  12  140.39   13.10
  -1  -1  12  158.98    9.80
   1   1  12  153.08   12.50
   1  -1 -12  152.68   10.70
  -1  -1  12  169.48   14.40
   1  -1  12  159.98   13.30
   1   1 -12  170.18   10.90
  -1  -1 -12  157.68   10.80
  -1   1  12  173.68   13.90
   1  -1  12  196.18   15.70
  -1   1  12  162.88   14.40
   1  -1  12  155.38   12.30
  -1   1  12  169.88   10.10
   1  -1  12  147.89   10.10
   2   1  12  681.13   38.20
  -2   1 -12  717.23   34.80
  -2  -1  12  679.13   37.90
   2   1  12  711.03   34.20
  -2  -1  12  753.02   40.20
   2  -1 -12  739.43   34.90
   2   1  12  758.92   38.00
  -2  -1  12  705.23   33.10
   2   1  12  644.54   37.90
  -2   1  12  687.63   33.20
  -2   1  12  796.22   41.60
  -2  -1 -12  700.43   34.60
   2   1 -12  696.03   34.60
   2  -1  12  712.33   34.10
   2  -1  12  724.33   37.60
   2  -1  12  669.93   37.80
   2  -1  12  731.43   39.10
  -2   1  12  746.03   39.40
   3   1  12    4.10    3.40
   3  -1 -12    3.20    2.20
  -3   1 -12    3.40    2.00
  -3  -1  12    4.30    1.50
  -3  -1  12    4.30    3.30
   3   1  12    2.60    2.30
   3   1  12    6.70    3.60
   3   1  12    1.50    3.70
  -3  -1  12    3.30    3.20
   3  -1  12    5.10    3.20
   3   1 -12    1.70    1.80
   3  -1  12   -5.40    4.60
  -3  -1 -12    3.70    2.30
  -3   1  12    5.00    3.10
   3  -1  12   -0.20    2.00
   3  -1  12    8.40    3.30
  -3   1  12    4.30    1.70
  -3   1  12    2.50    3.00
   3  -1  12    3.80    2.40
  -4   1 -12 1009.80   49.80
   4   1  12 1114.29   55.09
  -4  -1  12 1272.07   58.29
  -4  -1  12 1073.99   48.40
   4   1  12 1104.29   54.19
   4   1  12 1134.49   54.99
   4  -1 -12 1140.19   50.59
   4   1  12 1061.79   52.29
   4  -1  12 1051.49   54.29
   4  -1  12 1090.69   54.39
  -4   1  12 1082.29   48.60
   4  -1  12  979.70   52.39
  -4   1  12 1096.89   57.89
  -4   1  12 1132.09   56.39
  -4  -1 -12 1127.49   50.09
   4   1 -12 1105.19   50.29
  -5  -1  12   25.50    6.00
   5  -1 -12   22.50    3.20
   5   1  12   13.30    4.00
   5   1  12   21.60    4.30
   5   1  12   28.20    5.20
   5   1  12   11.20    4.90
   5   1 -12   24.40    3.20
  -5   1  12   25.30    5.20
   5  -1  12   22.60    4.20
   5  -1  12   23.60    5.00
  -5   1  12   34.00    7.60
   5  -1  12   22.70    4.40
   5  -1  12   38.30    6.80
  -6  -1  12   79.79    9.50
   6   1  12   67.89    7.60
   6   1  12   75.59    7.30
   6   1  12   92.09    8.70
   6  -1 -12   75.19    5.80
   6  -1  12   75.99    8.30
  -6   1  12   78.89    8.60
   6  -1  12   69.49    7.40
   6   1 -12   82.79    6.10
   6  -1  12  101.09    9.00
   7  -1 -12   62.59    4.90
   7   1  12   74.39    6.70
   7  -1  12   73.29    7.30
   7  -1  12   62.89    6.40
   7   1 -12   61.49    4.80
   8   1  12   11.40    2.30
   8  -1  12    9.50    2.70
   8  -1  12   10.80    2.50
   9   1  12   40.60    3.80
   9  -1  12   34.20    3.50
   0   1  13   24.30    5.60
   0  -1  13   24.20    3.90
   0  -1 -13   27.70    4.00
   0  -1  13   -4.30    8.90
   0  -1  13   24.90    4.50
   0   1  13   25.80    4.90
   0  -1  13   27.20    6.30
   0   1  13   23.40    3.50
   0   1 -13   31.30    4.50
   1   1  13  606.04   31.70
   1   1  13  567.24   32.70
   1   1  13  515.75   31.40
   1  -1 -13  555.54   28.40
  -1  -1  13  558.84   27.20
  -1  -1  13  610.44   33.80
   1   1  13  581.04   28.00
  -1   1 -13  532.15   28.20
  -1  -1  13  526.05   30.90
  -1   1  13  561.04   32.10
  -1  -1 -13  539.65   28.20
   1  -1  13  591.24   32.90
  -1   1  13  558.84   27.40
   1  -1  13  554.24   27.60
   1   1 -13  571.74   28.60
   1  -1  13  564.84   32.20
  -1   1  13  577.84   35.10
   1  -1  13  622.34   31.50
   2   1  13  130.69    8.80
   2   1  13  129.69   11.80
  -2  -1  13  108.79    7.60
  -2  -1  13  130.79   13.80
   2   1  13  120.09   11.20
  -2   1 -13  117.39    8.80
  -2  -1  13  110.69   10.60
   2   1  13  100.89   10.90
   2  -1 -13  115.19    8.80
   2  -1  13   94.99   10.40
  -2   1  13  130.59    8.10
   2  -1  13  118.99    8.50
   2  -1  13  124.39   10.80
   2  -1  13  122.49   11.40
   2   1 -13  127.49    9.00
  -2  -1 -13  116.29    8.60
  -2   1  13  124.29   11.50
  -2   1  13  119.39   12.70
   3   1  13   28.60    5.10
   3   1  13   25.10    5.50
  -3  -1  13   28.60    5.10
  -3  -1  13   36.80    7.00
   3   1  13   18.80    4.80
   3  -1 -13   34.60    4.50
  -3   1 -13   28.30    3.80
   3   1  13   27.10    4.90
  -3  -1  13   27.50    3.40
   3  -1  13   35.50    6.40
   3   1 -13   29.40    3.90
  -3  -1 -13   28.00    4.10
  -3   1  13   34.90    6.50
   3  -1  13   27.60    5.20
   3  -1  13   37.40    5.70
  -3   1  13   29.60    5.70
   3  -1  13   24.50    4.80
  -3   1  13   27.80    3.60
  -4   1 -13   48.50    5.00
   4  -1 -13   54.59    5.50
   4   1  13   50.69    6.70
   4   1  13   62.79    7.30
   4   1  13   59.89    7.40
  -4  -1  13   81.59   10.50
  -4   1  13   59.79    8.90
  -4   1  13   58.29    7.70
   4  -1  13   54.09    7.00
   4   1 -13   58.69    5.30
   4  -1  13   67.09    8.20
   4  -1  13   58.49    7.70
   5  -1 -13  692.03   32.00
  -5  -1  13  673.23   38.10
   5   1  13  630.14   34.40
   5  -1  13  671.23   35.10
  -5   1  13  748.73   40.50
  -5   1  13  652.23   35.90
   5  -1  13  697.73   34.50
   5   1 -13  652.63   31.70
   6   1  13    5.00    2.00
   6  -1 -13    5.90    1.80
   6   1  13    4.40    2.20
   6   1 -13    4.40    1.80
   6  -1  13    3.80    2.00
   6  -1  13    4.30    2.00
  -6   1  13   -0.10    2.10
   7   1  13    7.50    2.30
   7  -1 -13    7.30    2.00
   7  -1  13    8.70    2.30
   7  -1  13    5.90    2.00
   8   1  13   17.70    3.00
   8  -1  13   15.70    2.60
   0  -1  14   -0.10    1.50
   0  -1 -14   -0.80    1.30
   0   1  14   -0.10    1.60
   0  -1  14    6.80    2.80
   0   1 -14    0.10    1.30
   0   1  14   -1.70    2.40
   1  -1 -14  206.38   12.60
   1   1  14  196.38   15.60
  -1   1 -14  208.88   12.60
  -1  -1  14  249.48   18.30
   1   1  14  221.88   15.30
  -1  -1  14  181.68   14.20
  -1   1  14  181.98   14.60
   1  -1  14  196.98   16.80
  -1  -1 -14  202.28   12.40
   1   1 -14  190.18   12.20
  -1   1  14  217.88   18.50
   1  -1  14  182.98   14.00
   2   1  14   46.40    6.60
   2  -1 -14   47.40    5.30
  -2  -1  14   46.30    6.40
   2   1  14   36.20    7.60
  -2  -1  14   48.20    7.80
   2   1  14   45.90    6.70
  -2   1 -14   50.49    5.00
  -2  -1 -14   44.40    4.90
   2  -1  14   38.10    6.60
   2  -1  14   37.60    9.40
   2   1 -14   46.60    5.10
   2  -1  14   49.70    6.40
  -2   1  14   48.60    8.10
  -2   1  14   44.80    6.30
   3   1  14   23.40    4.70
  -3   1 -14   28.40    3.80
  -3  -1  14   27.00    5.70
   3  -1 -14   25.40    3.50
   3   1  14   30.00    5.20
   3   1 -14   29.60    4.00
  -3   1  14   30.70    5.80
  -3  -1 -14   23.40    3.20
   3  -1  14   23.50    4.50
   3  -1  14   28.40    4.70
  -3   1  14   22.90    4.60
   4  -1 -14  133.59    8.60
  -4  -1  14  143.29   12.30
   4   1  14  127.79   11.10
  -4   1  14  115.59   10.50
   4   1 -14  134.79    8.60
   4  -1  14  119.89   10.80
  -4   1  14  136.69   13.10
   4  -1  14  119.99   10.50
  -5  -1  14   34.50    5.70
   5   1  14   29.60    4.20
   5   1  14   34.80    4.60
   5  -1 -14   29.40    3.50
   5   1 -14   33.90    3.50
  -5   1  14   35.50    5.80
   5  -1  14   37.50    4.70
   5  -1  14   30.70    4.50
  -5   1  14   30.00    4.80
   6  -1 -14  173.98    9.30
   6   1  14  183.58   12.30
   6  -1  14  177.78   11.60
   6   1 -14  160.88    9.20
   6  -1  14  150.68   10.70
   7  -1 -14   19.30    2.20
   7  -1  14   16.60    2.80
   0   1  15    3.60    2.60
   0   1  15    2.70    2.00
   0   1 -15    4.70    2.10
   0  -1  15    4.00    2.20
   0  -1 -15    4.20    2.30
   0  -1  15    4.10    2.50
   1   1  15   60.19    7.50
  -1  -1  15   74.79    8.90
   1   1  15   61.89    7.10
  -1  -1  15   61.19    9.10
   1  -1 -15   61.99    5.60
  -1   1 -15   62.09    5.50
   1  -1  15   71.49    8.20
  -1  -1 -15   58.29    5.30
   1   1 -15   59.29    5.60
   1  -1  15   52.29    6.30
  -1   1  15   60.89    7.20
  -1   1  15   59.39    8.60
  -2  -1  15   55.49    6.50
   2  -1 -15   78.79    6.10
   2   1  15   73.49    7.50
  -2  -1  15   71.69    9.00
  -2   1 -15   73.19    5.80
  -2   1  15   67.99    7.40
   2   1 -15   72.29    5.90
   2  -1  15   72.69    7.80
  -2  -1 -15   90.09    8.80
  -2   1  15   83.39    9.50
   3   1  15   10.90    2.90
  -3   1 -15   11.70    2.50
   3  -1 -15   14.60    2.50
   3   1  15   12.80    3.40
  -3  -1  15   11.90    3.70
   3  -1  15   13.40    3.30
   3   1 -15   12.30    2.40
  -3   1  15   14.00    3.40
  -3  -1 -15    8.60    2.00
   3  -1  15   12.50    3.10
  -3   1  15   17.30    4.90
   4   1  15   12.90    3.10
  -4  -1  15   13.00    3.70
   4   1  15   12.40    3.00
   4  -1 -15   13.80    2.30
   4   1 -15   16.10    2.70
  -4   1  15   16.20    4.00
   4  -1  15   13.20    2.80
   4  -1  15   13.30    3.10
  -4   1  15   13.80    3.20
   5   1  15   22.10    3.40
  -5  -1  15   23.70    4.00
   5  -1 -15   31.10    3.00
   5   1  15   28.70    4.20
   5  -1  15   26.70    3.80
   5  -1  15   26.90    3.90
   5   1 -15   28.40    3.00
   6  -1 -15   44.20    3.40
   6   1  15   44.90    5.00
   6  -1  15   32.00    4.50
   6   1 -15   44.40    3.40
   6  -1  15   56.39    7.00
   0   1  16   -0.30    1.20
   0  -1 -16    0.60    1.10
   0   1 -16    0.30    1.00
   0  -1  16    0.60    1.40
   0   1  16   -0.30    1.20
   0  -1  16    0.10    1.40
  -1  -1  16    6.90    3.00
   1  -1 -16    9.10    2.10
  -1  -1  16    6.00    2.10
   1   1  16    9.00    2.80
   1   1  16   10.00    2.80
  -1   1 -16    8.10    1.90
   1  -1  16    6.90    2.70
   1   1 -16   10.40    2.20
  -1   1  16   11.80    3.20
  -1  -1 -16    9.90    2.00
  -1   1  16    9.50    2.60
   1  -1  16    9.10    2.30
  -2   1 -16    3.90    1.40
   2   1  16    6.70    2.50
  -2  -1  16    5.40    2.30
   2  -1 -16    6.00    2.00
   2   1  16    3.80    2.00
  -2  -1  16    1.30    2.00
  -2  -1 -16    3.00    1.30
   2  -1  16    2.40    1.50
  -2   1  16    4.70    2.40
   2   1 -16    5.60    1.70
   2  -1  16    4.10    2.00
  -2   1  16    4.80    2.00
  -3   1 -16   13.30    2.00
   3   1  16   18.80    3.30
   3   1  16   19.00    3.30
  -3  -1  16   20.80    4.10
   3  -1 -16   19.70    2.50
  -3   1  16   20.80    4.20
   3  -1  16   18.20    3.10
   3  -1  16   17.50    3.30
  -3   1  16   16.10    3.20
  -3  -1 -16   18.30    2.40
   3   1 -16   20.80    2.60
   4   1  16   23.70    3.50
   4   1  16   21.00    3.30
   4  -1 -16   24.80    2.60
  -4  -1  16   24.80    4.00
   4  -1  16   19.70    3.00
  -4   1  16   23.00    4.10
   4   1 -16   24.70    2.70
   4  -1  16   26.20    3.70
   5   1  16   37.30    3.90
   5  -1 -16   28.20    2.60
   5  -1  16   28.30    4.80
   5  -1  16   25.20    3.20
   5   1 -16   29.60    2.60
   0   1  17   14.10    3.10
   0   1 -17   12.30    2.30
   0  -1  17   16.30    2.90
   0  -1  17   16.90    3.40
   0  -1 -17   17.50    2.20
   0   1  17   16.10    3.00
   1   1  17  223.58   14.30
  -1  -1  17  273.47   15.60
   1   1  17  244.48   14.40
   1  -1 -17  260.97   12.60
  -1   1  17  196.78   13.40
   1  -1  17  238.68   14.90
  -1   1  17  234.28   14.90
  -1  -1 -17  261.37   12.90
   2  -1 -17   15.80    2.20
   2   1  17   15.20    2.90
  -2  -1  17   11.50    2.70
  -2   1 -17   11.40    1.70
   2   1  17   12.50    2.50
   2  -1  17   10.40    2.40
   2  -1  17   13.80    2.70
  -2  -1 -17   10.40    1.60
  -2   1  17   10.30    2.30
  -2   1  17   16.40    4.00
   2   1 -17   15.10    2.00
  -3  -1  17   64.19    6.00
   3   1  17   73.89    5.80
   3  -1 -17   67.39    4.40
   3   1  17   53.09    6.50
   3  -1  17   58.49    5.40
  -3   1  17   60.99    6.00
   3  -1  17   57.09    5.10
   3   1 -17   71.69    4.60
   0   2   0   54.99    3.10
   0  -2   0   57.69    3.10
   0   2   0   57.19    3.80
   1   2   0    6.20    0.70
   1   2   0    5.60    1.20
  -1   2   0    6.60    1.40
  -1   2   0    8.00    1.00
   1  -2   0    7.10    1.30
   1  -2   0    8.10    1.60
   2  -2   0 4479.45  202.98
   2  -2   0 4973.30  202.48
   2   2   0 4874.71  202.28
  -2   2   0 4815.12  201.98
  -2  -2   0 4852.41  201.58
   2   2   0 4541.55  201.58
  -2   2   0 4874.61  203.08
   3  -2   0   13.20    1.70
   3   2   0   13.40    1.30
   3  -2   0    9.90    2.00
  -3   2   0   12.10    1.90
   4  -2   0  709.63   32.90
   4  -2   0  777.82   33.90
   4   2   0  744.03   32.50
   5  -2   0   32.80    2.80
  -5  -2   0   31.00    5.20
   5   2   0   32.70    2.40
   5   2   0   27.00    2.30
   5  -2   0   33.80    3.20
  -5   2   0   27.50    5.40
   6   2   0 1151.98   46.40
   6  -2   0 1068.09   47.20
   6  -2   0 1084.19   48.10
  -6  -2   0  993.40   52.99
  -6   2   0 1069.09   54.69
   6   2   0 1039.30   46.10
  -7  -2   0   11.90    3.80
   7  -2   0   13.40    2.10
  -7   2   0   13.90    4.20
   7   2   0   12.70    1.70
  -8  -2   0  362.56   23.50
   8   2   0  335.67   16.10
  -8   2   0  384.76   27.70
   8  -2   0  334.77   17.10
   9   2   0    2.40    1.00
  -9   2   0    2.40    3.20
  -9  -2   0    4.50    3.20
 -10  -2   0  144.59   13.40
 -10   2   0  167.18   15.20
 -11  -2   0   23.70    4.30
 -11   2   0   27.30    5.40
 -12  -2   0   55.39    5.10
 -12   2   0   57.69    6.00
   0   2   1    1.90    0.60
   0  -2   1    0.10    0.50
   0  -2   1    1.50    0.60
   0   2   1    5.20    1.20
   0  -2  -1    0.20    0.60
   0  -2   1    0.80    0.70
   1   2   1  699.03   33.60
   1   2   1  723.53   31.70
  -1   2   1  748.13   33.00
   1   2  -1  700.93   31.50
   1  -2   1  781.22   33.00
  -1  -2  -1  732.83   31.70
  -1   2   1  734.63   31.80
   1  -2   1  747.93   33.60
  -1   2   1  760.72   32.40
   2   2   1   81.29    5.10
  -2  -2   1   85.69    3.90
   2   2   1   86.09    4.20
   2  -2  -1   82.49    4.60
  -2   2  -1   78.29    5.30
   2  -2   1   85.39    5.60
   2  -2   1   90.99    5.00
  -2   2   1   83.09    4.40
  -2   2   1   86.29    5.30
   3   2   1  205.98    9.40
   3  -2  -1  205.08   10.00
   3   2   1  217.18   10.60
   3  -2  -1  208.08   10.80
  -3   2  -1  213.28   10.90
   3  -2   1  197.78   10.40
  -3   2   1  213.78   10.30
   3  -2   1  220.08   11.40
  -3   2   1  208.68    9.70
  -3  -2  -1  202.68    9.50
   4  -2  -1  347.17   16.80
   4  -2  -1  334.17   15.90
   4   2   1  340.87   15.70
   4   2   1  347.97   16.40
   4   2  -1  347.37   15.00
   4  -2   1  330.07   16.80
   4  -2   1  357.06   17.30
   5   2   1   62.59    4.30
   5  -2  -1   58.69    4.00
  -5  -2   1   53.69    6.90
  -5   2  -1   52.79    7.30
   5   2   1   55.49    3.70
  -5  -2  -1   55.09    6.90
   5  -2   1   64.79    5.10
  -5   2   1   60.19    8.00
   5   2  -1   64.89    2.80
   5  -2   1   55.89    4.30
   6  -2  -1  385.96   18.90
   6   2   1  397.36   18.80
  -6  -2   1  412.66   25.00
  -6   2  -1  389.16   25.30
   6   2   1  437.56   19.40
  -6   2   1  409.16   26.40
   6  -2   1  423.86   19.60
  -6  -2  -1  407.26   24.70
   6  -2   1  420.76   20.40
   6   2  -1  389.56   17.60
   7  -2  -1  981.00   43.30
  -7  -2   1  945.41   50.19
  -7   2  -1  965.40   51.09
   7   2   1  991.90   43.10
   7   2   1  979.00   43.10
   7  -2   1 1051.59   44.80
  -7  -2  -1  933.21   50.09
   7  -2   1  990.90   43.80
  -7   2   1  959.70   54.29
   7   2  -1  955.30   41.90
  -8  -2   1   27.30    5.70
   8   2   1   23.20    2.50
  -8   2  -1   25.00    6.00
   8   2  -1   24.10    1.70
   8  -2   1   26.60    2.80
  -8  -2  -1   26.40    5.30
  -8   2   1   21.60    5.40
  -9   2  -1   28.20    5.80
   9   2   1   28.50    3.00
  -9  -2   1   24.60    5.40
  -9  -2  -1   24.30    5.40
  -9   2   1   29.00    6.50
   9  -2   1   26.50    3.20
 -10   2  -1    5.80    3.50
 -10  -2   1    6.00    2.80
 -10  -2  -1    6.10    3.30
 -10   2   1    5.90    3.80
 -11   2  -1    2.90    1.90
 -11  -2   1    4.30    2.40
 -11   2   1    3.70    2.50
  11  -2   1    1.40    1.90
 -11  -2  -1    3.50    2.10
 -12   2  -1    1.10    1.30
 -12  -2   1    1.30    1.90
 -12  -2  -1    1.60    1.20
 -12   2   1    1.30    1.40
   0  -2   2   44.50    3.50
   0   2   2   42.20    3.90
   0   2   2   45.90    3.70
   0   2   2   42.60    2.80
   0  -2   2   44.40    3.10
   1   2   2  534.95   23.70
  -1  -2   2  517.45   23.50
  -1  -2   2  535.75   24.20
   1   2   2  537.45   25.20
   1   2   2  562.64   24.60
  -1   2   2  541.65   25.10
   1   2  -2  545.95   23.90
   1  -2   2  534.95   25.10
  -1  -2  -2  532.15   23.80
  -1   2   2  545.05   23.70
  -1   2   2  546.55   24.40
   1  -2   2  552.74   24.40
   2   2   2 1389.56   59.99
   2   2   2 1376.06   60.69
   2   2   2 1458.75   61.59
  -2  -2   2 1400.56   59.59
   2   2  -2 1408.16   59.69
   2  -2   2 1338.17   61.79
   2  -2   2 1401.06   60.89
  -2   2   2 1372.76   59.99
  -2   2   2 1379.46   61.19
  -2  -2  -2 1422.36   60.19
   2   2  -2 1465.45   61.09
   3   2   2 3466.75  147.39
   3   2   2 3317.07  146.59
   3  -2  -2 3264.07  147.59
   3   2   2 3523.35  148.29
   3   2  -2 3519.65  146.99
  -3   2   2 3430.46  147.09
   3  -2   2 3349.06  147.79
  -3   2   2 3752.52  147.39
   3  -2   2 3476.35  148.99
   4   2   2   71.69    4.70
   4   2   2   68.79    5.20
   4  -2  -2   66.89    4.20
  -4   2  -2   60.79    4.80
   4  -2   2   75.69    5.00
   4  -2   2   77.79    7.20
   4   2  -2   71.89    3.70
  -4   2   2   72.19    3.90
  -5  -2   2   68.69    8.20
   5  -2  -2   67.49    4.30
  -5   2  -2   65.89    7.90
   5   2   2   69.89    5.20
   5   2   2   70.79    4.70
   5  -2   2   67.49    4.60
  -5  -2  -2   70.89    8.10
   5  -2   2   67.69    5.80
  -5   2   2   56.79   12.40
   5  -2   2   72.39    5.00
  -5   2   2   72.19    8.20
   6   2   2  336.27   16.00
  -6  -2   2  322.07   21.30
  -6   2  -2  323.27   21.60
   6   2   2  341.87   16.70
  -6  -2  -2  335.07   21.10
  -6   2   2  319.27   22.80
   6  -2   2  305.27   16.30
   6  -2   2  326.47   17.40
   7   2   2   78.59    5.60
   7   2   2   81.59    5.60
  -7  -2   2   79.29    9.40
  -7   2  -2   80.79    9.60
  -7   2   2   80.79   10.90
  -7  -2  -2   85.59    9.20
   7  -2   2   74.29    5.70
   7  -2   2   73.49    6.20
  -8   2  -2  174.28   15.30
   8   2   2  158.98    9.10
   8   2   2  154.18    9.00
  -8  -2   2  174.48   14.70
   8  -2   2  163.58    9.60
   8  -2   2  173.78   10.50
  -8  -2  -2  165.78   15.20
  -8   2   2  153.28   16.10
  -9  -2   2  110.09   11.60
  -9   2  -2  139.69   13.90
   9   2   2  108.99    6.80
   9  -2   2   98.89    7.00
  -9  -2  -2  133.89   11.60
  -9   2   2  112.59   13.50
  10   2   2   26.30    3.00
 -10   2  -2   39.20    6.80
 -10  -2   2   35.90    5.80
 -10  -2  -2   42.90    6.30
  10  -2   2   30.80    3.70
 -10   2   2   47.60    7.70
 -11   2  -2  313.27   19.50
 -11  -2   2  331.77   18.70
 -11   2   2  289.87   21.00
  11  -2   2  286.37   16.30
 -11  -2  -2  271.17   18.30
 -12  -2   2   43.20    4.40
 -12   2  -2   55.99    5.20
 -12   2   2   42.90    5.40
 -12  -2  -2   48.30    4.60
   0   2   3    0.90    1.20
   0   2   3    0.80    1.50
   0  -2   3    1.20    1.40
   0  -2   3    0.10    0.80
   0   2   3    0.60    0.60
  -1  -2   3  999.30   43.40
  -1  -2   3  931.91   42.30
   1   2   3  975.90   42.50
   1   2   3  996.40   43.60
   1   2   3  918.81   44.20
   1  -2   3  988.80   43.30
  -1   2   3  980.50   43.20
  -1   2   3  985.10   42.40
  -1   2   3 1055.29   44.40
   1  -2   3  965.80   44.30
  -2  -2   3 1828.02   78.19
   2   2   3 1865.01   79.79
   2   2   3 1864.51   78.69
   2   2   3 1753.52   80.59
  -2  -2   3 1940.81   78.29
   2  -2   3 1818.32   79.69
  -2  -2  -3 1769.92   78.79
  -2   2   3 1850.81   78.49
   2  -2   3 1796.42   80.79
   2   2  -3 1802.02   78.69
  -2   2   3 1898.01   80.09
   3   2   3  950.80   41.50
  -3  -2   3  915.11   38.50
   3   2   3  891.41   40.30
  -3  -2   3  871.01   38.50
   3   2   3  843.22   39.30
  -3  -2  -3  903.31   39.60
   3  -2   3  913.41   41.70
   3  -2   3  909.21   40.50
   3   2  -3  890.41   39.00
  -3   2   3  914.71   39.10
  -3   2   3  932.61   40.00
   4   2   3  790.02   34.60
   4  -2  -3  725.43   34.70
   4   2   3  742.63   33.50
   4   2   3  758.92   35.40
   4   2  -3  784.92   33.80
   4  -2   3  778.12   34.00
  -4   2   3  747.73   33.10
   4  -2   3  761.52   34.80
   4   2  -3  785.92   32.80
   4  -2   3  734.63   35.90
  -5   2  -3   13.90    5.10
  -5  -2   3   21.60    5.00
   5   2   3    9.10    2.00
   5   2   3   15.40    2.80
  -5   2  -3    1.50    2.90
  -5  -2  -3   14.00    3.60
   5   2  -3   12.40    1.20
   5  -2   3   14.70    2.70
   5  -2   3   16.80    2.70
   5  -2   3   14.30    2.60
   5   2  -3   12.50    1.50
  -5   2   3   11.00    3.70
  -6  -2   3  838.92   45.10
   6   2   3  855.01   39.20
  -6   2  -3  877.91   45.10
   6   2   3  862.01   40.30
  -6   2   3  889.31   47.60
   6  -2   3  885.31   41.00
   6  -2   3  848.52   39.60
  -6  -2  -3  857.21   44.20
   6   2  -3  873.81   37.50
  -6   2   3  869.91   45.20
   7   2   3  158.38    9.60
  -7   2  -3  159.48   14.20
  -7  -2   3  168.98   14.30
   7   2   3  158.88   10.10
   7  -2   3  170.58   10.10
   7  -2   3  166.68   10.80
  -7   2   3  165.78   15.40
  -7  -2  -3  175.78   13.90
   8   2   3   53.99    5.20
   8   2   3   48.50    4.40
  -8   2  -3   55.49    8.00
  -8  -2   3   56.09    7.90
   8  -2   3   59.19    5.20
   8  -2   3   59.59    5.70
  -8   2   3   63.89    9.60
  -8  -2  -3   54.89    7.90
  -9  -2   3  179.88   15.40
   9   2   3  194.48   10.80
  -9   2  -3  201.48   15.80
   9  -2   3  195.98   11.20
   9  -2   3  171.98   11.50
  -9  -2  -3  226.18   16.50
  -9   2   3  182.78   17.00
  10   2   3   63.09    5.10
 -10  -2   3   67.39    8.10
 -10   2  -3   73.09    8.20
 -10  -2  -3   73.69    8.30
  10  -2   3   60.79    6.30
  10  -2   3   73.99    5.70
 -10   2   3   97.69   11.90
 -11  -2   3   33.90    4.70
 -11   2  -3   42.20    5.80
 -11  -2  -3   39.80    5.20
 -11   2   3   39.00    5.90
 -12   2  -3  102.49    9.10
 -12  -2   3   68.69    5.80
 -12   2   3   84.69    9.40
 -12  -2  -3   91.19    7.90
   0  -2   4 2428.26  101.79
   0  -2   4 2321.27  103.59
   0   2   4 2439.66  102.99
   0  -2   4 2383.26  102.39
   0   2   4 2227.88  103.99
   0   2   4 2460.85  101.79
  -1  -2   4  241.38   14.90
   1   2   4  242.28   13.50
  -1  -2   4  230.98   11.20
   1   2   4  230.38   11.40
   1   2   4  228.58   12.40
  -1   2   4  250.07   12.20
   1  -2   4  239.48   12.40
  -1   2   4  234.68   13.20
   1  -2   4  240.18   13.30
  -1   2   4  225.78   11.30
   2   2   4 1049.00   46.60
   2   2   4 1010.00   47.80
   2   2   4 1037.20   45.30
  -2  -2   4 1033.30   45.50
  -2  -2   4 1063.39   44.90
  -2   2   4 1006.40   45.40
   2  -2   4 1044.80   45.50
  -2   2   4 1056.59   47.20
   2  -2   4 1016.50   46.40
   2  -2   4 1063.99   48.60
  -2   2   4 1027.10   45.10
   3   2   4 1720.43   76.69
  -3  -2   4 1780.52   75.89
   3   2   4 1846.12   78.09
   3   2   4 1660.43   78.89
  -3   2   4 1782.82   76.29
   3   2  -4 1758.02   76.89
   3  -2   4 1788.42   79.49
   3  -2   4 1753.82   77.99
   3  -2   4 1805.22   76.99
  -3   2   4 1903.11   77.69
   4   2   4  168.98    9.50
   4   2   4  179.18   11.20
   4   2   4  177.48   10.20
  -4  -2  -4  175.38   12.20
   4   2  -4  181.78    9.00
   4  -2   4  167.08   11.30
   4  -2   4  179.18   10.30
  -4   2   4  174.58    8.50
   4  -2   4  178.28    9.50
  -4   2   4  173.88   13.50
  -5  -2   4  270.27   18.90
  -5   2  -4  275.77   18.10
   5   2   4  274.67   15.70
   5   2   4  295.67   14.90
  -5  -2   4  281.57   18.20
   5   2   4  286.57   14.10
  -5  -2  -4  272.77   17.70
  -5   2   4  293.57   12.80
   5   2  -4  266.67   13.20
   5  -2   4  255.77   15.90
   5  -2   4  286.07   14.20
  -5   2   4  293.67   19.50
   5  -2   4  275.97   14.90
   6   2   4    2.20    1.60
   6   2   4    0.20    1.30
  -6  -2   4    1.00    2.10
  -6   2  -4    1.50    2.10
  -6  -2  -4    2.90    2.20
  -6   2   4    3.70    3.10
   6   2  -4    1.90    1.10
   6  -2   4    4.10    2.20
  -6   2   4    1.40    2.40
   6  -2   4    2.30    2.00
  -7   2  -4  342.97   22.50
  -7  -2   4  332.67   22.60
   7   2   4  348.57   18.50
   7   2   4  338.17   17.50
   7  -2   4  352.26   18.00
   7  -2   4  368.66   19.30
  -7  -2  -4  323.57   22.50
   7   2  -4  311.97   15.50
  -7   2   4  345.17   25.30
   8   2   4  148.39    9.50
  -8  -2   4  155.58   13.90
   8   2   4  154.98   10.30
  -8   2  -4  150.48   13.30
  -8  -2  -4  195.08   14.90
   8  -2   4  137.89   10.10
  -8   2   4  168.78   16.50
   8  -2   4  148.69    9.80
  -9   2  -4   13.80    4.10
  -9  -2   4   13.00    3.90
   9   2   4    9.20    2.40
   9  -2   4    9.40    2.30
  -9  -2  -4   14.00    3.90
  -9   2   4   17.10    5.50
   9  -2   4   11.80    3.30
   9  -2   4   10.50    2.80
 -10  -2   4   81.59    9.10
 -10   2  -4  111.29   10.30
 -10   2   4  114.29   12.90
 -10  -2  -4  111.19   10.60
 -11   2  -4   19.50    3.30
 -11  -2   4   15.40    3.10
  11   2   4   11.70    2.10
 -11  -2  -4   16.80    3.20
 -11   2   4   16.60    4.10
 -12  -2   4   30.60    3.90
 -12   2  -4   28.00    3.20
 -12   2   4   32.50    4.20
 -12  -2  -4   37.80    3.60
   0  -2   5   -1.50    1.40
   0  -2   5    0.00    0.80
   0   2   5    0.90    1.30
   0   2   5    1.10    1.20
   0   2   5    2.10    1.80
   0  -2   5    1.20    1.50
  -1  -2   5    6.40    1.80
  -1  -2   5    5.00    1.20
   1   2   5    7.30    2.20
  -1  -2   5    4.00    1.40
   1   2   5    7.30    1.40
   1   2   5    6.60    2.20
  -1   2   5    4.80    1.10
  -1   2   5    5.70    1.80
  -1   2   5    8.90    2.20
   1  -2   5    2.20    1.90
   1  -2   5    6.40    2.00
   2   2   5   19.50    2.40
   2   2   5   14.30    2.70
  -2  -2   5   19.00    1.90
   2   2   5   19.10    3.40
  -2  -2   5   17.10    2.20
  -2   2   5   20.80    2.10
  -2   2   5   19.30    3.00
   2  -2   5   18.30    3.20
  -2   2   5   18.30    3.00
   2  -2   5   11.00    3.00
   2  -2   5   19.10    2.20
   3   2   5  391.76   21.50
   3   2   5  407.56   20.40
   3   2   5  410.66   19.00
  -3  -2   5  407.56   18.10
   3   2  -5  371.86   19.60
  -3   2   5  406.56   20.00
   3  -2   5  400.76   20.20
  -3   2   5  405.06   18.50
   3  -2   5  408.26   19.20
   3  -2   5  412.56   21.80
  -4   2  -5  159.38   11.70
  -4  -2   5  163.08    7.70
   4   2   5  177.38   10.30
   4   2   5  170.68   11.40
   4   2   5  159.28    8.80
  -4  -2   5  162.88    7.60
   4   2  -5  145.69    9.20
  -4   2   5  169.78    8.30
  -4  -2  -5  157.38   11.50
   4  -2   5  177.98    9.30
   4  -2   5  157.98   11.10
  -4   2   5  175.28   13.70
  -4   2   5  161.28   13.30
   4  -2   5  174.18   10.30
  -5  -2   5   26.50    5.20
   5   2   5   30.90    3.80
   5   2   5   25.70    3.80
  -5  -2   5   29.10    6.40
  -5   2  -5   25.70    4.50
  -5   2   5   32.60    5.70
  -5  -2  -5   26.50    4.40
   5   2  -5   23.40    3.60
  -5   2   5   32.50    5.90
   5  -2   5   27.50    4.20
  -5   2   5   32.30    2.30
   5  -2   5   30.50    3.60
   5  -2   5   38.30    3.90
   6   2   5  793.32   39.40
   6   2   5  813.32   37.80
   6   2   5  749.23   38.80
  -6   2  -5  831.02   41.70
  -6  -2   5  849.72   43.50
  -6  -2  -5  775.22   40.70
   6  -2   5  789.42   37.70
  -6   2   5  803.22   43.40
  -6   2   5  834.22   46.10
   6  -2   5  810.82   39.60
  -7   2  -5  626.34   35.10
  -7  -2   5  640.74   36.40
   7   2   5  705.43   32.60
   7   2   5  628.84   30.80
   7  -2   5  653.63   31.20
  -7   2   5  614.04   38.90
   7  -2   5  637.94   32.60
  -7  -2  -5  659.93   35.90
   7  -2   5  625.24   33.60
  -8  -2   5  169.98   14.90
  -8   2  -5  184.58   14.40
   8   2   5  190.08   11.50
   8   2   5  203.28   12.50
  -8  -2  -5  177.68   13.70
  -8   2   5  200.68   17.90
   8  -2   5  186.78   12.40
   8  -2   5  166.88   12.90
   8  -2   5  219.88   13.90
   9   2   5   68.29    7.00
  -9   2  -5   89.29    9.50
   9   2   5   84.79    6.40
  -9  -2   5   82.69    9.10
  -9  -2  -5  101.29   10.50
   9  -2   5   72.89    7.40
   9  -2   5   79.89    6.30
   9  -2   5   74.39    7.00
  -9   2   5  104.09   11.70
 -10  -2   5   85.59    8.60
 -10   2  -5   88.29    8.20
  10   2   5   80.29    7.30
  10  -2   5   71.79    6.50
 -10   2   5   87.39   10.50
 -10  -2  -5   90.19    8.50
 -11  -2   5    8.30    2.20
 -11   2  -5    8.80    2.10
  11   2   5    5.90    1.80
 -11  -2  -5   14.20    3.00
 -11   2   5    9.00    2.80
 -12   2  -5    1.30    0.90
 -12   2   5    2.00    1.60
 -12  -2  -5    1.20    0.90
   0   2   6 3911.51  163.08
   0  -2   6 3764.42  162.38
   0   2   6 3567.54  164.78
   0  -2   6 3624.54  161.38
   0   2   6 3793.52  161.58
   0  -2   6 4032.30  164.58
  -1  -2   6   93.09    6.20
   1   2   6   97.79    8.20
   1   2   6   96.09    7.10
   1   2   6  100.19    6.10
  -1  -2   6   98.29    7.40
  -1  -2   6   94.79    5.80
   1  -2   6   93.09    6.10
  -1   2   6   99.29    8.00
  -1   2   6  104.59    7.20
   1  -2   6   97.79    8.00
  -1   2   6   94.19    5.80
   1  -2   6   94.99    6.90
   2   2   6  437.16   24.70
   2   2   6  451.05   21.70
  -2  -2   6  463.45   21.10
   2   2   6  427.86   24.70
  -2  -2   6  472.45   22.70
   2   2   6  480.35   23.40
   2  -2   6  473.25   27.20
  -2   2   6  465.25   21.30
  -2   2   6  452.15   22.00
  -2   2   6  472.65   27.00
  -2   2   6  458.95   23.60
   2  -2   6  469.15   23.90
   2  -2   6  418.66   24.00
   2  -2   6  498.85   21.90
   3   2   6  138.09    9.10
  -3  -2   6  130.49   11.30
   3   2   6  137.79   10.20
   3   2   6  139.79    7.90
  -3  -2   6  139.09    7.10
   3  -2   6  136.29    8.00
   3  -2   6  135.59    9.00
  -3   2   6  143.59   17.00
  -3   2   6  141.89    7.40
  -3   2   6  132.49    8.80
  -3  -2  -6  129.29    9.20
   3  -2   6  116.69    9.90
  -3   2   6  127.09   11.90
   4  -2  -6 2769.92  113.39
  -4  -2   6 2570.94  110.49
   4   2   6 2532.15  115.29
   4   2   6 2606.34  111.99
  -4  -2   6 2553.14  118.29
   4   2   6 2579.34  113.59
  -4   2  -6 2516.55  114.69
  -4   2   6 2547.65  111.09
   4  -2   6 2580.14  116.09
  -4   2   6 2652.03  119.19
   4  -2   6 2548.34  113.59
   4  -2   6 2621.64  112.19
  -4   2   6 2670.03  119.39
   5   2   6  266.37   16.60
  -5  -2   6  291.87   19.50
   5   2   6  268.27   16.40
  -5  -2   6  269.57   17.70
  -5  -2   6  266.57   18.90
   5  -2  -6  258.67   14.90
  -5   2  -6  288.87   17.30
   5   2   6  286.37   15.60
   5  -2   6  284.57   15.60
  -5   2   6  276.27   19.70
  -5  -2  -6  250.07   16.60
  -5   2   6  277.87   13.00
   5  -2   6  277.57   17.40
   5  -2   6  292.17   14.80
   5  -2   6  274.17   16.90
  -5   2   6  278.67   19.80
  -6  -2   6  889.51   47.20
  -6  -2   6  912.31   47.10
  -6   2  -6  855.41   44.80
   6   2   6  910.11   42.40
   6   2   6  857.01   43.30
   6  -2  -6  864.41   41.10
   6   2   6  933.81   44.50
   6  -2   6  920.11   44.40
  -6  -2  -6  921.11   44.80
   6  -2   6  924.71   42.50
  -6   2   6  956.00   48.80
   6  -2   6  925.11   45.20
  -7   2  -6   52.69    6.70
   7   2   6   39.00    5.30
  -7  -2   6   50.99    7.50
   7   2   6   59.59    5.80
   7  -2   6   48.90    5.80
   7  -2   6   47.50    5.00
  -7   2   6   57.89    9.30
  -7   2   6   50.99    7.90
   7  -2   6   49.50    6.20
  -7  -2  -6   49.10    6.60
  -8  -2   6  879.91   50.19
   8   2   6  902.01   42.20
   8   2   6  859.21   43.30
  -8   2  -6  916.31   45.50
  -8  -2  -6  970.40   47.40
   8  -2   6  874.51   42.10
  -8   2   6  939.41   52.69
   8  -2   6  849.72   43.30
   9   2   6  152.28   14.60
  -9   2  -6  142.39   11.30
   9   2   6  133.69    8.90
  -9  -2   6  130.39   11.80
   9  -2   6  147.39   12.50
  -9   2   6  151.98   15.00
   9  -2   6  140.29    9.50
  -9  -2  -6  144.19   11.40
   9  -2   6  125.09    9.90
  10   2   6   44.60    4.70
 -10  -2   6   46.60    5.70
 -10   2  -6   48.90    5.60
 -10   2   6   50.69    8.00
  10  -2   6   40.90    4.60
 -10  -2  -6   58.19    8.40
 -11   2  -6   24.10    3.10
 -11  -2   6   20.80    3.00
  11   2   6   19.80    2.70
 -11   2   6   30.20    4.50
   0  -2   7    1.00    1.70
   0   2   7   -1.00    1.60
   0  -2   7   -2.10    2.20
   0   2  -7    0.10    1.90
   0  -2   7   -1.80    1.60
   0   2   7    0.60    1.00
   0   2   7   -0.60    1.80
   0  -2   7    0.50    1.10
   0   2   7    1.70    1.90
   0   2   7    1.60    1.70
   0  -2  -7    0.40    1.40
  -1  -2   7   46.40    5.90
   1   2   7   54.09    6.00
   1   2   7   52.99    4.40
   1   2   7   59.39    6.40
   1   2   7   59.99    7.30
  -1   2  -7   49.80    4.90
  -1  -2   7   63.09    4.30
  -1  -2   7   52.99    5.60
  -1  -2   7   46.60    5.40
   1  -2  -7   50.89    5.30
  -1  -2  -7   57.49    5.10
  -1   2   7   50.79    6.40
   1  -2   7   50.49    5.00
   1  -2   7   54.79    6.70
   1  -2   7   51.29    6.00
  -1   2   7   54.99    4.30
  -1   2   7   42.00    6.60
  -1   2   7   48.40    5.70
   1  -2   7   56.99    4.30
   1  -2   7   54.69    6.30
  -1   2   7   57.89    6.90
   1   2  -7   51.79    4.80
  -2  -2   7   52.69    3.70
  -2  -2   7   47.90    5.10
   2   2   7   46.80    5.10
   2   2   7   58.79    6.00
   2   2   7   44.30    5.60
  -2   2  -7   43.80    6.90
   2   2   7   49.60    6.20
   2  -2  -7   44.80    4.90
   2   2   7   49.60    4.20
  -2  -2  -7   45.50    4.60
  -2   2   7   43.60    5.20
   2   2  -7   47.00    4.50
  -2   2   7   46.40    6.90
  -2  -2  -7   48.40    5.30
   2  -2   7   46.00    5.10
   2  -2   7   49.10    4.20
   2  -2   7   47.40    5.90
  -2   2   7   48.70    3.90
   2  -2   7   45.80    5.60
   3   2   7  191.28   13.10
  -3   2  -7  201.88   11.70
  -3  -2   7  209.18   10.00
   3  -2  -7  159.08   13.80
   3   2   7  197.48   13.10
   3   2   7  208.88   11.00
  -3  -2   7  205.68   15.20
   3   2   7  213.08   12.50
   3   2   7  189.18   13.40
  -3   2  -7  190.68   11.70
  -3   2   7  196.88   10.20
  -3  -2  -7  208.28   12.60
   3  -2   7  188.88   13.60
  -3   2   7  207.18   15.70
  -3  -2  -7  189.28   11.30
   3   2  -7  188.58   11.20
   3  -2   7  192.88   13.40
  -3   2   7  185.78   15.10
   3  -2   7  207.38   12.20
   3  -2   7  208.68   11.10
   4   2   7  274.67   15.40
  -4  -2   7  281.57   12.60
  -4  -2   7  270.97   17.80
   4   2   7  254.57   16.10
  -4   2  -7  255.47   14.20
  -4  -2   7  275.97   19.30
   4   2   7  268.17   17.00
  -4   2  -7  245.88   15.10
   4   2   7  269.67   13.90
   4  -2  -7  250.67   14.10
  -4  -2  -7  259.37   15.60
  -4   2   7  270.47   19.60
   4   2  -7  254.17   14.00
   4  -2   7  254.57   16.50
  -4  -2  -7  254.37   14.20
   4  -2   7  282.27   14.30
  -4   2   7  273.97   19.40
   4  -2   7  271.57   17.00
  -4   2   7  255.97   12.80
   4  -2   7  261.57   15.10
  -5   2  -7   45.30    5.30
   5   2   7   41.70    5.60
  -5  -2   7   42.40    6.80
  -5  -2   7   49.50    7.20
   5  -2  -7   40.50    4.20
   5   2   7   40.90    4.90
   5   2   7   42.00    5.30
  -5   2   7   43.20    3.30
  -5  -2  -7   39.20    5.10
   5  -2   7   42.30    6.90
  -5   2   7   43.80    7.20
  -5   2   7   47.30    7.30
   5  -2   7   50.89    5.10
   5  -2   7   48.60    5.20
   5  -2   7   40.00    5.60
   6   2   7    4.70    2.20
   6   2   7    4.30    2.50
  -6   2  -7    6.50    2.90
  -6  -2   7    4.50    3.80
   6  -2  -7    5.50    2.60
   6   2   7    7.50    2.80
  -6  -2   7    2.50    3.60
  -6   2   7    7.00    3.90
   6  -2   7    4.20    2.20
   6  -2   7    1.50    1.50
  -6  -2  -7    5.30    2.30
   6  -2   7   -0.50    2.20
  -7  -2   7  183.38   15.10
   7   2   7  186.38   12.00
   7   2   7  201.48   13.50
  -7   2  -7  182.38   13.40
  -7   2   7  199.78   16.70
   7  -2   7  198.18   12.50
   7  -2   7  201.58   13.90
   7  -2   7  169.18   12.90
  -7   2   7  196.88   18.20
  -8  -2   7    4.80    2.70
  -8   2  -7    5.90    2.80
   8   2   7    8.70    2.50
   8   2   7    7.80    3.30
   8  -2   7    4.80    2.50
  -8  -2  -7    5.00    2.40
  -8   2   7    5.50    3.70
   8  -2   7    5.40    2.40
   8  -2   7    3.60    2.40
   9   2   7  244.88   14.70
  -9  -2   7  216.38   15.70
   9   2   7  247.88   13.80
  -9   2  -7  239.48   15.00
   9  -2   7  209.38   14.10
  -9   2   7  253.57   19.50
   9  -2   7  266.07   15.20
   9  -2   7  229.88   13.50
  -9  -2  -7  227.38   15.50
 -10   2  -7  138.59    9.40
 -10  -2   7  116.59    9.50
 -10  -2  -7  134.39   10.10
 -10   2   7  148.49   12.40
 -11   2  -7   12.00    2.00
  11   2   7    9.90    1.80
 -11   2   7   14.40    3.20
  11  -2   7    9.70    2.20
 -11  -2  -7   11.30    2.10
   0   2   8   37.10    5.40
   0   2   8   41.80    3.70
   0   2  -8   41.00    4.30
   0  -2   8   35.10    5.30
   0  -2   8   41.10    5.40
   0  -2   8   39.50    5.00
   0  -2   8   36.80    5.10
   0   2   8   41.50    5.90
   0  -2  -8   46.60    5.00
   0  -2   8   44.10    4.00
   0   2   8   36.30    5.30
   0   2   8   31.30    5.20
  -1  -2   8  121.99    9.40
   1   2   8  127.09   10.60
  -1  -2   8  113.89   10.50
  -1   2  -8  118.19    8.50
   1  -2  -8  123.89    8.50
   1   2   8  129.39   10.30
  -1  -2   8  132.09   10.20
   1   2   8  122.19    9.60
  -1  -2   8  122.89    7.40
   1   2   8  127.99    7.80
   1   2   8  118.09    9.10
   1   2  -8  123.09    8.40
   1  -2   8  134.59    7.80
  -1  -2  -8  120.99    8.60
  -1   2   8  125.69   10.50
   1  -2   8  123.29    9.10
   1  -2   8  123.59    9.20
  -1   2   8  127.89    7.60
  -1   2   8  128.29    9.90
   1  -2   8  112.39    9.90
  -1   2   8  118.89   10.90
   1  -2   8  118.99   10.20
   2   2   8  395.36   22.30
   2   2   8  413.86   19.70
   2   2   8  415.56   21.60
  -2  -2   8  396.86   24.10
   2  -2  -8  391.96   20.30
  -2  -2   8  348.57   22.80
   2   2   8  382.06   22.60
   2   2   8  401.86   23.50
  -2   2  -8  403.46   20.60
  -2   2   8  399.46   24.70
   2  -2   8  390.56   20.90
   2   2  -8  365.16   19.90
   2  -2   8  403.56   19.70
  -2   2   8  395.86   24.30
  -2   2   8  407.16   22.20
   2  -2   8  386.76   22.80
   2  -2   8  403.56   21.80
  -2  -2  -8  393.86   20.50
  -2  -2  -8  469.05   21.40
   2  -2   8  412.16   22.90
  -3   2  -8  221.68   12.80
  -3  -2   8  225.08   16.60
   3   2   8  234.78   13.90
  -3  -2   8  224.88   11.10
   3   2   8  212.18   14.60
  -3   2  -8  230.48   12.90
   3  -2  -8  208.48   12.40
   3   2   8  225.98   12.10
   3   2   8  200.98   14.60
   3   2   8  213.68   14.30
  -3  -2   8  194.68   15.30
  -3  -2  -8  215.38   12.60
   3   2  -8  213.68   12.40
  -3   2   8  208.28   16.70
   3  -2   8  226.48   14.90
  -3   2   8  222.28   17.10
   3  -2   8  218.78   13.30
  -3   2   8  208.88   11.30
  -3  -2  -8  210.28   13.30
   3  -2   8  229.48   12.20
   3  -2   8  210.38   14.80
   4   2   8  168.18   12.10
  -4  -2   8  170.48   14.90
   4  -2  -8  161.58   10.30
   4   2   8  165.88   12.70
  -4  -2   8  174.18    8.70
  -4  -2   8  169.28   13.50
   4   2   8  153.58   12.00
   4   2   8  177.48   11.50
  -4   2  -8  179.48   11.00
   4   2   8  178.98   10.20
  -4   2  -8  158.48   10.40
   4  -2   8  177.38   10.40
  -4   2   8  171.08    9.10
  -4  -2  -8  150.08   10.00
   4  -2   8  169.08   11.30
   4  -2   8  159.38   12.50
   4   2  -8  171.08   10.20
  -4   2   8  186.88   15.60
  -4  -2  -8  148.49   14.90
   5   2   8  866.51   42.20
   5   2   8  882.71   41.00
  -5  -2   8  856.21   44.60
  -5  -2   8  844.82   46.40
   5   2   8  911.81   43.40
   5  -2  -8  877.91   41.30
   5   2   8  816.62   42.60
  -5   2  -8  818.12   40.50
   5  -2   8  918.61   43.60
  -5  -2  -8  824.52   41.30
  -5   2   8  701.43   45.20
   5  -2   8  905.91   41.10
  -5   2   8  848.22   37.60
   5   2  -8  850.61   39.00
   5  -2   8  822.02   42.70
  -5   2   8  835.92   46.60
   5  -2   8  891.11   39.50
   6   2   8    3.20    3.10
   6   2   8    3.10    1.90
   6   2   8    2.00    2.40
  -6   2  -8    3.50    1.80
  -6  -2   8    2.10    2.60
   6  -2  -8    3.60    2.20
   6   2   8    4.00    2.00
  -6  -2   8    1.60    3.20
  -6   2   8    3.60    3.20
   6  -2   8    2.70    1.90
  -6  -2  -8    5.10    2.30
   6  -2   8    2.50    2.00
   6  -2   8    2.10    2.10
   7  -2  -8    4.60    1.90
   7   2   8   -1.40    2.90
   7   2   8    2.90    1.80
   7   2   8    2.00    2.70
  -7  -2   8    1.90    2.70
  -7   2   8    6.20    5.30
   7  -2   8    2.10    2.00
  -7  -2  -8    4.10    2.20
   7  -2   8    6.00    2.40
  -7   2   8    4.40    3.10
   8   2   8  737.23   36.40
   8   2   8  743.03   38.10
  -8   2  -8  793.82   37.60
   8   2   8  733.03   38.00
   8  -2   8  739.83   36.50
   8  -2   8  795.82   38.30
  -8   2   8  843.32   45.00
  -8  -2  -8  711.13   37.50
   8  -2   8  753.12   37.90
   9   2   8    8.20    2.20
  -9   2  -8    7.00    2.10
  -9   2   8    7.70    3.90
  -9  -2  -8    4.90    2.50
   9  -2   8    8.50    2.40
 -10   2  -8  195.88   12.00
  10   2   8  217.18   12.40
 -10  -2  -8  223.48   12.70
 -10   2   8  205.78   14.80
  10  -2   8  212.38   12.70
 -11   2  -8   32.40    3.10
  11  -2   8   36.00    3.30
 -11   2   8   29.60    3.90
 -11  -2  -8   34.10    3.30
   0  -2   9   -0.80    1.20
   0   2   9    2.00    1.60
   0  -2   9    3.70    2.50
   0   2   9   -1.00    1.60
   0   2   9    0.40    1.60
   0   2  -9    0.00    1.80
   0  -2   9    0.70    1.00
   0  -2  -9    1.90    2.20
   0  -2   9    3.40    2.30
   0  -2   9   -2.30    2.50
   0   2   9    2.40    3.60
   0   2   9    0.20    0.90
   1   2   9 1329.07   65.49
  -1  -2   9 1342.57   60.69
   1   2   9 1449.35   65.49
  -1  -2   9 1392.56   63.99
   1   2   9 1469.45   63.49
   1  -2  -9 1295.47   61.89
  -1  -2   9 1388.36   66.29
  -1  -2   9 1433.36   64.89
   1   2   9 1358.56   64.99
   1   2   9 1444.86   61.39
  -1   2  -9 1358.86   62.09
  -1   2   9 1330.37   66.39
   1  -2   9 1343.27   64.79
   1  -2   9 1301.17   65.29
  -1   2   9 1454.55   61.09
  -1  -2  -9 1367.46   62.19
  -1   2   9 1346.87   65.49
  -1   2   9 1369.96   64.89
   1  -2   9 1426.56   63.79
   1   2  -9 1365.96   61.89
   1  -2   9 1352.76   61.09
   2   2   9  471.15   27.00
   2   2   9  516.05   23.70
  -2  -2   9  476.85   27.30
   2   2   9  519.85   25.50
  -2  -2   9  481.55   28.30
   2   2   9  485.95   26.30
  -2  -2   9  478.25   22.70
  -2   2  -9  478.45   24.30
   2  -2  -9  478.45   24.10
   2   2   9  461.35   27.10
  -2   2   9  481.15   29.40
   2  -2   9  452.65   25.30
  -2   2   9  487.05   22.90
   2  -2   9  452.95   26.70
   2  -2   9  484.15   26.90
   2   2  -9  475.15   23.90
   2  -2   9  494.35   25.10
  -2   2   9  486.55   28.40
  -2  -2  -9  478.65   24.30
   2  -2   9  466.25   23.50
   3   2   9  362.96   21.30
   3   2   9  334.37   21.10
  -3  -2   9  357.36   17.20
   3   2   9  377.26   20.30
  -3   2  -9  390.66   19.00
   3  -2  -9  351.06   18.90
   3   2   9  355.96   18.30
  -3  -2   9  332.67   22.20
  -3  -2   9  362.46   23.60
   3   2   9  341.77   21.50
  -3   2  -9  334.77   18.70
  -3  -2  -9  396.16   20.40
  -3   2   9  381.06   24.60
   3  -2   9  361.86   21.70
   3  -2   9  342.07   20.50
   3  -2   9  348.37   18.20
  -3   2   9  361.16   17.50
   3   2  -9  353.46   18.60
   3  -2   9  352.26   21.70
  -3  -2  -9  356.76   18.90
   3  -2   9  351.46   19.90
  -3   2   9  349.87   25.60
  -4  -2   9   31.70    6.50
   4   2   9   27.90    5.00
  -4  -2   9   27.90    2.80
   4   2   9   40.90    5.40
   4   2   9   41.20    5.10
   4   2   9   39.00    5.00
  -4   2  -9   35.20    4.20
   4  -2  -9   33.00    3.90
   4   2   9   34.50    5.40
  -4   2  -9   33.50    4.00
   4  -2   9   39.00    4.10
  -4   2   9   36.40    7.50
  -4   2   9   29.10    3.00
   4  -2   9   41.20    6.10
  -4  -2  -9   30.30    3.80
   4  -2   9   34.30    4.70
   4  -2   9   30.90    5.20
  -4  -2  -9   29.40    4.50
  -4   2   9   27.60    5.90
  -5   2  -9   49.99    5.20
   5   2   9   47.90    6.10
   5   2   9   48.70    5.80
   5   2   9   50.09    6.50
   5  -2  -9   52.89    5.10
  -5  -2   9   46.50    8.00
   5   2   9   56.99    6.50
   5   2  -9   50.59    5.00
  -5   2   9   46.60    7.80
  -5   2   9   45.50    3.80
   5  -2   9   59.49    6.80
   5  -2   9   57.19    6.30
   5  -2   9   43.90    5.90
  -5  -2  -9   48.50    5.70
   6   2   9  194.58   12.30
   6   2   9  177.28   12.60
   6   2   9  148.19   12.30
  -6   2  -9  173.48   11.60
   6   2   9  180.08   13.80
   6  -2  -9  184.48   10.80
  -6  -2  -9  172.48   12.30
   6  -2   9  198.28   12.30
  -6   2   9  150.48   15.20
   6  -2   9  176.08   13.20
   6   2  -9  174.18   10.50
  -7   2  -9  273.67   16.90
   7  -2  -9  303.97   15.80
   7   2   9  312.67   17.60
   7   2   9  305.77   18.70
   7   2   9  298.37   18.20
   7  -2   9  268.37   18.10
  -7  -2  -9  350.06   19.40
  -7   2   9  290.87   22.50
   7  -2   9  298.77   18.70
  -7   2   9  287.27   21.40
   7  -2   9  295.27   17.20
  -8   2  -9  340.07   18.30
   8   2   9  317.17   18.00
   8   2   9  317.17   19.20
   8   2   9  383.16   19.90
   8  -2   9  304.07   19.00
  -8   2   9  344.17   23.30
   8  -2   9  300.37   18.60
  -8  -2  -9  306.77   18.80
   8  -2   9  312.47   17.90
   9   2   9   45.10    4.90
  -9   2  -9   42.90    4.50
   9  -2   9   39.00    4.40
   9  -2   9   44.30    4.90
  -9  -2  -9   41.90    4.80
  -9   2   9   44.50    6.50
  10   2   9   55.39    5.20
 -10   2  -9   44.70    4.20
  10  -2   9   65.79    5.40
 -10   2   9   55.59    5.90
 -10  -2  -9   61.69    5.00
   0  -2  10   43.30    6.20
   0   2  10   40.20    6.40
   0   2  10   42.50    4.50
   0  -2  10   45.00    5.50
   0   2 -10   43.30    4.80
   0  -2  10   43.30    4.30
   0  -2  10   40.80    6.30
   0   2  10   41.60    5.90
   0   2  10   48.60    6.60
   0  -2 -10   44.60    5.00
   1  -2 -10  212.18   12.90
   1   2  10  229.28   15.20
  -1  -2  10  212.08   14.60
  -1   2 -10  206.78   12.70
   1   2  10  205.08   15.40
  -1  -2  10  194.68   11.40
   1   2  10  197.78   15.20
  -1  -2  10  185.98   15.30
   1   2  10  221.58   12.10
  -1   2  10  207.38   15.20
   1  -2  10  220.78   12.00
   1   2 -10  203.98   12.50
  -1   2  10  204.28   15.30
   1  -2  10  190.48   15.50
  -1  -2 -10  214.98   13.00
   1  -2  10  221.78   14.10
   1  -2  10  191.08   14.60
  -1   2  10  201.68   16.00
  -1   2  10  218.38   11.80
   2   2  10  162.08   13.30
   2   2  10  176.08   14.00
   2   2  10  192.08   13.70
   2   2  10  186.88   10.90
  -2  -2  10  174.68    9.90
   2   2  10  169.18   12.60
  -2   2 -10  178.28   11.20
  -2  -2  10  189.08   14.20
  -2  -2  10  181.28   14.80
   2  -2 -10  174.48   11.10
  -2   2  10  172.88   15.20
  -2   2  10  167.88   14.20
  -2   2  10  182.68   10.20
   2  -2  10  174.38   13.50
   2  -2  10  177.08   12.50
   2   2 -10  176.68   11.20
   2  -2  10  172.08   13.40
   2  -2  10  164.68   10.30
  -2  -2 -10  177.18   11.20
   3   2  10  150.98    9.90
  -3  -2  10  155.68   13.90
   3   2  10  156.08   11.20
   3   2  10  149.99   12.60
  -3  -2  10  141.39    8.30
  -3   2 -10  151.18   10.00
   3   2  10  160.78   14.00
   3  -2 -10  146.39   10.00
   3   2  10  147.19   12.20
  -3  -2  10  148.29   12.80
  -3   2  10  152.18    8.70
   3  -2  10  155.68    9.70
   3  -2  10  139.79   11.10
  -3  -2 -10  147.19   10.00
  -3   2  10  156.78   14.20
   3   2 -10  144.49    9.70
  -3   2  10  143.29   13.60
   3  -2  10  157.38   12.50
   3  -2  10  142.49   10.90
   3  -2  10  150.38   12.40
   4   2  10   97.29    7.30
   4   2  10  105.79    8.80
  -4   2 -10  109.39    7.60
  -4  -2  10  100.59   11.40
   4   2  10   92.09    9.70
  -4   2 -10   94.99    7.40
   4  -2 -10  104.59    7.60
   4   2  10   92.89    9.20
   4   2  10  109.49    9.70
  -4  -2  10   96.39    6.00
  -4   2  10  105.59   12.80
   4  -2  10  103.39   10.00
   4   2 -10  104.79    7.50
  -4   2  10   94.89    6.40
  -4  -2 -10   91.69    7.30
  -4  -2 -10  107.89    8.30
   4  -2  10  101.29    9.80
   4  -2  10  105.09    9.30
  -4   2  10   90.19   11.00
   4  -2  10   88.49    9.30
   4  -2  10  103.39    7.90
   5   2  10  126.79   11.30
   5   2  10  133.09   10.10
   5   2  10  160.98   12.60
   5   2  10  122.79   10.70
  -5  -2  10  127.49   13.30
   5  -2 -10  123.39    8.50
  -5   2 -10  115.69    8.80
  -5   2  10  117.39    7.20
   5  -2  10  136.69   11.10
   5   2 -10  126.19    8.70
  -5   2  10  132.09   14.10
   5  -2  10  128.39   10.00
  -5  -2 -10  127.09    9.60
   5  -2  10  137.49   11.30
  -5   2  10   98.49   11.90
   5  -2  10  128.19   11.10
   6   2  10    0.30    3.10
  -6  -2  10    4.30    3.70
   6   2  10    6.40    3.00
   6  -2 -10    5.30    1.90
  -6   2 -10    4.90    1.80
   6   2  10    3.80    2.60
   6   2  10    3.90    2.30
  -6  -2 -10    4.90    2.30
   6  -2  10    4.50    2.40
   6  -2  10    4.80    3.60
  -6   2  10    3.30    3.80
   6   2 -10    6.40    2.40
   6  -2  10    9.90    4.00
  -6   2  10    3.50    3.00
   6  -2  10    4.00    2.40
   7  -2 -10   18.90    3.00
   7   2  10   18.80    3.80
   7   2  10   18.90    3.70
  -7   2 -10   18.50    3.30
   7   2  10   18.80    4.00
  -7   2  10   22.10    5.30
   7  -2  10   14.70    4.40
   7  -2  10   17.10    3.50
   7  -2  10   31.30    4.60
  -7   2  10   18.10    4.90
   7  -2  10   21.30    4.20
  -7  -2 -10   15.10    3.30
   8   2  10   20.70    3.40
  -8   2 -10   16.60    2.80
   8  -2  10   22.30    4.00
  -8  -2 -10   18.20    3.10
   8  -2  10   15.30    3.20
  -8   2  10   16.80    5.50
   9   2  10   30.20    3.70
  -9   2 -10   23.30    3.10
   9  -2  10   21.50    3.10
  -9  -2 -10   26.20    3.40
  -9   2  10   26.80    4.40
   9  -2  10   31.40    4.00
  10   2  10    1.60    1.00
 -10   2  10    1.20    1.80
  10  -2  10    3.00    1.20
   0  -2 -11    2.20    1.80
   0  -2  11    0.70    1.70
   0   2  11   -0.20    1.50
   0  -2  11   -0.20    4.30
   0   2 -11    0.20    1.80
   0   2  11    1.70    1.30
   0   2  11    0.40    1.70
   0  -2  11    0.20    1.90
   0  -2  11    0.40    1.40
   0   2  11    3.80    4.40
  -1  -2  11   46.00    4.10
   1  -2 -11   47.50    5.20
  -1  -2  11   45.50    7.10
   1   2  11   38.90    5.90
   1   2  11   45.10    4.70
  -1   2 -11   45.10    5.20
   1   2  11   43.80    6.30
  -1  -2  11   44.30    6.20
   1   2  11   40.60    6.50
   1  -2  11   47.70    4.80
  -1   2  11   44.50    4.50
   1  -2  11   46.10    6.30
  -1   2  11   42.70    7.10
  -1   2  11   47.60    6.80
   1  -2  11   43.60    7.10
   1  -2  11   43.30    5.60
  -1  -2 -11   41.00    4.90
   1   2 -11   47.00    5.40
   2   2  11 1594.14   78.59
  -2  -2  11 1606.54   72.99
  -2  -2  11 1580.24   77.99
  -2   2 -11 1621.54   74.69
   2   2  11 1669.53   73.99
   2   2  11 1650.53   78.89
  -2  -2  11 1676.33   81.19
   2   2  11 1571.04   78.99
   2  -2 -11 1740.53   74.99
  -2   2  11 1664.13   79.79
   2  -2  11 1715.43   74.19
  -2   2  11 1634.34   73.29
   2  -2  11 1764.62   79.19
   2   2 -11 1676.43   74.59
  -2  -2 -11 1706.93   74.79
   2  -2  11 1641.14   76.99
   2  -2  11 1566.84   78.09
  -2   2  11 1868.01   81.99
  -3  -2  11   28.00    5.80
   3   2  11   25.70    3.80
   3   2  11   31.00    4.90
   3  -2 -11   26.70    3.70
  -3  -2  11   22.80    4.70
   3   2  11   25.30    5.00
  -3   2 -11   25.50    4.10
   3   2  11   28.30    5.80
  -3  -2  11   22.90    2.80
   3   2  11   23.90    4.70
   3  -2  11   25.10    5.10
  -3  -2 -11   23.90    3.70
  -3   2  11   29.20    5.90
  -3   2  11   26.30    6.70
   3  -2  11   21.70    4.60
  -3   2  11   24.00    3.10
   3  -2  11   30.00    4.70
   3  -2  11   21.80    3.50
   3   2 -11   21.10    3.50
  -4  -2  11   77.99   10.00
   4   2  11   74.09    8.90
   4   2  11   57.69    8.10
   4   2  11   76.29    8.80
  -4  -2  11   74.09    4.80
  -4   2 -11   65.09    5.90
   4  -2 -11   73.69    6.20
   4   2  11   73.19    8.10
   4  -2  11   70.89    8.30
   4  -2  11   49.60    7.00
   4  -2  11   71.39    8.00
  -4   2  11   75.39   10.30
  -4   2  11   79.39    5.30
   4  -2  11   66.89    7.40
   4  -2  11   73.19    7.10
  -4   2  11   78.29    9.70
  -4  -2 -11   60.49    5.50
   4   2 -11   72.99    6.30
  -5  -2  11    5.50    1.40
   5   2  11   12.30    3.90
   5  -2 -11    6.30    2.00
   5   2  11    8.70    3.30
   5   2  11   11.40    3.80
   5   2  11   13.00    4.10
  -5  -2  11    9.60    4.00
   5  -2  11   11.40    4.00
   5  -2  11    9.00    2.80
  -5   2  11   10.80    2.10
   5  -2  11    5.40    2.60
  -5   2  11    9.30    4.40
  -5   2  11   11.30    4.50
   5   2 -11   12.20    2.80
   5  -2  11    8.50    3.50
   6   2  11   24.10    5.00
   6  -2 -11   25.80    3.30
   6   2  11   32.00    5.80
   6   2  11   27.60    4.50
  -6  -2  11   22.70    5.40
   6   2  11   27.70    5.10
  -6   2  11   26.70    5.90
   6  -2  11   25.90    4.40
  -6   2  11   28.40    6.10
   6  -2  11   24.60    4.40
   6   2 -11   26.10    3.50
   6  -2  11   23.10    4.80
   6  -2  11   31.90    5.80
   7   2  11   29.30    4.50
   7  -2  11   27.20    4.20
  -7   2  11   24.80    4.80
   7  -2  11   31.70    5.30
  -7   2  11   24.60    5.10
   8   2  11  444.56   21.80
   8  -2  11  468.55   22.60
   8  -2  11  329.17   20.40
  -8   2  11  351.16   22.60
   9   2  11   13.50    2.40
   9  -2  11   12.40    2.30
  -9   2  11    9.90    2.30
   0   2  12  361.96   24.20
   0   2  12  322.77   22.50
   0   2 -12  381.76   20.50
   0  -2  12  423.06   27.00
   0  -2 -12  407.46   20.80
   0  -2  12  361.06   22.30
   0   2  12  369.96   23.40
   0  -2  12  386.36   19.50
   0   2  12  403.66   19.80
   1   2  12   33.60    5.80
  -1  -2  12   37.60    6.90
   1   2  12   33.40    6.20
  -1  -2  12   44.30    6.30
   1  -2 -12   42.90    5.00
   1   2  12   28.30    6.00
  -1  -2  12   34.20    4.00
   1   2  12   41.30    4.80
  -1   2 -12   34.20    4.50
  -1  -2 -12   35.60    4.90
   1  -2  12   41.50    5.80
   1   2 -12   39.60    4.70
   1  -2  12   39.60    4.70
  -1   2  12   43.60    7.40
   1  -2  12   41.10    7.00
   1  -2  12   29.20    5.90
  -1   2  12   42.10    4.40
  -1   2  12   38.70    6.50
   2   2  12   33.00    5.70
   2   2  12   37.50    5.70
  -2  -2  12   31.20    6.20
   2   2  12   34.10    5.50
  -2   2 -12   24.30    3.70
  -2  -2  12   24.70    4.70
   2  -2 -12   25.00    3.80
   2   2  12   28.00    3.90
  -2  -2  12   27.10    3.20
  -2   2  12   24.60    3.40
   2  -2  12   26.30    3.60
   2  -2  12   30.50    4.80
  -2   2  12   33.80    5.90
  -2   2  12   28.20    6.30
  -2  -2 -12   26.60    3.90
   2  -2  12   29.30    5.70
   2  -2  12   24.40    6.30
   2   2 -12   30.80    4.40
  -3  -2  12  296.77   21.10
   3  -2 -12  253.27   15.10
  -3  -2  12  225.78   13.20
   3   2  12  263.07   18.60
   3   2  12  260.47   18.40
   3   2  12  244.58   15.10
  -3   2  12  309.07   21.90
   3  -2  12  257.87   18.20
   3  -2  12  270.87   17.20
  -3   2  12  259.67   19.30
   3  -2  12  269.07   15.10
  -3   2  12  254.87   13.70
   3  -2  12  256.77   17.90
  -4  -2  12   53.99    8.00
   4   2  12   42.80    6.00
   4  -2 -12   45.90    5.10
  -4  -2  12   42.90    3.80
   4   2  12   41.50    6.50
  -4   2 -12   43.60    4.60
   4   2  12   51.39    6.50
   4   2  12   45.40    6.50
   4  -2  12   45.60    6.50
   4  -2  12   50.09    7.10
   4  -2  12   37.00    6.70
  -4   2  12   46.30    7.40
   4   2 -12   46.50    4.80
   4  -2  12   40.70    6.10
  -4   2  12   50.09    8.70
   5   2  12  243.28   18.10
  -5  -2  12  306.87   23.80
   5  -2 -12  274.87   15.40
   5   2  12  297.27   17.80
   5   2  12  253.27   17.30
   5   2  12  334.87   21.50
   5  -2  12  252.97   18.10
  -5   2  12  318.57   20.90
   5   2 -12  272.97   15.10
   5  -2  12  278.47   17.80
   5  -2  12  248.48   17.90
   5  -2  12  287.57   18.70
  -5   2  12  319.57   21.40
   6   2  12   57.19    6.60
  -6  -2  12   48.10    7.30
   6  -2 -12   46.40    4.30
   6   2  12   61.79   10.10
   6   2  12   37.30    5.70
   6   2 -12   54.59    4.70
  -6   2  12   42.30    6.50
   6  -2  12   57.09    6.10
   6  -2  12   52.19   10.00
   6  -2  12   48.00    6.00
  -6   2  12   46.20    6.70
   7   2  12    4.20    1.90
   7  -2 -12    4.70    1.90
   7  -2  12    4.40    2.00
  -7   2  12    4.60    2.30
   7  -2  12    3.50    2.10
  -7   2  12    3.20    2.40
   8   2  12    1.10    1.20
  -8   2  12    0.60    1.20
   8  -2  12    0.30    0.90
   8  -2  12    0.30    1.00
   9   2  12    3.40    1.50
   9  -2  12    3.10    1.40
   0   2  13    0.50    1.80
   0  -2 -13    1.00    2.10
   0  -2  13   -1.50    2.00
   0  -2  13   -0.10    2.80
   0   2  13    0.50    2.20
   0  -2  13    1.10    1.60
   0   2 -13   -2.10    1.70
   0   2  13   -0.20    2.10
   0   2  13   -5.90    4.60
   1  -2 -13  608.44   30.80
  -1  -2  13  624.04   29.60
   1   2  13  581.14   34.60
  -1   2 -13  615.54   31.00
   1   2  13  600.24   30.10
  -1  -2  13  610.04   33.40
   1   2  13  588.34   34.30
  -1  -2  13  741.13   37.70
   1   2  13  695.83   36.00
  -1   2  13  612.34   34.70
  -1   2  13  590.34   35.60
   1  -2  13  641.14   30.20
   1   2 -13  622.34   30.80
   1  -2  13  561.04   33.60
   1  -2  13  610.74   32.90
  -1  -2 -13  598.84   30.70
  -1   2  13  626.24   29.90
   1  -2  13  683.33   36.30
  -2  -2  13   30.70    5.10
   2   2  13   35.40    6.20
   2  -2 -13   33.60    4.30
  -2  -2  13   46.00    7.80
   2   2  13   38.00    6.20
  -2   2 -13   34.90    4.70
   2   2  13   36.50    5.90
   2  -2  13   35.10    7.50
   2   2 -13   31.20    4.10
   2  -2  13   35.30    7.20
  -2   2  13   40.30    6.60
   2  -2  13   33.70    5.30
  -2   2  13   39.30    7.10
   2  -2  13   30.70    5.70
  -2  -2 -13   34.30    4.30
   3   2  13  246.18   17.80
   3  -2 -13  280.27   15.20
  -3  -2  13  256.27   19.40
  -3  -2  13  259.77   13.40
   3   2  13  249.78   15.70
   3   2  13  251.47   17.80
   3   2  13  263.37   17.50
  -3   2 -13  258.67   14.70
  -3   2  13  311.97   21.70
   3  -2  13  249.78   17.90
  -3   2  13  266.77   18.90
   3   2 -13  274.77   15.10
  -3  -2 -13  233.08   14.20
   3  -2  13  245.88   14.80
   3  -2  13  262.17   19.50
   3  -2  13  241.68   16.70
  -3   2  13  251.97   13.60
  -4  -2  13  321.97   21.70
  -4   2 -13  311.37   16.30
   4  -2 -13  318.17   16.80
   4   2  13  272.47   18.80
   4   2  13  355.16   22.50
   4   2  13  292.77   21.90
  -4   2  13  352.46   24.70
   4  -2  13  249.38   18.70
   4   2 -13  311.27   16.50
   4  -2  13  302.57   19.90
  -4   2  13  296.07   20.40
   5   2  13   21.00    6.10
   5  -2 -13   21.10    3.00
   5   2  13   23.70    4.70
  -5  -2  13   21.50    4.90
  -5   2  13   19.10    4.70
  -5   2  13   20.60    4.40
   5   2 -13   19.10    3.10
   5  -2  13   20.20    4.10
  -5   2  13   21.40    5.50
   5  -2  13   21.00    4.10
   6  -2 -13   46.50    4.00
   6   2  13   51.79    6.10
  -6  -2  13   46.10    6.20
   6  -2  13   42.10    5.10
  -6   2  13   40.40    5.80
  -6   2  13   38.60    5.40
   6   2 -13   44.70    3.90
   6  -2  13   41.60    5.20
   7   2  13  168.18   11.40
   7  -2 -13  174.48    9.30
   7  -2  13  173.28   11.50
   7  -2  13  151.58   10.50
   8   2  13   34.10    3.70
   0  -2  14  321.77   19.50
   0   2  14  308.97   20.20
   0   2 -14  310.27   17.40
   0  -2 -14  297.07   17.20
   0   2  14  319.07   21.70
   0  -2  14  311.97   22.40
  -1  -2  14   47.50    7.30
  -1  -2  14   36.20    5.40
   1   2  14   44.10    8.30
   1   2  14   36.80    6.20
  -1   2 -14   29.60    4.10
   1   2  14   40.90    6.90
   1  -2 -14   37.70    4.60
   1   2 -14   38.70    4.50
  -1   2  14   41.40    6.20
  -1   2  14   45.70    7.40
  -1  -2 -14   37.80    4.30
   1  -2  14   43.00    6.90
   1  -2  14   32.90    4.90
  -2   2 -14  388.16   21.40
   2   2  14  381.46   24.50
   2   2  14  434.16   25.60
  -2  -2  14  448.36   28.10
   2   2  14  478.65   27.20
   2  -2 -14  446.16   22.00
  -2   2  14  423.66   25.60
   2   2 -14  436.66   21.80
  -2  -2 -14  406.96   21.30
   2  -2  14  370.76   23.20
  -2   2  14  435.36   26.50
   2  -2  14  388.86   25.00
   2  -2  14  392.16   26.20
  -3   2 -14   67.69    5.90
  -3  -2  14   75.19    9.60
   3   2  14   64.99    7.40
   3   2  14   78.39    8.90
   3  -2 -14   80.69    6.40
  -3  -2 -14   79.99    6.10
  -3   2  14   72.49    8.40
  -3   2  14   75.19    9.00
   3  -2  14   71.59    7.30
   3   2 -14   77.59    6.20
   3  -2  14   68.79    7.80
  -4  -2  14  323.47   20.70
   4   2  14  245.28   16.70
  -4   2 -14  270.37   14.40
   4  -2 -14  285.97   15.00
   4   2  14  322.37   19.80
   4  -2  14  253.87   17.40
   4  -2  14  259.77   16.70
   4   2 -14  291.27   15.00
  -4   2  14  253.27   19.10
  -5  -2  14   83.19    8.60
   5  -2 -14   87.49    5.90
   5   2  14   69.19    6.70
  -5   2  14   75.59    7.80
   5  -2  14   71.89    7.00
   5   2 -14   86.59    5.90
   5  -2  14   81.69    7.60
  -5   2  14   93.39    9.60
   6  -2 -14    6.90    1.50
   6   2  14    9.80    2.30
  -6   2  14    4.60    2.40
   6  -2  14    6.80    2.00
   6  -2  14    6.20    1.90
   7   2  14    6.40    1.70
   7  -2  14    4.50    1.80
   7  -2  14    5.90    1.60
   0   2  15   -0.60    1.90
   0  -2  15   -0.10    1.90
   0  -2 -15    1.80    1.80
   0   2  15    0.80    1.70
   0   2 -15   -0.20    1.20
   0  -2  15    0.40    1.90
  -1  -2  15   19.10    5.20
   1   2  15   12.60    3.40
   1  -2 -15   10.90    2.80
   1   2  15   10.80    3.30
  -1  -2  15   11.10    3.20
  -1   2 -15   17.40    3.20
  -1   2  15   12.80    3.40
  -1  -2 -15   15.20    2.90
   1   2 -15   11.50    2.80
  -1   2  15   12.20    3.50
   1  -2  15   12.00    3.70
   1  -2  15   11.40    2.90
  -2  -2  15  645.34   37.50
   2   2  15  716.63   35.20
   2  -2 -15  638.24   31.70
   2   2  15  604.74   34.80
  -2   2 -15  739.43   36.20
  -2   2  15  660.63   36.60
   2   2 -15  699.13   32.00
  -2  -2 -15  620.14   31.20
   2  -2  15  717.43   36.40
  -2   2  15  654.93   35.10
   2  -2  15  666.33   33.90
   3   2  15   34.00    5.40
  -3   2 -15   29.20    3.40
   3  -2 -15   40.00    3.90
   3   2  15   32.80    5.00
  -3  -2  15   31.10    5.40
   3   2 -15   35.40    4.00
  -3  -2 -15   26.60    3.40
  -3   2  15   40.70    6.40
  -3   2  15   29.10    4.80
   3  -2  15   34.00    5.10
   3  -2  15   29.50    4.40
   4  -2 -15   81.79    5.70
   4   2  15   63.79    6.50
  -4  -2  15   76.99    7.90
   4   2  15   76.49    7.30
   4  -2  15   74.39    6.70
   4  -2  15   86.29    7.80
  -4   2  15   62.79    6.70
   4   2 -15   74.89    5.50
  -4   2  15  103.79   10.10
   5  -2 -15    4.40    1.30
   5   2  15    2.80    1.50
  -5  -2  15    4.10    2.10
  -5   2  15    4.80    2.20
   5  -2  15    5.20    1.80
   5  -2  15    3.00    1.70
   5   2 -15    4.20    1.30
   6   2  15   59.59    7.50
   6  -2 -15   64.39    4.10
   6  -2  15   61.39    5.20
   6   2 -15   47.80    3.60
   6  -2  15   51.29    4.80
   0   2  16   50.39    6.20
   0  -2 -16   62.89    4.90
   0   2 -16   54.09    4.70
   0  -2  16   61.39    7.70
   0   2  16   60.49    6.50
   0  -2  16   40.30    5.00
   1  -2 -16    0.70    1.20
   1   2  16    1.60    1.50
  -1  -2  16    0.20    1.40
   1   2  16    0.80    1.40
  -1  -2  16    1.60    1.80
  -1   2 -16    1.30    1.60
   1  -2  16    1.10    1.50
  -1  -2 -16    0.80    1.20
  -1   2  16    0.90    2.20
  -1   2  16   -0.10    1.70
   1   2 -16    1.80    1.60
   1  -2  16    2.50    1.90
   2  -2 -16   10.80    2.40
   2   2  16   12.10    3.00
   2   2  16   12.90    2.90
  -2  -2  16   11.60    3.30
  -2   2 -16   13.20    2.30
  -2   2  16   10.60    3.20
   2  -2  16    9.60    2.70
   2  -2  16    9.50    2.30
  -2  -2 -16   11.10    1.90
  -2   2  16   10.80    2.60
   2   2 -16   16.40    2.50
  -3  -2  16   71.69    7.20
  -3   2 -16   64.69    4.70
   3  -2 -16   79.39    5.30
   3   2  16   81.09    7.00
   3   2  16   56.79    5.80
  -3   2  16   64.29    8.40
   3  -2  16   66.69    6.00
   3   2 -16   75.99    5.40
  -3   2  16   66.69    7.00
   3  -2  16   71.89    6.80
  -4  -2  16   85.39    7.40
   4  -2 -16   85.19    5.40
   4   2  16   92.69    7.20
   4   2  16   74.49    6.80
   4  -2  16   77.99    6.40
   4  -2  16   78.99    6.70
  -4   2  16   68.89    6.30
   4   2 -16  103.39    6.70
   5   2  16   17.30    2.80
   5  -2 -16   14.00    1.80
   5  -2  16   11.30    2.00
   5  -2  16   13.30    2.30
   5   2 -16   10.60    1.80
   0   2  17    0.60    1.20
   0   2  17    0.10    1.10
   0  -2  17    0.10    1.10
   0   2 -17   -0.30    0.80
   0  -2 -17   -0.20    0.70
   1   2  17  104.19    8.20
   1   2  17   92.89    7.90
  -1  -2  17  104.49    9.10
  -1   2 -17   97.79    6.70
   1  -2 -17  130.39    6.90
  -1  -2 -17  109.09    6.50
   1   2 -17  128.49    7.00
   1  -2  17  118.99    8.90
  -1   2  17   97.79    7.90
  -2  -2  17    5.10    2.00
   2   2  17    3.70    1.90
   2   2  17    3.20    1.60
  -2   2 -17    2.90    1.30
   2  -2  17    3.60    1.70
  -2   2  17    4.40    1.90
  -2  -2 -17    4.70    1.30
  -2   2  17    6.60    2.40
   2  -2  17    5.20    1.80
   2   2 -17    2.80    1.30
   3   2  17  121.59    8.60
  -3  -2  17  148.89    9.60
   3  -2  17  117.89    8.60
   3  -2  17  135.29    8.30
   3   2 -17  130.79    7.30
   0   3   0    1.30    1.00
   0   3   0    0.20    0.40
   0  -3   0    0.20    0.70
  -1  -3   0   66.89    3.60
  -1   3   0   58.59    4.60
   1   3   0   65.69    3.50
  -1   3   0   66.59    3.70
   1  -3   0   64.59    4.60
   1   3   0   59.79    4.40
   1  -3   0   66.69    4.10
  -2   3   0  263.37   11.80
   2   3   0  254.27   12.40
   2   3   0  247.08   11.40
   2  -3   0  248.08   13.00
   2  -3   0  244.58   12.20
  -2   3   0  273.17   16.00
  -2  -3   0  249.38   11.40
  -3   3   0   21.50    1.90
   3   3   0   19.40    1.50
  -3   3   0   18.90    2.80
  -3  -3   0   23.80    1.50
   3  -3   0   25.80    2.90
   3  -3   0   19.30    2.30
   3   3   0   21.30    2.10
   4  -3   0 5315.37  221.28
   4  -3   0 5060.19  220.18
  -4   3   0 5187.18  220.38
   4   3   0 5135.99  219.78
   5   3   0   12.90    1.60
   5  -3   0   14.90    2.50
  -5   3   0   10.20    3.70
   5  -3   0   12.50    2.20
  -5  -3   0   11.30    3.20
   6   3   0  230.88   11.20
  -6  -3   0  248.78   17.00
   6   3   0  239.38   11.30
  -6   3   0  225.58   17.70
   6  -3   0  236.58   12.30
   6  -3   0  240.18   13.30
   7   3   0   11.50    1.60
   7  -3   0   11.50    2.30
  -7   3   0   10.20    4.10
  -7  -3   0   13.60    4.30
  -8  -3   0  250.17   18.00
  -8   3   0  253.07   20.90
   8  -3   0  238.88   12.90
   8   3   0  246.08   11.70
  -9   3   0    7.20    4.20
  -9  -3   0   10.90    3.80
   9   3   0    5.20    1.60
 -10   3   0    2.20    2.60
 -10  -3   0    0.50    1.40
 -11   3   0    3.20    2.30
 -11  -3   0    3.60    1.90
 -12   3   0   47.40    5.20
 -12  -3   0   45.80    4.30
   0   3  -1  108.89    5.50
   0  -3   1  106.09    5.60
   0   3   1  107.29    6.70
   0  -3   1  105.19    7.90
   0   3   1  110.29    5.50
  -1   3  -1 1039.20   45.40
   1   3   1 1073.39   46.60
  -1  -3   1 1039.30   45.20
  -1   3   1 1047.40   46.90
   1  -3   1 1029.20   46.70
  -1   3   1 1063.89   45.40
  -1  -3  -1 1069.79   45.40
   1  -3   1 1073.19   45.90
   1   3  -1 1030.10   45.10
  -2   3  -1    9.50    2.20
  -2  -3   1   10.10    1.00
   2  -3  -1    8.70    1.80
   2   3   1    7.10    1.60
   2   3   1    8.30    1.20
  -2   3   1    6.30    1.90
  -2   3   1    7.80    1.40
   2  -3   1    5.90    2.00
   2   3  -1    8.60    0.90
  -2   3   1    6.70    1.40
  -2  -3  -1   10.50    1.20
   2  -3   1    4.30    1.20
  -3  -3   1  198.48    8.80
   3  -3  -1  198.88   10.10
   3   3   1  195.38   10.50
   3   3   1  185.78    9.20
  -3   3   1  196.58    9.50
   3  -3   1  188.98   11.20
   3  -3   1  206.28   10.50
  -3   3   1  209.88   10.90
  -3  -3  -1  206.68    9.30
   3   3  -1  206.28    9.80
   4  -3  -1  130.49    7.40
  -4   3  -1  119.49    7.90
   4   3   1  140.59    7.80
   4   3   1  140.39    7.10
   4  -3   1  138.19    7.80
  -4   3   1  141.29    6.90
   4  -3   1  124.09    8.60
   4   3  -1  137.59    6.80
  -5  -3   1   29.80    5.10
   5  -3  -1   34.50    3.00
   5   3   1   37.10    2.90
  -5   3  -1   32.30    5.80
   5   3   1   38.30    3.30
   5   3  -1   34.30    2.20
  -5   3   1   31.90    6.70
   5   3  -1   35.50    2.30
   5  -3   1   35.50    3.80
  -5  -3  -1   37.80    5.50
   5  -3   1   33.20    3.40
   6   3   1  606.74   27.50
   6  -3  -1  599.44   28.00
   6   3   1  628.04   28.00
  -6   3  -1  593.84   34.70
  -6  -3   1  600.24   33.40
  -6  -3  -1  672.23   33.90
   6  -3   1  616.44   29.70
  -6   3   1  561.44   34.90
   6  -3   1  612.74   28.50
  -7  -3   1  291.97   19.80
  -7   3  -1  289.57   21.10
   7  -3  -1  304.87   14.80
   7   3   1  287.37   14.00
   7  -3   1  308.07   15.20
   7   3  -1  283.37   13.10
  -7  -3  -1  285.17   19.50
  -7   3   1  287.97   21.80
   7  -3   1  286.97   15.90
  -8   3  -1  170.98   16.40
   8   3   1  156.88    8.70
  -8  -3   1  163.58   13.90
   8  -3   1  160.78    9.60
   8   3  -1  158.68    7.40
  -8  -3  -1  166.48   14.00
  -8   3   1  169.08   15.60
   9   3   1   51.69    3.70
  -9   3  -1   52.99    8.40
  -9  -3   1   49.60    7.30
  -9  -3  -1   53.79    7.20
   9  -3   1   46.10    4.20
  -9   3   1   68.39   11.00
 -10  -3   1   13.00    3.50
 -10   3  -1   14.10    4.20
 -10  -3  -1   15.60    3.90
 -10   3   1   15.70    5.20
 -11  -3   1    1.20    1.70
 -11   3  -1    0.40    1.40
 -11   3   1    0.30    1.50
  11  -3   1    1.40    1.60
 -11  -3  -1    1.00    1.60
 -12   3  -1   37.90    4.40
 -12  -3   1   39.90    4.00
 -12   3   1   43.50    5.20
 -12  -3  -1   39.20    3.90
   0   3   2    1.00    0.80
   0   3   2   -0.20    1.20
   0   3   2    2.30    1.50
   0  -3   2    0.20    0.80
   0  -3   2   -0.20    0.90
  -1  -3   2  178.18    9.40
   1   3   2  174.48    8.70
  -1  -3   2  171.48    8.50
   1   3   2  180.78    9.60
   1   3   2  192.18   10.30
  -1   3   2  180.08   10.40
  -1   3   2  174.48    8.70
   1  -3   2  179.28   10.20
  -1   3   2  180.48    9.60
   1  -3   2  193.18    9.50
  -2  -3   2   85.79    4.40
   2   3   2   87.59    4.80
   2   3   2   87.19    6.00
   2   3   2   83.99    5.40
  -2   3   2   90.69    5.40
   2  -3   2   83.79    5.50
   2   3  -2   85.89    4.80
   2  -3   2   84.19    6.50
  -2  -3  -2   91.39    5.10
  -2   3   2   95.59    6.80
  -2   3   2   85.89    4.80
   3   3   2 3916.01  164.28
  -3  -3   2 3852.21  162.58
   3   3   2 3694.93  165.08
  -3  -3   2 3781.82  162.58
  -3   3  -2 3740.73  165.38
   3   3   2 3618.14  163.18
   3  -3   2 3856.81  164.58
  -3   3   2 4098.99  164.98
  -3   3   2 3835.42  163.38
   3  -3   2 3939.21  165.98
   3   3  -2 3987.60  163.98
   4   3   2  414.16   19.10
  -4   3  -2  408.16   20.10
   4   3   2  406.06   19.90
   4  -3   2  366.46   20.40
   4  -3   2  382.96   19.40
   4   3  -2  418.26   18.40
  -4   3   2  410.26   18.20
   5   3   2  992.30   43.30
  -5   3  -2  903.61   48.00
   5   3   2  917.71   42.20
  -5  -3   2  893.61   47.10
   5   3  -2  998.00   40.80
   5  -3   2  951.70   44.40
   5  -3   2  962.00   42.90
   5   3  -2  986.10   40.70
  -5   3   2  948.81   49.70
  -5  -3  -2  924.01   46.80
  -5   3   2  972.50   48.60
   6   3   2   84.89    5.60
  -6  -3   2   83.19    8.90
  -6   3  -2   87.29    9.50
   6   3   2   82.29    6.10
   6  -3   2   84.29    6.90
  -6   3   2   85.19   10.30
   6  -3   2   81.69    6.00
  -6  -3  -2   81.39    8.60
  -7  -3   2   77.89    8.90
   7   3   2   83.19    6.00
   7   3   2   85.39    5.60
  -7   3  -2   84.09    9.70
   7   3  -2   81.39    3.60
  -7   3   2   70.69   10.50
  -7  -3  -2   72.99    8.70
   7  -3   2   75.79    5.90
   7  -3   2   82.79    6.80
   7   3  -2   83.59    3.60
   8   3   2   90.99    6.10
  -8  -3   2  112.29   10.90
  -8   3  -2   94.59   10.80
   8   3   2   92.79    6.20
  -8   3   2  124.39   13.90
  -8  -3  -2   97.99   10.20
   8  -3   2   92.39    6.90
   8  -3   2  106.09    7.70
  -9  -3   2  286.87   19.70
  -9   3  -2  286.87   21.50
   9   3   2  262.17   14.10
  -9  -3  -2  342.87   21.40
   9  -3   2  268.87   14.90
  -9   3   2  280.67   22.90
 -10  -3   2  141.39   11.80
 -10   3  -2  138.89   13.30
 -10  -3  -2  157.08   12.30
 -11  -3   2   55.09    5.90
 -11   3  -2   59.29    6.50
 -11  -3  -2   62.59    6.00
  11  -3   2   46.90    4.90
 -11   3   2   52.29    7.60
 -12  -3   2   88.09    6.30
 -12   3  -2   86.89    8.10
 -12   3   2   74.59    7.30
 -12  -3  -2  105.29    6.80
   0   3   3  164.48    9.30
   0  -3   3  167.18    9.70
   0   3   3  161.68   10.00
   0  -3   3  159.08    8.80
   0   3   3  174.18    8.40
   1   3   3  888.61   42.50
   1   3   3  945.81   40.50
  -1  -3   3  943.01   41.40
   1   3   3  925.71   41.60
  -1  -3   3  870.41   40.20
   1  -3   3  919.21   41.30
  -1   3   3  966.20   42.60
  -1   3   3  952.40   40.50
   1  -3   3  912.11   42.50
  -1   3   3  947.81   41.50
   2   3   3 3187.18  147.29
   2   3   3 3355.76  145.29
   2   3   3 3421.46  146.49
  -2   3   3 3624.64  147.49
  -2   3   3 3485.35  145.39
   2  -3   3 3478.55  146.49
   2   3  -3 3329.47  145.59
   2  -3   3 3439.56  147.79
  -3  -3   3 6292.17  266.17
   3   3   3 6358.26  268.37
  -3  -3   3 6441.06  266.17
   3   3   3 6394.26  269.27
   3   3   3 6276.37  266.87
  -3   3   3 6727.03  268.67
   3  -3   3 5711.23  269.57
  -3  -3  -3 5823.62  269.17
  -3   3   3 6487.35  266.87
   3   3  -3 6452.95  266.87
  -4   3  -3  135.19    8.90
   4   3   3  130.29    8.70
   4   3   3  148.49    8.30
   4   3   3  131.49    7.00
   4  -3   3  140.29    8.30
   4   3  -3  132.19    7.70
  -4   3   3  131.19   12.70
   4   3  -3  139.39    6.70
  -4   3   3  132.09    6.90
   4  -3   3  132.89    9.20
  -4  -3  -3  124.09   10.10
   5   3   3  793.12   36.10
  -5   3  -3  769.02   40.90
  -5  -3   3  725.73   40.30
   5   3   3  826.12   37.30
   5  -3   3  772.02   37.90
   5  -3   3  789.02   36.50
   5   3  -3  801.32   34.20
   5   3  -3  810.92   34.80
  -5   3   3  824.72   34.60
  -5  -3  -3  824.72   40.20
   5  -3   3  812.22   35.70
  -5   3   3  742.23   41.20
   6   3   3  402.06   20.80
  -6   3  -3  429.96   26.20
  -6  -3   3  443.36   26.10
   6   3   3  447.16   22.00
  -6   3   3  437.66   26.80
   6  -3   3  449.26   22.90
  -6   3   3  452.45   28.90
   6  -3   3  450.85   21.60
  -6  -3  -3  386.66   24.60
  -7   3  -3   17.50    4.30
  -7  -3   3   17.20    4.20
   7   3   3   14.70    2.70
   7   3   3   13.20    2.40
  -7   3   3   19.30    5.60
   7  -3   3   14.90    3.10
  -7  -3  -3   17.80    4.20
   7  -3   3   19.00    3.40
   7   3  -3   13.30    1.10
   8   3   3 1046.20   45.10
  -8   3  -3 1006.70   52.39
  -8  -3   3 1084.29   51.49
   8   3   3  990.70   44.40
  -8  -3  -3  957.30   50.69
  -8   3   3  923.41   55.29
   8  -3   3  907.31   45.60
   8  -3   3  926.71   44.80
  -9   3  -3   57.69    7.80
   9   3   3   57.09    4.90
  -9  -3   3   67.89    8.30
   9  -3   3   61.09    5.30
  -9   3   3   74.29   10.20
  -9  -3  -3   54.89    7.10
 -10  -3   3   20.40    4.20
 -10   3  -3   24.50    5.10
 -10   3   3   26.00    6.00
  10  -3   3   18.90    2.80
  10  -3   3   17.50    3.30
 -10  -3  -3   25.60    4.20
 -11   3  -3   75.79    7.20
 -11  -3   3   83.79    7.00
  11  -3   3   54.89    5.30
 -11   3   3   73.29    9.10
 -11  -3  -3   72.69    7.00
 -12  -3   3   46.30    4.70
 -12   3  -3   42.80    4.10
 -12  -3  -3   42.90    4.00
 -12   3   3   38.20    4.80
   0   3   4    6.70    1.80
   0  -3   4    1.00    1.10
   0   3   4    2.10    0.90
   0  -3   4    1.00    1.80
   0   3   4    1.90    1.50
   1   3   4  872.81   40.00
   1   3   4  844.32   41.30
   1   3   4  884.21   38.70
  -1  -3   4  889.41   39.90
  -1   3   4  872.71   38.70
   1  -3   4  811.72   40.80
  -1   3   4  894.31   41.10
   1  -3   4  926.61   39.80
  -1   3   4  910.81   39.90
  -2  -3   4  473.65   22.30
   2   3   4  525.75   24.20
   2   3   4  483.65   25.00
  -2  -3   4  487.65   22.30
   2   3   4  509.15   22.80
  -2  -3   4  501.65   23.00
   2  -3   4  505.05   24.00
   2  -3   4  510.25   25.30
  -2   3   4  499.35   24.70
  -2   3   4  515.35   23.50
  -2   3   4  505.35   22.70
  -3  -3   4  900.51   42.20
   3   3   4 1007.70   44.10
   3   3   4  958.10   42.70
  -3  -3   4 1002.90   41.90
   3   3   4  953.60   45.20
   3   3  -4  937.01   43.00
  -3   3   4 1019.20   44.40
  -3   3   4  986.50   42.60
   3  -3   4  995.40   44.20
  -4  -3   4  387.56   17.00
   4   3   4  389.56   19.80
   4   3   4  391.66   21.10
   4   3   4  391.96   18.70
  -4   3   4  410.46   24.60
  -4   3   4  419.96   24.30
   4  -3   4  387.46   20.00
  -4   3   4  398.56   18.40
   4   3  -4  388.06   18.60
   4  -3   4  400.26   21.50
  -4  -3  -4  424.76   22.40
   4  -3   4  419.06   19.20
   5   3   4   19.20    3.20
   5   3   4   19.10    2.90
  -5   3  -4   13.80    3.60
  -5  -3   4   15.70    4.30
  -5   3   4   18.30    1.70
  -5  -3  -4   14.20    3.40
  -5   3   4   15.20    4.30
   5  -3   4   16.80    3.30
   5   3  -4   13.40    2.20
   5  -3   4   14.80    2.70
   5  -3   4   13.30    2.70
  -6  -3   4 1302.97   63.49
   6   3   4 1290.37   59.19
  -6   3  -4 1267.07   63.19
   6   3   4 1283.67   59.49
   6  -3  -4 1211.18   57.49
   6  -3   4 1293.47   60.29
  -6   3   4 1247.78   71.69
   6   3  -4 1281.07   56.29
   6  -3   4 1314.47   58.69
  -6   3   4 1471.25   66.09
  -6  -3  -4 1354.76   68.59
  -7  -3   4   55.89    7.50
  -7   3  -4   55.99    7.50
   7   3   4   52.89    4.80
   7   3   4   62.29    5.80
   7  -3   4   59.49    5.20
  -7   3   4   57.49    9.40
   7   3  -4   49.40    3.50
   7  -3   4   69.79    6.60
  -7  -3  -4   60.39    7.30
  -8   3  -4  668.73   36.70
   8   3   4  637.74   31.50
  -8  -3   4  647.54   36.10
   8   3   4  656.73   30.90
  -8   3   4  628.54   39.40
   8  -3   4  687.33   31.40
   8  -3   4  648.04   32.40
  -8  -3  -4  624.94   36.00
  -9   3  -4  916.71   48.20
   9   3   4  936.11   42.70
  -9  -3   4  916.41   47.60
  -9   3   4  916.01   51.49
   9  -3   4  909.61   44.10
  -9  -3  -4 1075.69   47.60
   9  -3   4  888.51   42.70
   9  -3   4  908.61   45.80
 -10  -3   4   34.40    5.10
  10   3   4   31.70    4.00
 -10   3  -4   37.90    5.40
 -10   3   4   47.10    7.70
 -10  -3  -4   48.40    5.70
  10  -3   4   35.70    4.60
 -11   3  -4  112.19    8.70
 -11  -3   4  120.19    8.60
 -11   3   4  107.09   10.40
 -11  -3  -4  112.89    8.50
 -12   3  -4   72.09    5.30
 -12   3   4   63.79    6.30
 -12  -3  -4   74.59    5.40
   0   3   5 1641.94   71.79
   0  -3   5 1543.05   70.29
   0   3   5 1697.33   73.29
   0  -3   5 1599.84   72.59
   0   3   5 1647.14   70.39
   0  -3   5 1612.24   74.49
   1   3   5 1816.32   76.69
  -1  -3   5 1793.62   76.39
  -1  -3   5 1721.53   78.29
   1   3   5 1771.32   78.09
  -1   3   5 1758.72   79.19
   1  -3   5 1742.23   76.79
   1  -3   5 1752.92   79.29
  -1   3   5 1792.82   76.59
  -1   3   5 1752.02   77.69
   1  -3   5 1798.12   77.69
   2   3   5   12.90    2.10
   2   3   5    7.50    2.50
   2   3   5    9.00    2.10
  -2  -3   5    7.50    2.10
  -2  -3   5   11.30    1.60
   2  -3   5    9.70    2.30
   2  -3   5    7.00    1.70
  -2   3   5    6.50    2.10
  -2   3   5    7.30    2.00
   2  -3   5    8.10    2.00
  -2   3   5    9.80    1.70
   3   3   5 1458.45   64.39
   3   3   5 1428.26   62.79
  -3  -3   5 1452.55   61.89
   3   3   5 1446.86   65.99
  -3  -3   5 1414.56   62.09
  -3   3   5 1450.05   62.39
  -3   3   5 1491.65   68.99
  -3   3   5 1512.45   64.69
   3  -3   5 1554.54   66.99
  -3  -3  -5 1293.37   65.09
  -3   3   5 1367.26   68.39
   3  -3   5 1358.36   66.49
   3  -3   5 1478.15   64.39
   3  -3   5 1498.05   64.69
  -4  -3   5  420.16   18.10
  -4   3  -5  392.46   22.70
   4   3   5  384.86   22.10
   4   3   5  414.56   21.00
   4   3   5  414.76   19.60
  -4  -3   5  413.66   18.20
   4  -3   5  433.96   20.00
  -4  -3  -5  396.26   22.40
   4  -3   5  412.66   22.40
   4   3  -5  383.26   20.10
  -4   3   5  427.96   19.10
  -4   3   5  428.46   25.70
  -4   3   5  428.46   25.30
   4  -3   5  428.66   21.10
  -5   3  -5   54.09    6.70
   5   3   5   60.89    5.50
   5  -3  -5   56.59    5.20
  -5  -3   5   61.49    7.40
   5   3   5   67.59    6.50
   5  -3   5   57.79    5.40
  -5  -3  -5   56.89    6.40
   5  -3   5   67.19    5.60
  -5   3   5   65.89    8.30
   5  -3   5   60.79    6.30
  -5   3   5   63.49    3.90
   6   3   5  130.19    8.90
   6  -3  -5  133.39    8.40
  -6   3  -5  142.59   13.20
  -6  -3   5  127.39   11.70
   6   3   5  138.09   10.00
  -6   3   5  124.89   12.60
   6  -3   5  137.99    9.20
   6  -3   5  143.69   10.40
  -6  -3  -5  134.79   11.80
  -7   3  -5   28.20    5.30
   7   3   5   25.20    4.50
   7   3   5   25.20    3.90
  -7  -3   5   28.90    5.30
  -7   3   5   29.30    7.00
   7  -3   5   21.00    3.80
  -7  -3  -5   27.70    5.10
  -7   3   5   25.20    5.80
   7  -3   5   23.10    4.00
   8   3   5   89.99    7.10
   8   3   5   92.39    7.60
  -8   3  -5   92.29    9.60
  -8  -3   5  100.49   10.10
   8  -3   5   81.39   10.00
   8  -3   5  105.29    9.40
  -8   3   5   98.69   13.60
   8  -3   5  101.79    7.50
   9   3   5  226.78   12.80
  -9  -3   5  232.38   16.20
  -9   3  -5  211.48   15.80
   9   3   5  215.58   13.80
   9  -3   5  222.38   12.80
  -9   3   5  249.68   19.80
   9  -3   5  199.88   14.70
   9  -3   5  206.98   13.50
  -9  -3  -5  258.37   17.50
 -10   3  -5  324.37   20.10
 -10  -3   5  347.77   20.30
  10   3   5  354.46   18.40
  10  -3   5  297.97   18.60
 -10  -3  -5  386.66   20.50
 -10   3   5  377.46   24.90
 -11  -3   5   27.80    3.40
 -11   3  -5   28.10    3.60
 -11   3   5   35.20    5.40
   0   3   6    0.80    1.40
   0  -3   6    0.70    1.60
   0  -3   6   -0.50    0.60
   0   3   6    1.80    2.40
   0   3   6    0.60    0.80
   0  -3   6   -1.40    1.40
   1   3   6  391.16   18.10
   1   3   6  386.76   21.10
  -1  -3   6  400.16   21.30
  -1  -3   6  398.76   20.00
  -1  -3   6  362.46   17.70
   1   3   6  373.26   19.60
  -1   3   6  385.46   18.00
   1  -3   6  341.67   18.90
   1  -3   6  366.76   18.10
  -1   3   6  390.46   21.10
   1  -3   6  372.76   20.60
  -1   3   6  357.46   19.00
   2   3   6  100.09    6.20
   2   3   6   96.39    8.50
  -2  -3   6   96.09    5.60
   2   3   6   92.19    7.90
  -2   3  -6   92.89    7.00
   2   3   6   99.49    7.30
  -2  -3   6  104.89    7.10
  -2   3   6  110.59    6.10
  -2  -3  -6   87.89    7.40
  -2   3   6   96.29    9.50
   2  -3   6   90.99    6.10
   2  -3   6  100.09    8.10
  -2   3   6   73.79    6.30
   2  -3   6   91.89    8.20
   2  -3   6  110.69    7.40
  -2   3   6   95.49    7.80
  -2   3   6  101.09    9.50
   3   3   6   88.09    7.80
   3   3   6   90.49    5.80
   3   3   6   87.29    7.60
   3  -3  -6   90.79    6.50
  -3  -3   6   83.19    8.80
  -3   3  -6   87.09    6.50
  -3  -3   6   87.69    5.00
   3   3   6   94.99    7.00
  -3  -3  -6   81.29    7.10
   3  -3   6   97.19    6.30
  -3   3   6   97.49    9.70
   3  -3   6   79.29    8.00
   3  -3   6   92.09    7.00
  -3   3   6   85.69    5.40
  -3   3   6   83.69    6.90
  -3   3   6   89.39    9.70
  -4  -3   6 1639.84   76.79
  -4   3  -6 1522.75   70.89
   4   3   6 1626.44   73.79
  -4  -3   6 1627.74   68.69
  -4   3  -6 1520.25   72.69
   4   3   6 1606.24   70.19
   4   3   6 1627.34   73.39
   4  -3  -6 1596.64   71.09
   4   3   6 1652.23   72.09
   4  -3   6 1615.14   70.49
   4  -3   6 1626.44   73.99
  -4   3   6 1660.23   69.59
  -4   3   6 1657.83   77.69
  -4   3   6 1658.03   77.69
   4  -3   6 1642.74   71.99
  -4  -3  -6 1481.05   72.49
   4  -3   6 1552.34   74.29
   5   3   6   65.99    6.90
  -5   3  -6   63.99    6.90
   5  -3  -6   62.19    5.30
  -5  -3   6   61.69    7.60
   5   3   6   63.39    6.40
  -5  -3   6   73.89    8.50
   5  -3   6   63.89    5.80
   5  -3   6   68.69    7.40
  -5  -3  -6   64.59    6.90
  -5   3   6   77.29    9.20
   5  -3   6   68.39    6.20
   5  -3   6   65.89    7.90
  -5   3   6   74.39    9.10
  -5   3   6   66.09    4.30
   6  -3  -6  767.72   36.20
   6   3   6  821.42   39.00
  -6   3  -6  790.02   39.90
  -6  -3   6  770.52   41.30
   6   3   6  749.62   37.20
  -6  -3   6  794.82   41.50
  -6   3   6  787.62   34.10
   6  -3   6  792.32   37.60
  -6   3   6  849.22   44.40
   6  -3   6  784.42   39.40
  -6  -3  -6  723.53   39.40
   6  -3   6  783.12   40.10
  -7  -3   6   57.39    7.70
   7   3   6   66.19    6.60
   7  -3  -6   58.19    5.40
   7   3   6   64.09    5.80
  -7   3  -6   58.79    7.00
   7  -3   6   61.69    7.10
  -7   3   6   62.99    8.90
   7  -3   6   64.49    6.20
  -7   3   6   63.69   10.50
   7  -3   6   55.19    6.20
  -7  -3  -6   62.49    7.50
   8   3   6   23.80    3.50
   8   3   6   21.40    3.70
  -8  -3   6   20.50    4.30
   8   3   6   18.70    3.70
  -8   3  -6   20.30    4.10
   8  -3   6   13.90    3.20
   8  -3   6   14.80    3.10
  -8   3   6   22.20    6.10
   8  -3   6   16.30    3.90
   9   3   6    2.20    1.40
   9   3   6   -0.20    4.20
  -9  -3   6    1.50    2.10
  -9   3  -6    2.30    1.80
   9  -3   6    0.10    2.60
  -9   3   6    1.40    2.50
   9  -3   6    1.60    1.60
  -9  -3  -6    3.80    2.40
   9  -3   6    4.60    3.60
 -10   3  -6  190.38   12.50
  10   3   6  176.78   11.20
  10  -3   6  175.68   11.60
 -10   3   6  216.78   16.40
 -11   3  -6   73.59    5.80
 -11  -3  -6   95.09    6.70
 -11   3   6   75.89    7.90
   0   3  -7  106.29    7.40
   0  -3   7  111.49    7.50
   0   3   7  105.29    9.80
   0   3   7  107.69    7.90
   0  -3   7  115.29    6.80
   0   3   7  117.99    6.90
   0  -3  -7  110.19    7.70
   0   3   7  100.19   12.30
   0  -3   7  104.49    8.50
   0   3   7  108.69    9.20
   0  -3   7   93.79    8.60
   1   3   7  660.53   31.50
  -1  -3   7  609.44   33.10
   1   3   7  662.93   33.30
   1   3   7  633.94   32.30
  -1   3  -7  613.94   31.00
  -1  -3   7  628.54   29.30
   1   3   7  661.53   29.70
  -1  -3   7  659.43   31.80
   1  -3  -7  545.75   34.00
  -1   3   7  651.93   34.40
  -1  -3  -7  638.04   30.80
  -1   3   7  684.23   33.20
   1  -3   7  644.04   30.90
   1  -3   7  652.03   29.70
  -1   3   7  683.23   29.70
   1  -3   7  680.23   33.00
   1   3  -7  614.94   30.30
   1  -3   7  678.53   33.20
  -1   3   7  606.54   33.40
  -1   3   7  645.84   30.90
   1  -3   7  655.83   33.90
   2   3   7  120.09    9.50
  -2  -3   7  128.29   10.90
  -2  -3   7  132.89    8.90
  -2  -3   7  129.59    7.30
   2   3   7  129.29    9.10
   2  -3  -7  125.69    8.60
   2   3   7  127.99   10.30
  -2   3  -7  123.09    8.40
   2   3   7  129.79    7.80
   2  -3   7  128.89    7.90
   2  -3   7  125.19   10.00
  -2   3   7  132.49    7.60
  -2  -3  -7  145.29    9.40
   2  -3   7  121.49   10.20
  -2   3   7  138.29   10.10
  -2   3   7  127.89   11.60
   2   3  -7  116.19    8.20
  -2  -3  -7  127.19    9.00
   2  -3   7  128.19    9.00
  -2   3   7  125.09   11.40
   3   3   7  182.68   10.40
   3  -3  -7  179.88   11.00
  -3   3  -7  187.78   11.20
  -3  -3   7  187.78   14.60
   3   3   7  196.38   12.10
   3   3   7  194.58   12.80
  -3  -3   7  187.68    9.50
   3   3   7  175.88   12.60
   3   3   7  188.28   13.30
   3  -3   7  175.78   12.80
  -3   3   7  190.68   15.00
  -3   3   7  184.78   15.00
   3  -3   7  191.08   11.70
   3  -3   7  196.68   10.70
  -3  -3  -7  187.48   12.20
   3  -3   7  171.78   12.80
  -3  -3  -7  192.68   11.20
  -3   3   7  185.18   11.00
   3   3  -7  183.88   10.70
   4   3   7  567.84   29.20
   4  -3  -7  511.75   25.50
   4   3   7  520.05   26.70
   4   3   7  527.15   27.70
  -4  -3   7  484.35   30.40
  -4   3  -7  539.65   26.70
  -4  -3   7  544.35   23.50
  -4   3  -7  520.25   25.60
   4   3   7  507.55   27.50
   4   3   7  560.74   25.20
   4  -3   7  534.45   28.60
  -4   3   7  505.35   31.40
  -4  -3  -7  497.55   25.00
   4  -3   7  536.85   26.50
   4  -3   7  505.75   28.20
   4  -3   7  543.15   25.30
  -4   3   7  540.15   31.50
  -4  -3  -7  458.35   26.60
  -4   3   7  569.44   24.40
   4   3  -7  514.15   25.20
   5   3   7  272.87   15.60
   5   3   7  267.27   16.60
  -5  -3   7  226.38   17.30
   5  -3  -7  260.67   14.20
   5   3   7  282.07   16.50
  -5   3  -7  253.97   15.70
   5   3   7  255.97   16.80
  -5  -3   7  270.57   19.60
  -5   3   7  284.77   20.10
   5  -3   7  263.07   17.20
   5  -3   7  262.77   14.40
  -5   3   7  261.67   13.00
  -5   3   7  247.08   19.70
   5  -3   7  286.97   15.70
   5  -3   7  266.37   17.30
  -5  -3  -7  258.07   16.30
   6   3   7  209.88   13.90
   6   3   7  186.48   13.50
   6   3   7  207.68   12.70
  -6   3  -7  200.78   13.50
   6  -3  -7  195.08   11.50
  -6  -3   7  223.48   16.80
  -6  -3  -7  187.98   13.50
  -6   3   7  210.28   17.80
  -6   3   7  187.08    9.50
   6  -3   7  190.58   14.00
   6  -3   7  206.28   14.10
   6  -3   7  195.18   12.50
  -7  -3   7    0.50    1.80
   7  -3  -7    4.20    2.30
   7   3   7    2.60    2.10
  -7   3  -7    3.30    2.40
   7   3   7    1.00    2.30
   7   3   7    4.00    2.00
   7  -3   7    2.70    2.10
   7  -3   7    2.70    2.10
  -7   3   7    3.00    3.20
  -7   3   7    3.10    3.20
  -7  -3  -7    3.20    2.20
   7  -3   7    2.10    2.60
  -8   3  -7   42.40    5.50
   8   3   7   41.00    5.30
   8   3   7   35.70    5.80
   8   3   7   42.40    5.20
   8  -3   7   38.50    5.30
   8  -3   7   36.20    5.30
  -8   3   7   44.30    8.20
   8  -3   7   32.90    4.90
  -8  -3  -7   49.40    6.70
  -9   3  -7   30.90    4.40
   9   3   7   37.30    5.50
   9   3   7   32.60    4.20
  -9   3   7   34.30    6.80
   9  -3   7   26.70    4.10
   9  -3   7   26.90    4.10
  -9  -3  -7   34.80    5.10
  10   3   7    7.50    1.80
 -10  -3   7    2.10    2.30
 -10   3  -7    6.90    1.80
  10  -3   7   11.30    2.40
 -10   3   7    9.00    3.80
 -10  -3  -7    9.30    2.50
 -11   3  -7    1.60    1.00
  11  -3   7    1.40    1.00
 -11   3   7    2.20    1.90
 -11  -3  -7    1.30    1.30
   0  -3   8   -0.40    1.20
   0   3   8    1.30    1.70
   0   3   8    1.80    1.10
   0  -3   8    0.10    0.90
   0  -3   8    1.00    1.70
   0   3   8    0.70    2.00
   0  -3   8   -3.30    1.80
   0   3   8   -1.00    1.70
   0   3   8    0.20    2.00
   0   3  -8   -0.10    1.40
   0  -3  -8    0.30    1.60
   0  -3   8   -1.40    2.30
  -1  -3   8  411.86   19.70
   1   3   8  411.76   20.10
   1   3   8  363.86   23.00
   1   3   8  436.46   22.20
   1  -3  -8  409.66   21.00
   1   3   8  395.96   22.90
  -1  -3   8  411.46   23.90
  -1  -3   8  429.36   23.00
  -1   3  -8  425.96   21.20
   1   3   8  389.86   23.50
  -1  -3   8  427.76   23.80
   1  -3   8  408.06   21.40
  -1   3   8  408.16   23.30
   1   3  -8  395.76   20.70
   1  -3   8  424.26   20.10
   1  -3   8  434.36   22.10
   1  -3   8  402.66   23.10
  -1  -3  -8  405.86   21.00
   1  -3   8  393.46   23.30
  -1   3   8  420.16   24.10
  -1   3   8  390.16   24.40
  -1   3   8  410.86   19.90
   2   3   8  925.81   45.90
   2   3   8  935.01   45.20
   2   3   8  928.01   41.70
   2   3   8  942.21   43.80
  -2  -3   8  891.91   46.40
   2   3   8  908.31   45.40
  -2   3  -8  898.61   42.60
   2  -3  -8  918.81   42.50
  -2  -3   8  896.31   40.90
  -2   3   8  910.51   41.30
  -2   3   8  963.80   48.00
   2  -3   8  915.81   45.20
  -2   3   8  892.61   44.50
   2  -3   8  960.40   41.90
   2   3  -8  873.51   42.00
   2  -3   8  919.41   45.70
  -2   3   8  925.61   47.30
   2  -3   8  924.11   43.30
  -2  -3  -8  923.31   42.60
   3   3   8  217.18   14.70
  -3  -3   8  217.88   16.40
  -3   3  -8  202.28   12.20
   3  -3  -8  212.98   12.50
   3   3   8  217.18   14.50
  -3  -3   8  208.18   10.80
   3   3   8  217.08   11.80
   3   3   8  223.28   13.60
  -3  -3   8  212.38   21.40
  -3   3  -8  219.68   12.70
   3   3   8  234.38   15.50
  -3  -3  -8  214.78   12.40
  -3   3   8  211.98   16.90
   3   3  -8  209.58   12.20
   3  -3   8  225.38   12.10
  -3  -3  -8  184.88   12.80
   3  -3   8  202.28   14.80
  -3   3   8  218.38   11.30
  -3   3   8  219.38   16.70
   3  -3   8  215.98   13.10
   3  -3   8  204.38   14.80
  -4   3  -8   13.90    3.30
   4   3   8   12.90    3.80
  -4  -3   8   12.80    1.70
   4   3   8   16.60    3.80
   4   3   8   10.60    2.70
   4   3   8   11.80    3.20
  -4  -3   8   12.90    4.50
   4   3   8   11.50    2.90
  -4   3  -8   17.10    2.90
   4  -3  -8   16.60    2.80
  -4  -3  -8   11.40    2.70
  -4  -3  -8   12.60    3.10
   4  -3   8   11.60    3.20
   4  -3   8   12.10    3.60
  -4   3   8   13.70    4.40
  -4   3   8   11.90    4.30
  -4   3   8   13.80    2.10
   4  -3   8   10.80    2.20
   4   3  -8   15.10    2.60
   5   3   8   22.90    4.20
  -5  -3   8   17.60    4.80
   5   3   8   28.30    4.30
   5  -3  -8   23.50    3.50
   5   3   8   27.10    4.40
   5   3   8   27.60    4.60
  -5   3  -8   25.90    3.60
  -5  -3  -8   24.10    4.10
   5  -3   8   29.70    5.20
  -5   3   8   27.40    2.70
  -5   3   8   29.30    6.40
   5  -3   8   24.90    4.40
   5  -3   8   25.90    4.90
   5   3  -8   27.40    3.80
  -5   3   8   22.80    5.70
   5  -3   8   25.30    4.70
   6   3   8   70.29    6.90
   6  -3  -8   68.99    5.80
   6   3   8   68.59    7.20
   6   3   8   68.79    7.40
  -6   3  -8   66.59    6.30
  -6  -3   8   57.99    8.60
   6  -3   8   73.19    8.00
  -6   3   8   48.40    3.80
   6  -3   8   63.09    6.30
  -6  -3  -8   67.89    7.10
  -6   3   8   55.99    8.90
   6  -3   8   67.39    7.50
   7   3   8   80.39    7.80
   7   3   8   71.39    7.00
   7   3   8   72.49    7.60
   7  -3  -8   73.89    6.00
  -7   3  -8   69.49    6.70
  -7  -3  -8   75.49    8.30
   7  -3   8   70.89    6.70
  -7   3   8   62.99    9.30
  -7   3   8   80.09   11.30
   7  -3   8   84.09    8.20
   7  -3   8   81.19    8.30
   8   3   8  112.09    8.90
   8   3   8  108.39    8.10
   8   3   8  111.69    8.90
  -8   3  -8  100.89    8.30
   8  -3   8  110.99    9.20
  -8  -3  -8  101.99    9.40
   8  -3   8   90.69    8.60
   8  -3   8   91.69    7.60
  -8   3   8  114.09   13.10
   9   3   8  183.58   11.80
  -9   3  -8  174.68   11.30
   9  -3   8  168.08   11.60
  -9  -3  -8  178.68   12.90
  -9   3   8  200.48   16.30
  10   3   8    3.60    1.60
 -10   3  -8    1.90    1.50
 -10  -3  -8    1.90    1.70
 -10   3   8    1.10    1.60
  10  -3   8    2.00    1.20
 -11   3  -8    8.50    1.60
 -11   3   8    9.80    2.40
  11  -3   8    7.50    1.50
 -11  -3  -8    8.50    1.60
   0   3  -9  576.54   29.10
   0  -3  -9  599.44   29.60
   0  -3   9  627.94   30.90
   0  -3   9  640.34   28.60
   0   3   9  592.54   32.50
   0   3   9  601.74   28.40
   0   3   9  622.24   32.70
   0  -3   9  601.34   31.60
   0  -3   9  566.44   32.70
   0   3   9  595.04   33.20
   1   3   9    3.90    2.20
   1   3   9    2.20    2.40
  -1  -3   9    4.60    2.50
   1  -3  -9    5.40    2.10
  -1  -3   9    5.20    2.50
  -1   3  -9    1.20    1.60
  -1  -3   9    2.90    1.50
   1   3   9    3.70    2.50
   1   3   9    1.10    3.40
  -1  -3   9    4.00    2.60
   1   3   9    4.40    2.10
   1  -3   9    4.50    2.50
  -1   3   9    3.30    2.40
   1  -3   9    6.60    1.60
  -1   3   9    2.80    2.40
  -1  -3  -9    2.70    2.00
   1  -3   9    4.20    2.10
   1  -3   9    0.00    3.50
   1  -3   9    4.10    2.40
  -1   3   9    0.40    0.80
   1   3  -9    4.60    2.50
  -1   3   9    4.50    3.20
   2   3   9  161.28   12.70
   2   3   9  183.68   10.50
  -2  -3   9  172.18   14.00
   2  -3  -9  173.38   10.90
  -2  -3   9  163.48   12.70
   2   3   9  170.18   11.70
   2   3   9  169.48   13.00
  -2  -3   9  162.18    9.30
   2   3   9  152.68   12.20
  -2   3  -9  176.28   10.90
  -2   3   9  189.38    9.90
   2  -3   9  169.58   11.70
   2  -3   9  171.58   10.10
   2  -3   9  153.98   13.70
   2   3  -9  167.48   10.50
  -2  -3  -9  174.68   11.00
  -2   3   9  177.68   17.10
   2  -3   9  177.28   13.10
   2  -3   9  157.68   11.10
  -3  -3   9  584.64   28.10
  -3   3  -9  607.84   30.00
   3  -3  -9  615.14   30.00
   3   3   9  591.84   33.40
  -3   3  -9  657.03   29.60
   3   3   9  611.34   29.30
   3   3   9  597.64   32.70
  -3  -3   9  604.44   35.00
   3   3   9  630.44   32.90
   3   3   9  633.24   33.00
   3  -3   9  607.24   29.40
  -3   3   9  645.64   36.00
   3   3  -9  624.44   29.80
   3  -3   9  636.54   33.40
  -3   3   9  639.74   36.10
  -3  -3  -9  603.44   29.90
   3  -3   9  553.64   32.40
  -3   3   9  611.34   28.60
   3  -3   9  646.94   31.30
   4   3   9   86.69   10.50
  -4   3  -9   90.29    7.20
   4   3   9   95.99    8.70
   4   3   9   98.19    8.10
  -4  -3   9   81.19   10.10
   4   3   9   87.99    7.20
  -4  -3   9   87.39    5.40
  -4   3  -9   89.49    7.10
   4  -3  -9   89.19    7.00
   4   3   9   78.39    8.60
   4   3  -9   92.19    6.90
  -4   3   9   89.89    5.80
   4  -3   9   96.29    8.10
  -4   3   9   90.49   10.90
   4  -3   9  102.79    9.60
  -4  -3  -9   83.99    6.70
   4  -3   9   85.49    7.10
  -4  -3  -9   83.89    7.70
   4  -3   9   81.69    9.00
  -4   3   9   94.29   11.50
   5   3   9  121.39    9.70
   5   3   9  110.59   10.30
   5   3   9  123.29   10.20
   5   3   9  105.49    9.70
   5  -3  -9  115.19    8.10
  -5   3  -9  126.69    8.90
   5   3  -9  118.79    8.00
   5  -3   9  113.29   10.30
  -5  -3  -9   93.39    8.80
   5  -3   9  115.89    9.60
  -5   3   9  133.89   13.20
   5  -3   9  117.59   10.40
  -6   3  -9  117.49    8.90
   6   3   9   86.49   10.90
   6   3   9  126.09   10.60
   6  -3  -9  124.39    8.30
   6   3   9  128.49    9.40
  -6  -3  -9  108.19   10.70
   6  -3   9  129.69   11.10
   6   3  -9  123.79    8.10
   6  -3   9  129.19   10.90
   6  -3   9  151.98   11.30
   7   3   9    1.40    3.20
   7  -3  -9    6.20    2.00
  -7   3  -9    5.30    1.90
   7   3   9    4.10    2.40
   7   3   9    4.40    3.00
   7  -3   9    7.20    3.10
   7  -3   9    3.00    2.10
  -7   3   9    4.70    4.00
  -7  -3  -9    3.90    2.80
   7  -3   9    3.90    2.40
  -7   3   9    7.30    3.70
   8   3   9  331.97   18.10
   8   3   9  309.27   18.60
   8   3   9  311.97   20.40
  -8   3  -9  294.17   17.50
  -8  -3  -9  347.87   19.00
   8  -3   9  319.67   18.90
   8  -3   9  350.86   18.40
  -8   3   9  341.87   23.90
   8  -3   9  337.27   19.60
  -9   3  -9   19.80    2.90
   9   3   9   27.70    3.70
  -9  -3  -9   20.00    3.40
  -9   3   9   22.10    4.70
   9  -3   9   21.40    3.40
  10   3   9  325.47   17.80
  10  -3   9  368.76   18.60
 -10   3   9  349.47   20.40
 -10  -3  -9  380.76   18.20
   0   3  10   -0.30    2.00
   0  -3  10    4.20    4.20
   0  -3  10   -0.40    1.60
   0   3  10    3.60    3.70
   0  -3 -10    0.10    1.40
   0  -3  10   -0.50    1.80
   0   3  10    1.90    3.30
   0   3  10   -0.50    1.50
   0  -3  10    1.40    1.20
   0   3 -10    1.10    1.50
   0   3  10    1.80    2.10
  -1   3 -10  186.18   11.90
  -1  -3  10  198.78   11.00
   1  -3 -10  198.08   12.10
  -1  -3  10  200.48   13.70
   1   3  10  201.58   11.50
   1   3  10  169.08   13.80
   1   3  10  185.88   14.80
   1   3  10  193.68   14.30
  -1  -3  10  182.98   15.10
   1  -3  10  185.08   15.40
   1  -3  10  200.18   13.20
   1   3 -10  199.78   12.10
   1  -3  10  196.48   11.30
  -1   3  10  187.58   14.90
  -1   3  10  178.78   15.20
  -1   3  10  208.98   11.30
   1  -3  10  172.98   15.90
  -1   3  10  206.08   14.40
  -1  -3 -10  189.68   12.10
   2   3  10   29.10    4.90
  -2   3 -10   33.90    4.50
   2   3  10   28.80    5.50
  -2  -3  10   31.80    3.10
  -2  -3  10   33.60    5.90
   2  -3 -10   32.90    4.40
   2   3  10   26.80    4.10
   2   3  10   28.60    5.30
   2   3  10   34.80    6.40
  -2  -3  10   32.90    5.50
   2   3 -10   28.10    3.90
  -2   3  10   29.30    3.40
   2  -3  10   36.80    4.10
   2  -3  10   32.20    4.70
  -2  -3 -10   29.50    4.30
   2  -3  10   32.30    5.70
  -2   3  10   32.50    6.20
  -2   3  10   32.90    6.20
   2  -3  10   26.40    5.20
  -3   3 -10   13.40    2.80
   3   3  10   10.00    3.60
   3   3  10   13.20    3.30
   3   3  10    5.70    2.00
  -3  -3  10   14.30    4.30
   3   3  10    9.80    3.10
   3  -3 -10   10.50    3.10
   3   3  10    8.50    3.40
  -3  -3  10    8.80    1.70
  -3   3  10   11.50    2.20
   3   3 -10   12.60    2.70
  -3  -3 -10   10.50    2.50
   3  -3  10    8.90    2.70
  -3   3  10   12.80    4.70
  -3   3  10   11.20    4.30
   3  -3  10    5.20    3.90
   3  -3  10    5.70    2.20
   3  -3  10    9.90    3.10
   3  -3  10    8.90    3.30
   4   3  10   86.19    8.40
   4   3  10   82.59    7.60
   4  -3 -10   79.29    6.60
   4   3  10   70.29    8.20
   4   3  10   71.49    7.90
  -4   3 -10   86.19    6.80
   4   3  10   76.39    7.30
  -4  -3  10   78.69   10.10
   4  -3  10   77.39    8.20
   4  -3  10   78.29    8.40
   4  -3  10   75.39    7.70
   4   3 -10   81.39    6.60
  -4  -3 -10   68.09    5.90
  -4   3  10   83.29   10.60
  -4   3  10   75.09    5.40
  -4   3  10   74.39   10.50
   4  -3  10   73.89    8.20
   4  -3  10   77.49    6.70
   5   3  10   54.59    6.80
   5  -3 -10   59.19    5.40
   5   3  10   67.09    7.30
  -5  -3  10   59.19    9.00
   5   3  10   64.99    8.60
  -5   3 -10   61.39    5.50
   5   3  10   61.69    6.60
  -5   3  10   60.49    9.00
  -5   3  10   71.69   10.20
   5   3 -10   62.59    5.50
   5  -3  10   60.39    7.60
   5  -3  10   60.29    6.90
  -5   3  10   57.09    4.40
  -5  -3 -10   56.29    6.10
   5  -3  10   68.79    9.50
   5  -3  10   57.79    6.70
   6   3  10  248.18   15.50
  -6   3 -10  243.28   14.40
   6   3  10  229.08   16.40
   6  -3 -10  235.98   13.60
   6   3  10  224.68   15.80
   6   3 -10  243.18   13.50
   6  -3  10  252.07   17.00
   6  -3  10  264.67   17.10
  -6  -3 -10  273.17   16.00
   6  -3  10  251.37   15.40
   7  -3 -10   32.30    3.50
   7   3  10   34.90    4.70
  -7   3 -10   23.40    3.30
   7   3  10   29.00    5.10
   7   3  10   34.10    5.80
  -7   3  10   22.40    5.30
   7  -3  10   19.50    5.90
   7  -3  10   26.10    4.70
   7  -3  10   29.30    4.60
   7  -3  10   39.90    5.50
  -7  -3 -10   26.70    4.30
  -7   3  10   35.10    6.80
   8   3  10   60.99    7.50
  -8   3 -10   53.39    4.90
  -8  -3 -10   56.09    5.90
   8  -3  10   67.69    7.00
   8  -3  10   58.29    6.00
  -8   3  10   67.09    8.30
   9   3  10   67.09    5.60
  -9   3 -10   62.29    4.80
  -9   3  10   65.39    7.20
  -9  -3 -10   63.49    5.40
   9  -3  10   73.79    6.10
   9  -3  10   54.19    5.10
  10   3  10    2.40    1.80
  10  -3  10    3.90    1.30
 -10   3  10    3.80    1.90
   0   3  11 2876.91  135.79
   0  -3  11 3097.79  129.69
   0   3  11 3047.70  129.79
   0   3  11 2929.71  134.49
  -1  -3  11  444.96   22.60
  -1   3 -11  426.66   23.80
  -1  -3  11  466.35   26.10
   1   3  11  450.55   27.80
   1   3  11  490.75   29.60
   1   3  11  446.56   27.20
   1   3  11  477.05   23.50
  -1  -3  11  453.05   27.90
   1  -3 -11  478.15   24.20
   1  -3  11  491.35   25.80
  -1  -3 -11  485.35   24.30
   1   3 -11  458.55   24.00
   1  -3  11  472.35   27.40
  -1   3  11  471.45   23.10
  -1   3  11  467.95   28.00
   1  -3  11  449.86   23.10
   1  -3  11  478.85   27.10
  -1   3  11  481.25   29.20
  -2  -3  11    2.50    1.40
   2   3  11    3.80    3.60
   2   3  11    2.70    3.70
  -2   3 -11    1.60    1.80
   2   3  11    3.60    1.80
   2   3  11    2.20    2.90
  -2  -3  11    5.10    3.10
   2   3  11   -1.90    2.60
   2  -3 -11    3.00    2.30
   2  -3  11    0.10    2.80
   2  -3  11   -5.50    5.10
  -2   3  11    5.00    3.70
  -2   3  11    2.20    3.30
  -2   3  11    0.70    1.80
   2  -3  11    3.30    2.40
   2  -3  11    4.30    2.90
  -2  -3 -11    4.10    2.40
   2  -3  11    4.80    2.10
   2   3 -11    3.10    2.20
  -3  -3  11  198.58   11.00
  -3  -3  11  236.08   17.60
   3   3  11  203.58   15.70
  -3   3 -11  191.78   12.40
   3   3  11  201.68   15.00
   3   3  11  212.48   14.20
   3  -3 -11  212.58   12.80
   3   3  11  217.58   12.70
   3   3  11  205.18   15.20
   3  -3  11  197.48   15.30
  -3  -3 -11  201.38   12.30
  -3   3  11  193.88   17.00
   3  -3  11  206.98   15.60
  -3   3  11  186.08   16.30
   3   3 -11  220.28   12.70
   3  -3  11  207.38   14.20
  -3   3  11  211.08   11.40
   4   3  11  106.69   10.70
   4  -3 -11  117.39    8.40
  -4   3 -11  119.79    8.60
  -4  -3  11  121.59   12.50
   4   3  11  116.69   10.70
   4   3  11  129.49   10.60
  -4  -3  11  110.89    6.80
  -4   3  11  123.89   12.70
  -4   3  11  128.49    7.40
   4  -3  11  123.29   11.20
   4  -3  11   99.09   10.60
   4   3 -11  120.59    8.30
   4  -3  11  118.99    9.90
   4  -3  11  124.69    8.80
   5   3  11  115.59   11.00
   5  -3 -11  113.69    8.10
   5   3  11   98.69   10.00
   5   3  11   96.29    9.20
   5   3  11  113.99    9.20
  -5  -3  11  132.49   13.00
   5  -3  11  105.79   10.00
  -5   3  11  130.59   12.60
   5  -3  11  120.29   10.50
  -5   3  11  110.29   12.30
   5   3 -11  114.09    7.90
   5  -3  11   90.29    9.50
  -5   3  11  107.39    6.60
   6   3  11  149.29   12.20
   6   3  11  176.28   12.30
  -6  -3  11  131.79   13.20
   6   3  11  157.18   12.40
   6  -3 -11  151.58    9.30
   6  -3  11  144.19   14.10
   6  -3  11  139.89   11.70
  -6   3  11  129.69   13.10
   6  -3  11  147.09   11.80
   6   3 -11  139.59    8.70
   6  -3  11  135.39   11.10
   7   3  11    4.90    2.00
   7  -3 -11    4.00    2.00
  -7   3  11    5.60    3.30
   7  -3  11    4.70    2.00
  -7   3  11    4.80    3.30
   7  -3  11    4.70    2.30
   8   3  11   36.40    4.40
   8  -3  11   28.60    3.80
  -8   3  11   37.90    5.70
   8  -3  11   35.80    4.80
   9   3  11    5.70    1.70
   9  -3  11    3.70    1.50
   9  -3  11    3.10    1.40
  -9   3  11    4.00    2.10
   0  -3  12   -0.20    1.80
   0  -3  12   -0.20    2.20
   0  -3  12   -4.60    6.20
   0   3  12    3.20    3.90
   0   3  12    2.70    2.00
   0   3 -12   -0.40    1.30
   0   3  12   -0.30    1.80
   0  -3  12   -0.50    2.60
   0  -3 -12    0.80    2.00
   0   3  12    0.70    2.40
   1  -3 -12   13.30    3.00
  -1  -3  12   13.20    4.40
  -1  -3  12   13.50    3.40
   1   3  12   12.70    5.40
  -1  -3  12   17.20    2.50
   1   3  12   19.40    4.60
   1   3  12   16.50    4.40
   1   3  12   13.60    2.80
  -1   3 -12   12.20    2.80
   1  -3  12   15.70    3.70
  -1   3  12   -5.70    6.80
   1   3 -12   15.40    3.00
   1  -3  12   10.70    2.50
  -1   3  12   14.10    2.60
   1  -3  12   16.20    4.50
  -1  -3 -12   17.10    3.20
   1  -3  12   17.30    4.30
  -1   3  12   13.70    4.30
  -1   3  12   15.80    4.50
  -2   3 -12 1167.48   55.19
  -2  -3  12 1184.68   53.49
   2  -3 -12 1282.97   55.59
   2   3  12 1039.50   58.29
  -2  -3  12 1103.99   63.19
   2   3  12 1288.27   54.99
   2  -3  12 1148.69   58.59
  -2   3  12 1213.68   60.79
  -2   3  12 1199.78   53.79
   2  -3  12 1162.58   56.99
   2  -3  12 1223.08   54.59
   2   3 -12 1229.78   55.09
  -2  -3 -12 1240.48   55.19
  -2   3  12 1301.97   64.49
   3   3  12  116.39   11.10
  -3   3 -12  105.39    8.10
   3   3  12   99.89    7.90
  -3  -3  12  118.39   11.90
   3  -3 -12  112.79    8.20
  -3  -3  12  100.19    6.70
   3   3  12  131.89   11.70
   3   3  12  105.99   10.30
   3   3 -12  109.49    8.30
  -3   3  12  112.49   11.50
  -3  -3 -12   92.99    7.60
  -3   3  12  101.49    7.10
  -3   3  12  104.59   11.90
   3  -3  12  111.09   10.60
   3  -3  12  116.69   10.70
   3  -3  12  101.49    9.40
   3  -3  12  102.49    7.90
   4   3  12  178.18   14.30
  -4   3 -12  178.38   11.20
   4   3  12  202.38   16.10
   4  -3 -12  192.38   11.70
  -4  -3  12  176.58   10.20
   4   3  12  174.38   14.40
  -4  -3  12  217.98   16.70
   4   3  12  178.78   13.80
  -4   3  12  200.48   16.60
   4  -3  12  193.28   13.40
   4  -3  12  185.88   14.60
  -4   3  12  197.38   17.20
  -4   3  12  190.68   10.50
   4   3 -12  195.58   11.50
   4  -3  12  173.78   14.00
   5   3  12   69.49    7.50
   5  -3 -12   97.49    7.00
  -5  -3  12   95.69   10.50
   5   3  12   92.99    9.10
   5   3  12  109.89    9.80
   5   3  12   90.89   13.10
  -5   3  12  123.29   12.30
   5  -3  12   69.69   11.30
   5  -3  12   87.69    9.00
   5  -3  12   81.29    8.70
  -5   3  12  100.69   10.80
   5   3 -12   95.09    6.70
   5  -3  12   79.79    9.20
   6  -3 -12   37.80    3.90
  -6  -3  12   30.80    5.80
   6   3  12   37.80    5.10
  -6   3  12   35.50    6.00
   6   3 -12   36.10    5.60
  -6   3  12   34.20    6.20
   6  -3  12   32.60    4.90
   6  -3  12   34.40    5.20
   7  -3 -12   80.19    5.50
   7   3  12   78.09    7.10
  -7   3  12   68.59    7.80
   7  -3  12   77.49    7.10
  -7   3  12   63.59    7.40
   7  -3  12   83.59    7.00
   8   3  12  215.58   13.00
   8  -3  12  241.08   13.20
  -8   3  12  215.08   14.10
   9   3  12    6.10    1.60
   9  -3  12    6.70    1.60
   0   3  13   26.50    5.20
   0  -3  13   24.40    4.10
   0   3  13    0.90    4.90
   0  -3 -13   22.20    3.80
   0  -3  13   29.20    6.70
   0   3  13   21.80    5.30
   0   3  13   21.70    4.10
   0   3 -13   27.30    4.30
   0  -3  13   18.10    3.80
   1   3  13   10.70    3.10
  -1   3 -13    8.80    3.00
   1   3  13    9.50    4.40
   1   3  13    9.30    3.10
  -1  -3  13    8.80    4.40
   1   3  13    9.80    3.60
   1  -3 -13    8.60    2.50
  -1   3  13    5.90    1.90
  -1   3  13   10.80    4.30
   1  -3  13    3.30    5.30
   1   3 -13   11.00    3.00
  -1  -3 -13    6.90    2.40
   1  -3  13    8.70    2.80
   1  -3  13   10.00    2.80
  -1   3  13    7.50    3.60
   1  -3  13    8.50    4.30
  -2   3 -13    0.00    1.40
   2   3  13   -0.20    2.00
   2   3  13   -0.40    2.30
   2  -3 -13    1.10    1.90
  -2  -3  13   -0.60    1.50
   2   3  13   -5.30    3.20
   2   3  13   -0.30    3.90
  -2  -3  13    1.60    1.90
  -2  -3  13    0.20    2.40
  -2   3  13    1.70    2.20
  -2  -3 -13    0.70    1.80
  -2   3  13    1.20    2.00
  -2   3  13   -0.40    2.70
   2   3 -13    0.90    1.40
   2  -3  13    1.80    4.00
   2  -3  13   -1.40    1.80
   2  -3  13    0.20    1.40
   2  -3  13    0.90    3.00
  -3   3 -13  301.97   17.00
   3  -3 -13  315.17   17.40
  -3  -3  13  359.26   22.50
   3   3  13  285.87   19.70
   3   3  13  353.86   22.50
   3   3  13  330.97   21.30
  -3  -3 -13  283.97   16.50
   3  -3  13  320.57   22.20
   3   3 -13  317.47   17.20
   3  -3  13  338.57   20.10
  -3   3  13  276.47   21.00
  -3   3  13  328.47   22.10
   3  -3  13  299.17   20.30
   4   3  13   30.00    5.10
   4  -3 -13   25.70    3.70
  -4  -3  13   27.90    5.60
   4   3  13   26.80    5.40
  -4   3 -13   24.90    3.60
   4   3  13   24.20    4.30
   4  -3  13   27.00    4.40
  -4   3  13   28.60    5.40
   4   3 -13   32.70    4.00
  -4   3  13   29.10    6.10
   4  -3  13   41.10    7.30
   4  -3  13   22.10    4.50
   5   3  13    9.30    3.00
   5   3  13    3.70    2.10
   5  -3 -13    8.40    2.00
  -5  -3  13   11.30    3.50
   5   3 -13   11.20    2.50
   5  -3  13   10.00    2.70
   5  -3  13    9.20    2.80
  -5   3  13    6.80    3.00
  -5   3  13    8.60    3.70
   6  -3 -13   39.60    3.60
   6   3  13   48.90    5.60
   6  -3  13   33.60    4.60
  -6   3  13   33.10    5.50
   6  -3  13   39.70    5.10
  -6   3  13   37.80    5.70
   6   3 -13   35.60    3.70
   7   3  13   17.60    3.10
   7  -3 -13   10.80    1.80
  -7   3  13   12.40    3.20
   7  -3  13   15.90    2.80
   7  -3  13   12.50    2.50
   8   3  13    1.00    0.90
   8  -3  13    0.70    1.00
   8  -3  13    1.40    1.20
   0  -3  14    0.70    1.60
   0  -3  14   -1.30    1.80
   0   3  14   -0.50    2.10
   0   3  14    0.00    1.70
   0   3 -14   -0.50    1.80
   0  -3 -14    1.10    1.40
   1  -3 -14  130.19    9.20
  -1   3 -14  147.19    9.40
   1   3  14  142.89   13.00
  -1  -3  14  140.39   12.20
   1   3  14  120.59   12.60
   1   3  14  117.49   11.50
   1   3 -14  124.39    9.00
  -1  -3 -14  126.49    8.90
   1  -3  14  111.49    9.70
  -1   3  14  123.49   13.00
  -1   3  14  119.09   11.20
   2  -3 -14 1007.80   43.90
  -2   3 -14  967.10   43.60
   2   3  14  900.81   47.60
   2   3  14  925.21   47.50
  -2  -3  14 1005.80   49.00
   2  -3  14 1107.89   52.49
  -2   3  14  834.92   47.90
   2  -3  14  831.72   44.90
  -2   3  14  914.61   47.70
   2   3 -14  911.31   43.40
  -2  -3 -14  888.01   43.00
   3  -3 -14   71.49    6.10
   3   3  14   66.29    7.50
   3   3  14   82.89    9.40
  -3  -3  14   70.69    9.10
  -3   3 -14   70.99    5.90
   3  -3  14   65.79    6.90
   3  -3  14   77.89    9.30
  -3   3  14   87.19   10.10
  -3   3  14   69.49    8.30
  -3  -3 -14   62.39    5.30
   3   3 -14   80.59    6.20
   4  -3 -14   53.09    4.70
  -4   3 -14   42.90    4.10
   4   3  14   59.09    6.50
   4   3  14   45.20    5.50
   4   3 -14   54.09    5.00
   4  -3  14   42.70    6.40
  -4   3  14   54.49    7.20
  -4   3  14   54.69    6.90
   4  -3  14   52.89    9.10
   5  -3 -14    3.80    1.50
   5   3  14    4.50    2.30
  -5  -3  14    4.80    2.30
  -5   3  14    3.80    2.40
   5   3 -14    3.60    1.70
   5  -3  14    3.20    1.60
  -5   3  14    3.90    2.60
   5  -3  14    2.10    1.70
   6  -3 -14    2.60    1.20
   6   3  14    3.30    1.60
  -6   3  14    0.80    2.00
   6  -3  14    2.50    1.80
  -6   3  14    2.60    1.60
   6   3 -14    3.10    1.60
   6  -3  14    3.20    1.60
   7   3  14    8.00    2.00
   7  -3  14    5.60    1.60
   7  -3  14    6.80    1.70
   0  -3  15  414.86   24.70
   0  -3 -15  358.86   18.90
   0   3  15  327.07   24.90
   0   3  15  359.86   22.40
   0   3 -15  371.96   19.30
   1   3  15    5.20    2.70
   1  -3 -15    4.10    1.70
  -1  -3  15    4.20    2.70
   1   3  15    5.20    2.60
  -1   3 -15    4.30    1.80
   1  -3  15    5.20    3.00
  -1  -3 -15    5.70    1.80
  -1   3  15    6.00    2.80
   1   3 -15    2.30    1.60
   1  -3  15    7.40    2.70
  -1   3  15    6.30    3.50
   2   3  15  158.38   12.10
   2   3  15  181.68   13.20
  -2   3 -15  170.68   10.10
  -2  -3  15  158.68   13.30
  -2   3  15  160.78   13.90
   2  -3  15  144.19   10.80
  -2   3  15  163.18   12.70
   2  -3  15  175.28   13.80
  -2  -3 -15  139.79    9.30
  -3  -3  15    4.90    2.40
   3   3  15    4.50    2.10
   3   3  15    3.80    2.40
   3  -3 -15    2.40    1.70
  -3   3 -15    2.40    1.30
  -3  -3 -15    1.50    1.20
   3  -3  15    5.80    2.60
   3  -3  15    3.80    2.10
  -3   3  15    5.20    2.60
   3   3 -15    5.10    1.80
  -3   3  15    3.10    2.20
   4   3  15   88.59    7.50
   4   3  15  104.99    9.20
  -4  -3  15  121.09    9.80
   4  -3 -15  107.89    6.90
   4  -3  15   91.79    7.60
   4  -3  15  105.99    8.80
  -4   3  15   82.39    8.00
   4   3 -15   96.19    6.40
  -4   3  15  100.59    9.40
  -5  -3  15   40.00    4.90
   5  -3 -15   42.50    3.50
   5   3  15   40.90    4.80
   5  -3  15   35.10    4.30
   5  -3  15   38.10    4.10
  -5   3  15   32.50    4.30
   6   3  15    8.60    2.00
   6  -3 -15   10.30    1.70
   6  -3  15    6.20    1.60
   6  -3  15    7.40    1.80
   0  -3  16    0.50    2.00
   0   3  16   -0.40    1.10
   0  -3  16    0.70    1.90
   0  -3 -16   -0.40    1.50
   0   3  16    0.30    1.50
   0   3 -16    0.10    0.90
   1  -3 -16    5.30    1.60
   1   3  16    5.70    2.40
  -1  -3  16    7.40    2.90
  -1   3 -16    7.50    1.80
   1   3  16    5.70    2.30
  -1   3  16    6.60    2.20
   1   3 -16    6.70    1.90
  -1  -3 -16    6.60    1.90
  -1   3  16    9.00    3.20
   1  -3  16    7.40    3.00
   2   3  16   28.40    4.40
  -2  -3  16   26.40    4.50
   2   3  16   30.60    4.40
  -2   3 -16   25.70    2.90
   2  -3 -16   29.60    3.30
  -2   3  16   28.70    4.80
   2  -3  16   32.00    4.70
  -2   3  16   30.60    4.50
   2   3 -16   29.40    3.10
   2  -3  16   27.40    4.80
   3   3  16    5.00    2.00
   3   3  16   12.60    2.90
  -3   3 -16    8.10    1.60
  -3  -3  16    7.30    2.50
   3  -3 -16   10.50    1.90
   3  -3  16   10.90    2.60
   3   3 -16    8.70    1.70
  -3   3  16   10.70    2.80
   3  -3  16   11.50    2.50
  -3   3  16   10.60    3.50
  -4  -3  16   14.30    2.90
   4  -3 -16   16.70    2.00
   4   3  16   17.60    2.90
  -4   3  16   11.50    2.50
   4   3 -16   12.70    1.90
   4  -3  16   12.10    2.20
   4  -3  16   14.80    2.70
   5   3  16   85.99    6.50
   5  -3 -16   90.69    5.10
   5  -3  16   75.99    6.00
   5   3 -16   77.59    5.50
   5  -3  16   81.49    5.90
   0   3  17   43.80    4.90
   0   3  17   41.40    4.70
   0   3 -17   48.20    3.80
   0  -3  17   46.90    5.60
   0  -3 -17   54.19    3.90
  -1  -3  17   21.70    4.70
  -1   3 -17   19.00    2.20
   1   3  17   18.50    3.10
   1  -3 -17   19.80    3.40
   1   3  17   17.50    3.00
   1  -3  17   29.40    5.80
  -1   3  17   16.90    2.90
  -1   3  17   21.20    3.50
  -1  -3 -17   17.50    2.00
   2   3  17    5.80    1.90
   2  -3 -17    6.30    1.60
  -2  -3  17    6.50    2.10
   2   3  17    5.50    2.10
  -2   3 -17    5.50    1.30
  -2   3  17    6.80    2.00
  -2   3  17    5.10    1.70
   2  -3  17    8.80    2.40
   2   3 -17    9.50    1.80
   3  -3 -17   26.70    2.40
  -3  -3  17   23.20    3.30
   3   3  17   23.70    3.20
  -3   3  17   19.00    2.80
   3  -3  17   23.70    3.20
   3   3 -17   29.10    2.50
   0   4   0 1095.39   46.90
   0   4   0 1072.19   48.70
  -1   4   0    3.60    1.50
   1   4   0    1.60    0.70
   1   4   0    0.30    1.00
  -1   4   0    1.10    0.70
  -1  -4   0    2.00    0.90
  -2   4   0 2122.19   94.49
  -2  -4   0 2268.97   92.39
   2  -4   0 2139.39   94.39
   2   4   0 2133.29   93.89
  -2   4   0 2214.48   92.69
   2   4   0 2056.29   92.19
   2  -4   0 2213.68   93.19
   3   4   0    8.80    1.30
   3  -4   0    8.40    1.70
  -3  -4   0   10.20    1.20
   3   4   0    9.70    1.70
  -3   4   0    9.20    2.40
   3  -4   0    7.10    1.90
  -3   4   0   10.10    1.60
   4  -4   0  135.89    8.10
   4   4   0  138.59    7.80
   4  -4   0  130.89    9.00
  -4  -4   0  143.49    6.40
  -4   4   0  139.89    8.70
  -5   4   0   20.30    4.80
   5  -4   0   14.80    2.60
   5  -4   0   18.40    2.50
  -5  -4   0   15.00    3.50
   5   4   0   14.90    2.10
   6   4   0 1189.28   50.19
  -6   4   0 1121.79   58.49
   6  -4   0 1124.39   51.19
  -6  -4   0 1138.69   55.89
   6   4   0 1161.28   50.09
   7  -4   0    1.30    1.40
  -7   4   0    1.70    2.40
  -7  -4   0    3.40    2.70
   7   4   0    1.70    0.80
  -8   4   0  689.93   39.40
  -8  -4   0  686.93   36.90
   8   4   0  651.93   29.90
  -9   4   0    1.20    2.60
  -9  -4   0    0.00    1.50
   9   4   0    1.70    0.80
 -10  -4   0   10.80    3.30
 -10   4   0    9.10    3.80
 -11  -4   0    9.10    2.40
 -11   4   0    7.70    2.80
 -12  -4   0  336.67   17.30
 -12   4   0  362.76   22.30
   0   4  -1    1.00    0.80
   0   4   1    0.10    0.70
   0   4   1    0.60    1.80
  -1   4  -1 2655.93  110.29
  -1   4  -1 2540.15  108.09
   1   4   1 2515.15  107.99
  -1  -4   1 2497.25  107.89
   1   4   1 2477.75  109.69
   1  -4   1 2534.65  108.59
  -1  -4  -1 2555.94  108.09
   1   4  -1 2473.45  107.89
  -1   4   1 2521.85  108.09
  -1   4   1 2588.44  110.09
   1  -4   1 2498.55  109.69
  -2   4  -1  230.48   11.00
   2   4   1  215.68   12.10
   2   4   1  225.58   10.60
  -2   4  -1  212.38   12.60
   2   4  -1  241.78   11.90
   2  -4   1  226.18   12.60
  -2   4   1  240.08   11.90
   2  -4   1  224.98   11.60
   2   4  -1  213.58   10.40
  -2   4   1  229.28   11.00
  -2  -4  -1  227.88   10.70
  -2   4   1  211.68   12.40
   3  -4  -1 2461.95  111.39
  -3   4  -1 2494.55  112.69
  -3  -4   1 2614.54  109.89
   3   4   1 2418.66  110.09
   3   4   1 2638.54  112.09
  -3   4   1 2653.63  110.69
   3   4  -1 2652.53  111.49
  -3  -4  -1 2570.44  110.29
  -3   4   1 2680.43  112.59
   3  -4   1 2569.94  113.09
   3  -4   1 2728.43  111.69
   4  -4  -1  872.51   40.20
  -4   4  -1  912.11   41.50
   4   4   1  894.61   40.80
  -4   4   1  896.41   41.00
  -4   4   1  906.01   39.60
   4   4  -1  894.01   39.90
  -4   4   1  908.01   50.29
   4   4  -1  921.41   40.80
   4  -4   1  894.51   42.00
   4  -4   1  905.01   40.70
  -4  -4  -1  917.91   39.00
   5   4   1  378.46   17.60
  -5  -4   1  361.06   21.80
   5  -4  -1  373.66   18.00
   5   4   1  380.86   18.30
  -5   4  -1  357.36   23.30
  -5  -4  -1  378.56   23.70
   5  -4   1  356.66   19.50
   5   4  -1  399.96   19.00
  -5   4   1  347.57   22.90
   5   4  -1  380.96   17.30
  -5   4   1  353.26   23.80
   5  -4   1  387.06   18.60
   6   4   1   85.29    5.90
   6   4   1   87.89    5.60
   6  -4  -1   86.19    6.10
  -6  -4   1   93.69    9.20
  -6   4  -1   85.39    9.80
  -6  -4  -1   92.49    9.00
   6  -4   1  104.69    7.60
  -6   4   1   88.19   10.70
   6   4  -1   92.49    4.60
   6  -4   1   96.29    6.50
   7   4   1   85.69    5.30
  -7   4  -1   75.99    9.50
   7   4   1   80.39    5.30
  -7  -4   1   75.59    8.50
  -7  -4  -1   78.69    8.50
   7  -4   1   80.39    6.00
  -7   4   1   80.19   10.50
   7   4  -1   79.89    4.50
   8   4   1    9.80    1.90
  -8  -4   1   12.00    3.90
  -8   4  -1   11.90    4.40
  -8   4   1   16.00    5.10
   8   4  -1    9.80    1.20
  -8  -4  -1   10.20    3.60
   8  -4   1   12.50    2.60
  -9   4  -1  297.07   22.30
  -9  -4   1  312.97   21.10
   9   4   1  323.27   15.40
  -9  -4  -1  356.76   21.40
  -9   4   1  339.27   23.90
 -10  -4   1   86.69    8.20
 -10   4  -1   78.79    9.00
 -10  -4  -1   75.69    8.00
 -10   4   1   82.29   10.30
 -11   4  -1  106.69   10.10
 -11  -4   1  104.29    8.40
 -11  -4  -1  132.29    9.00
 -11   4   1  116.39   11.50
 -12   4  -1   10.20    2.20
 -12  -4   1   10.70    1.80
 -12  -4  -1   15.80    2.30
 -12   4   1    9.60    3.00
   0  -4   2  170.08    9.10
   0   4   2  172.98    9.80
   0  -4   2  168.88   10.00
   0   4   2  179.28    8.80
   0   4   2  179.08   10.50
   1   4   2 5866.91  245.38
   1   4   2 5577.04  246.48
  -1  -4   2 5657.43  245.28
   1   4   2 5573.44  247.58
  -1   4   2 5470.75  247.68
   1  -4   2 6056.29  246.18
  -1   4   2 5921.71  246.68
  -1   4   2 5986.20  245.48
   1  -4   2 5979.20  247.48
   2   4   2  187.28   11.00
   2   4   2  176.08    9.00
   2   4   2  192.78   10.10
   2  -4   2  185.98   10.10
  -2   4   2  185.98   10.00
  -2  -4  -2  180.08    9.30
   2   4  -2  179.68    9.40
  -2   4   2  185.98    9.20
   2  -4   2  180.58   11.00
  -2   4   2  199.58   11.30
   3   4   2 1353.36   61.99
  -3  -4   2 1407.26   61.59
   3   4   2 1451.05   63.29
  -3   4  -2 1353.06   64.49
   3   4   2 1418.76   64.29
   3  -4   2 1486.45   64.99
   3   4  -2 1478.85   62.29
  -3   4   2 1474.55   62.39
  -3  -4  -2 1484.55   62.39
  -3   4   2 1547.95   64.59
   3  -4   2 1420.36   63.69
   4   4   2  192.28    9.90
   4   4   2  195.78   10.90
   4   4   2  215.18   12.00
  -4   4  -2  208.18   12.20
  -4   4   2  197.78   11.30
   4   4  -2  207.38   10.90
   4  -4   2  211.08   11.50
  -4  -4  -2  207.78   10.10
  -4   4   2  211.88   15.30
   4  -4   2  207.58   12.70
  -4   4   2  216.28   10.30
   4   4  -2  217.58   10.70
  -5  -4   2 1611.24   75.59
   5   4   2 1596.04   71.09
  -5   4  -2 1585.54   77.19
   5   4   2 1592.34   71.99
   5   4  -2 1648.34   70.19
  -5  -4  -2 1564.84   74.99
   5  -4   2 1761.02   73.49
  -5   4   2 1568.84   77.59
   5  -4   2 1618.64   71.89
   5   4  -2 1752.42   71.89
  -6   4  -2   37.90    6.20
  -6  -4   2   37.30    5.70
   6   4   2   37.20    3.40
   6   4   2   38.60    3.90
   6  -4   2   38.80    4.60
  -6  -4  -2   43.30    6.00
   6  -4   2   38.80    3.90
  -6   4   2   41.30    7.30
  -7   4  -2   12.10    4.20
   7   4   2    9.20    2.40
  -7  -4   2   11.20    3.80
   7   4   2    8.80    1.90
  -7   4   2    9.50    4.00
   7  -4   2    6.70    1.60
   7   4  -2    7.90    1.20
   7  -4   2   13.20    2.70
   7   4  -2    8.90    1.20
  -7  -4  -2    9.90    3.30
   8   4   2   59.49    4.70
  -8   4  -2   62.99    8.80
  -8  -4   2   62.79    7.90
  -8   4   2   73.39   11.00
   8  -4   2   56.49    5.30
  -8  -4  -2   70.59    7.80
  -9   4  -2  352.26   24.40
   9   4   2  377.56   18.60
  -9  -4   2  397.36   23.60
   9  -4   2  388.66   19.40
  -9   4   2  461.35   29.90
  -9  -4  -2  368.06   23.20
 -10   4  -2  229.58   17.00
 -10  -4   2  237.98   16.00
 -10  -4  -2  266.87   16.60
 -10   4   2  266.67   20.80
 -11   4  -2   61.79    6.50
 -11  -4   2   57.89    5.60
 -11  -4  -2   64.19    5.90
 -11   4   2   74.29    8.90
  11  -4   2   55.19    5.40
 -12  -4   2   38.20    3.50
 -12   4  -2   26.30    3.40
 -12  -4  -2   42.20    3.70
 -12   4   2   28.30    4.10
   0   4   3    0.00    0.90
   0   4   3    0.70    2.20
   0  -4   3    1.00    0.90
   0   4   3   -0.90    1.40
   0  -4   3    0.60    1.20
   1   4   3  147.99    7.60
  -1  -4   3  157.58    8.60
  -1  -4   3  140.79    7.60
   1   4   3  142.19    9.60
   1   4   3  138.59    8.60
   1  -4   3  134.69    9.20
  -1   4   3  142.09    9.60
  -1   4   3  148.39    7.70
   1  -4   3  150.08    8.50
  -1   4   3  144.59    8.80
   2   4   3  188.78    9.60
   2   4   3  190.38   11.80
   2   4   3  195.98   10.90
  -2  -4   3  180.28    9.30
  -2   4   3  202.38   10.70
   2  -4   3  194.48   11.90
  -2   4   3  187.08    9.70
   2  -4   3  205.18   10.80
  -2   4   3  207.38   11.80
   3   4   3  917.41   41.10
  -3  -4   3  927.11   40.50
   3   4   3  983.00   42.70
   3   4   3  905.51   43.50
  -3  -4  -3  951.40   41.50
  -3   4   3  944.01   43.30
   3   4  -3  936.11   41.50
  -3   4   3  956.90   41.20
   3  -4   3  921.61   44.00
   3  -4   3  950.90   42.60
   4   4   3  247.18   14.30
   4   4   3  234.48   11.90
  -4   4  -3  255.37   14.50
   4   4   3  247.48   13.10
  -4  -4  -3  243.88   15.10
   4  -4   3  245.98   14.60
  -4   4   3  269.37   13.40
   4   4  -3  244.28   11.90
   4  -4   3  246.68   13.40
  -4   4   3  252.57   12.00
  -4   4   3  229.18   17.00
   5   4   3  655.43   30.30
   5   4   3  621.54   31.10
  -5  -4   3  602.14   33.60
  -5   4  -3  618.44   34.70
   5  -4   3  645.74   30.70
  -5   4   3  662.63   36.00
  -5  -4  -3  635.64   33.30
   5  -4   3  651.63   32.40
   5   4  -3  704.93   29.20
   5   4  -3  649.14   28.70
  -5   4   3  674.33   28.90
  -6  -4   3  863.11   44.00
  -6   4  -3  858.71   45.20
   6   4   3  838.42   39.60
   6   4   3  918.81   40.70
   6  -4  -3  827.62   39.30
  -6   4   3  918.11   55.99
   6  -4   3  830.92   39.90
   6  -4   3  847.32   41.70
  -6  -4  -3  894.21   43.80
  -6   4   3  901.41   46.60
   6   4  -3  839.12   37.60
   7   4   3  193.48   11.80
  -7   4  -3  207.08   16.10
   7   4   3  199.38   11.30
  -7  -4   3  196.88   14.90
  -7  -4  -3  204.28   14.70
   7   4  -3  193.18    9.30
  -7   4   3  195.38   18.70
   7  -4   3  203.58   11.90
   7  -4   3  208.78   13.10
   8   4   3   32.50    3.90
   8   4   3   23.50    4.00
  -8   4  -3   33.00    6.10
  -8  -4   3   39.70    6.10
  -8  -4  -3   33.30    5.30
   8  -4   3   30.60    4.50
   8  -4   3   30.70    3.90
  -8   4   3   35.10    7.60
  -9  -4   3  138.59   11.60
   9   4   3  134.49    8.40
  -9   4  -3  136.09   12.50
   9   4   3  145.59    9.90
   9  -4   3  135.99    8.80
  -9   4   3  174.48   17.00
  -9  -4  -3  136.59   11.60
 -10  -4   3   61.99    6.70
 -10   4  -3   55.39    7.50
  10  -4   3   71.09    6.90
 -10  -4  -3   70.39    7.00
 -10   4   3   82.49   10.90
 -11   4  -3    3.60    1.70
 -11  -4   3    2.10    1.30
 -11  -4  -3    2.20    1.40
 -11   4   3    1.90    2.10
  11  -4   3    2.40    1.30
 -12   4  -3   98.79    7.00
 -12  -4  -3  116.79    7.10
 -12   4   3  112.89    8.70
   0   4   4 6494.65  276.77
   0  -4   4 6390.06  277.17
   0   4   4 6523.85  279.77
   0  -4   4 6518.65  278.77
   0   4   4 6682.93  278.27
   1   4   4  157.58    9.50
  -1  -4   4  159.88    9.40
   1   4   4  151.48    8.30
   1   4   4  152.58   10.50
   1  -4   4  159.98   10.30
   1  -4   4  159.98    9.30
  -1   4   4  160.78    8.40
  -1   4   4  154.08    9.40
  -1   4   4  158.78   10.70
   2   4   4 2243.68   95.49
   2   4   4 2167.88   96.89
  -2  -4   4 2202.88   95.19
   2   4   4 2264.47   99.29
   2  -4   4 2231.78   96.69
  -2   4   4 2310.87   98.19
   2  -4   4 2190.18   98.49
  -2   4   4 2159.68   95.39
  -3  -4   4 1110.59   46.40
   3   4   4 1069.19   47.20
  -3  -4   4 1116.39   46.90
   3   4   4 1120.19   50.19
   3   4   4 1132.49   48.90
  -3  -4  -4  914.31   50.29
  -3   4   4 1087.79   53.19
  -3   4   4 1115.59   49.40
  -3   4   4 1072.09   54.79
   3  -4   4 1005.90   50.19
   3   4  -4 1074.49   47.80
  -3   4   4 1079.79   47.10
   3  -4   4 1081.59   48.60
  -4  -4   4  923.01   37.40
   4   4   4  883.21   40.30
  -4  -4   4  934.91   37.40
   4   4   4  869.71   41.50
   4   4   4  947.31   41.80
  -4   4   4  901.31   38.70
  -4   4   4  885.11   45.60
  -4  -4  -4  772.52   39.10
   4  -4   4  903.21   40.50
   4   4  -4  848.82   39.00
   4  -4   4  886.01   42.20
  -4  -4  -4  894.81   42.30
  -4   4   4  730.03   39.60
  -5   4  -4  140.89   11.80
   5  -4  -4  141.99    8.90
   5   4   4  146.89    9.20
   5   4   4  141.89   10.00
  -5  -4   4  137.49   11.30
   5  -4   4  152.08    8.90
   5  -4   4  149.59    9.30
   5   4  -4  137.79    8.10
  -5  -4  -4  136.29   10.80
  -5   4   4  153.78    7.70
   5  -4   4  154.28   10.80
  -5   4   4  154.48   13.50
  -6  -4   4  377.06   23.30
  -6   4  -4  398.26   24.10
   6   4   4  410.76   21.40
   6  -4  -4  380.36   19.50
   6   4   4  406.76   20.10
  -6  -4  -4  381.46   23.00
   6  -4   4  372.26   21.70
  -6   4   4  406.86   26.10
   6  -4   4  410.36   20.50
   7   4   4  182.78   10.70
  -7  -4   4  172.58   13.70
  -7   4  -4  175.48   14.20
   7   4   4  168.38   11.40
  -7   4   4  189.38   18.90
  -7  -4  -4  184.28   13.40
   7  -4   4  165.18   11.80
   7  -4   4  170.58   10.80
   8   4   4 1506.65   65.59
   8   4   4 1431.86   65.49
  -8  -4   4 1459.15   69.19
  -8   4  -4 1527.75   70.49
   8  -4   4 1422.66   68.79
  -8  -4  -4 1367.96   67.89
  -8   4   4 1506.15   78.29
   8  -4   4 1340.47   65.89
  -9   4  -4   -0.40    1.50
   9   4   4    0.70    1.20
  -9  -4   4    0.70    1.60
   9   4   4    2.10    1.60
   9  -4   4    1.80    2.00
  -9  -4  -4    0.50    2.00
  -9   4   4    0.20    2.50
 -10   4  -4  101.09    9.60
 -10  -4   4  100.99    8.70
 -10   4   4  131.39   14.40
  10  -4   4  109.59   10.50
 -10  -4  -4  129.89   10.20
 -11  -4   4   41.40    4.30
 -11   4  -4   50.49    5.10
 -11   4   4   47.50    6.60
 -11  -4  -4   51.49    5.00
  11  -4   4   47.70    5.70
 -12   4  -4   33.90    3.10
 -12   4   4   23.50    3.60
   0   4   5    0.40    0.80
   0  -4   5    0.10    1.40
   0  -4   5   -1.50    1.70
   0   4   5    2.30    1.70
   1   4   5  775.72   35.80
   1   4   5  763.32   37.40
  -1  -4   5  783.12   36.20
   1   4   5  779.42   34.50
  -1   4   5  779.72   34.30
  -1   4   5  783.02   37.40
   1  -4   5  713.33   35.10
  -1   4   5  736.73   35.50
  -2  -4   5  502.15   23.90
   2   4   5  506.95   23.30
  -2  -4   5  470.85   23.00
   2   4   5  489.75   26.10
   2   4   5  503.05   24.70
  -2  -4   5  498.65   22.80
  -2  -4  -5  488.85   26.20
   2  -4   5  533.85   26.40
  -2   4   5  499.35   29.80
  -2   4   5  517.65   23.20
  -2   4   5  484.85   24.10
   2  -4   5  538.55   29.80
   2  -4   5  527.45   24.70
  -2   4   5  480.35   25.60
   3   4   5   29.50    2.90
  -3  -4   5   30.50    2.40
  -3  -4   5   23.00    2.60
  -3   4  -5   32.20    4.00
   3   4   5   32.50    3.90
   3   4   5   29.60    4.10
   3   4   5   29.80    4.70
  -3  -4  -5   36.00    5.90
   3  -4   5   29.00    4.10
  -3   4   5   31.20    5.50
  -3   4   5   22.60    4.10
   3  -4   5   33.90    4.70
  -3   4   5   37.70    3.00
  -3   4   5   29.80    6.80
   4   4   5  334.37   19.40
   4  -4  -5  324.87   17.40
  -4  -4   5  339.97   15.20
  -4  -4   5  340.77   15.20
   4   4   5  335.97   16.70
   4   4   5  358.36   19.30
  -4   4  -5  327.27   17.40
  -4   4  -5  368.46   23.70
   4   4   5  340.67   18.10
  -4  -4  -5  333.37   19.20
   4  -4   5  342.27   19.60
  -4   4   5  312.77   21.90
  -4   4   5  342.27   22.00
   4  -4   5  342.37   17.00
   4  -4   5  351.56   18.20
  -4   4   5  359.06   16.30
  -5  -4   5   77.79    8.20
   5   4   5   98.39    7.90
  -5  -4   5   85.89    8.80
   5  -4  -5   85.29    6.40
  -5   4  -5   96.29    8.70
   5   4   5   99.29    7.10
   5  -4   5   87.89    8.00
   5  -4   5   98.69    7.90
  -5   4   5   91.59    5.30
  -5   4   5   86.49   10.10
   5  -4   5   91.99    7.00
  -5  -4  -5   80.49    7.70
   6   4   5  404.76   21.40
  -6   4  -5  396.96   24.30
   6  -4  -5  407.96   20.70
   6   4   5  417.46   22.90
  -6  -4   5  391.96   24.20
  -6  -4  -5  458.45   24.40
  -6   4   5  423.86   19.10
  -6   4   5  449.46   28.00
   6  -4   5  431.96   21.90
   6   4  -5  417.36   19.50
   6  -4   5  406.86   23.10
  -7   4  -5   16.70    3.90
  -7  -4   5   13.40    3.60
   7   4   5   14.10    2.70
   7   4   5   18.40    3.40
   7  -4  -5   13.40    3.10
   7  -4   5   17.50    3.50
  -7   4   5   14.80    5.50
   7  -4   5   10.20    2.50
  -7   4   5   14.50    4.80
  -7  -4  -5   16.70    4.00
   8   4   5  482.55   25.50
  -8  -4   5  554.34   29.70
   8   4   5  508.25   27.10
   8   4   5  516.35   29.80
  -8   4  -5  563.24   31.30
   8  -4   5  474.05   28.60
  -8   4   5  572.94   36.10
   8  -4   5  519.75   27.40
   8  -4   5  510.35   26.10
  -8  -4  -5  534.55   30.20
   9   4   5  110.99    8.10
  -9   4  -5   95.59    9.20
   9   4   5   91.09    7.20
   9  -4   5   95.49    8.00
  -9  -4  -5   93.99    8.90
  -9   4   5  140.69   16.80
   9  -4   5   88.99    8.60
   9  -4   5  100.59    7.50
 -10   4  -5  129.19   10.10
 -10  -4  -5  157.38   10.80
 -10   4   5  133.39   13.30
  10  -4   5  116.19    9.10
 -11   4  -5  241.68   13.00
  11  -4   5  197.78   12.10
 -11   4   5  228.88   15.80
   0   4  -6  163.48   10.20
   0   4   6  173.08   12.30
   0  -4   6  170.38   10.10
   0   4   6  186.28    9.80
   0  -4   6  178.18    9.60
   0  -4  -6  181.38   10.90
   0   4   6  178.68   11.10
   0   4   6  170.28   12.30
   0  -4   6  193.68   12.00
   1   4   6  563.74   27.70
  -1  -4   6  614.24   28.10
   1   4   6  547.85   28.80
  -1   4  -6  525.35   26.60
   1   4   6  522.65   29.20
  -1  -4   6  549.35   25.70
   1  -4  -6  582.84   27.20
   1   4   6  557.64   26.00
  -1   4   6  598.54   29.50
  -1  -4  -6  549.45   26.90
  -1   4   6  589.64   26.10
   1  -4   6  535.15   28.70
  -1   4   6  567.54   30.10
   1  -4   6  572.04   26.10
  -1   4   6  549.65   27.30
   1  -4   6  556.84   27.00
   1  -4   6  545.05   29.00
   2   4   6   93.89    7.30
  -2   4  -6   86.99    6.90
   2   4   6   94.19    8.00
  -2  -4   6   87.29    6.80
   2   4   6   88.99    8.50
  -2  -4   6  100.29    5.70
   2  -4  -6   94.59    6.90
   2   4   6   93.99    6.20
  -2  -4  -6  100.19    7.80
  -2   4   6   87.69    9.10
  -2   4   6   91.69    5.90
  -2   4   6   85.39    9.40
   2  -4   6   92.49    6.10
   2  -4   6  106.59    8.50
  -2   4   6   95.19    8.00
  -2   4   6   89.49    7.40
   2  -4   6   93.89    7.30
  -2  -4  -6  104.49    7.40
   2  -4   6   80.39    7.90
   3   4   6  175.78   11.90
   3   4   6  174.18   11.10
   3   4   6  176.88   12.50
   3  -4  -6  171.58   10.40
  -3  -4   6  181.28    8.80
   3   4   6  185.18   11.00
  -3   4  -6  179.08   10.50
  -3  -4   6  142.29   12.80
  -3   4   6  172.18   11.50
  -3   4   6  173.88   14.30
  -3  -4  -6  164.58   11.50
  -3   4   6  165.28   13.80
   3  -4   6  186.78   10.00
   3  -4   6  182.68   12.50
   3  -4   6  183.98   11.00
  -3   4   6  179.48    9.50
   3  -4   6  168.18   12.70
  -4  -4   6 1883.31   81.69
   4   4   6 1909.11   83.29
   4   4   6 1853.61   86.79
  -4   4  -6 1826.92   85.69
  -4   4  -6 1890.41   84.09
   4  -4  -6 1891.11   84.09
   4   4   6 1947.61   86.39
   4   4   6 1973.30   85.29
  -4  -4   6 1862.71   89.39
   4  -4   6 1927.21   84.99
  -4   4   6 1981.40   90.99
   4  -4   6 1950.90   87.19
   4  -4   6 1925.01   87.89
  -4   4   6 1985.00   82.79
  -4  -4  -6 1769.62   85.49
   4  -4   6 1973.90   83.79
  -4   4   6 1988.80   91.39
  -5   4  -6  464.85   25.20
   5   4   6  478.45   23.90
   5  -4  -6  446.56   22.70
   5   4   6  453.25   25.10
  -5   4  -6  421.16   24.00
   5   4   6  457.85   24.80
  -5  -4   6  484.55   27.60
   5  -4   6  437.36   25.40
  -5   4   6  514.75   30.10
   5  -4   6  460.05   23.70
   5  -4   6  480.45   22.80
  -5  -4  -6  419.66   24.70
   5  -4   6  448.76   26.20
  -5   4   6  512.55   21.70
  -6   4  -6  747.53   39.70
   6   4   6  793.42   39.30
   6   4   6  801.42   37.90
   6   4   6  805.92   39.30
  -6   4   6  781.72   35.00
   6  -4   6  805.72   38.10
   6  -4   6  781.52   39.90
  -6   4   6  859.51   45.20
  -6  -4  -6  793.72   39.50
   6  -4   6  779.22   41.10
   7   4   6   80.19    7.30
   7  -4  -6   82.99    6.40
   7   4   6   74.59    7.20
   7   4   6   88.59    7.00
  -7   4  -6   77.89    8.00
  -7  -4  -6   82.09    8.80
   7  -4   6   86.49    8.70
   7  -4   6   77.09    7.90
   7  -4   6   86.99    7.40
  -7   4   6   87.79   13.30
  -7   4   6   89.79   11.00
   8   4   6  270.47   16.40
  -8   4  -6  284.97   17.70
   8   4   6  274.57   15.50
   8   4   6  275.87   16.50
  -8  -4  -6  285.07   18.50
  -8   4   6  243.58   21.70
   8  -4   6  279.27   16.90
   8  -4   6  256.77   17.70
   8  -4   6  279.57   15.70
   9   4   6  112.89    8.30
  -9   4  -6  121.49    9.60
   9   4   6  105.49    8.30
  -9   4   6  120.29   13.70
   9  -4   6  107.09    8.90
   9  -4   6  116.29    9.30
   9  -4   6  113.39    8.00
  -9  -4  -6  133.09    9.80
 -10   4  -6  228.48   13.60
  10   4   6  195.98   12.30
 -10  -4  -6  264.57   15.60
  10  -4   6  208.68   13.20
 -10   4   6  230.28   17.60
 -11   4  -6  104.69    6.50
  11  -4   6   73.09    7.70
 -11   4   6   80.89    8.30
 -11  -4  -6   95.09    6.60
   0  -4   7    1.40    1.50
   0  -4   7    2.00    2.00
   0   4   7   -1.00    2.30
   0  -4   7   -0.50    0.90
   0   4  -7   -0.70    2.10
   0   4   7    0.10    1.20
   0  -4   7   -2.10    1.50
   0   4   7   -0.50    1.90
   0  -4  -7    0.10    1.50
   0   4   7   -1.00    1.60
   0   4   7    1.60    2.00
  -1  -4   7  243.58   13.00
   1   4   7  265.57   15.20
   1  -4  -7  256.17   14.20
  -1  -4   7  253.07   16.50
   1   4   7  261.77   13.40
   1   4   7  253.77   16.60
   1   4   7  283.27   18.50
   1   4   7  238.58   15.80
  -1  -4   7  267.67   15.20
  -1   4  -7  238.08   14.00
  -1  -4  -7  258.57   14.30
   1  -4   7  254.07   14.30
   1  -4   7  257.47   16.20
   1  -4   7  264.97   16.10
  -1   4   7  264.87   17.90
   1   4  -7  255.87   14.00
  -1   4   7  243.98   17.00
  -1   4   7  262.97   16.50
   1  -4   7  250.17   13.30
  -1   4   7  277.67   13.50
  -1   4   7  251.97   14.80
   2   4   7  242.18   13.00
   2  -4  -7  248.08   13.90
  -2  -4   7  235.18   16.60
   2   4   7  244.48   14.60
  -2   4  -7  251.17   14.00
  -2  -4   7  253.07   12.40
   2   4   7  245.08   15.30
  -2  -4  -7  247.98   13.80
   2  -4   7  246.08   13.00
  -2   4   7  248.08   12.70
  -2   4   7  249.58   15.50
  -2   4   7  234.18   17.00
   2  -4   7  254.47   16.00
   2   4  -7  198.58   14.30
  -2  -4  -7  266.57   14.50
  -2   4   7  238.38   17.20
   2  -4   7  244.68   15.90
   2  -4   7  251.27   14.30
   3  -4  -7  473.75   23.80
   3   4   7  495.15   25.90
  -3   4  -7  485.95   23.90
  -3  -4   7  484.05   21.90
   3   4   7  448.76   26.10
   3   4   7  494.95   23.20
   3   4   7  496.25   25.00
  -3  -4   7  400.56   27.00
  -3   4   7  486.05   22.50
   3  -4   7  489.15   24.50
  -3   4   7  510.75   29.10
   3   4  -7  476.25   23.20
   3  -4   7  495.75   26.70
   3  -4   7  462.75   23.00
  -3  -4  -7  480.75   23.50
   3  -4   7  484.45   26.40
  -3   4   7  483.85   29.00
  -3  -4  -7  452.15   24.80
   4  -4  -7  200.58   11.90
   4   4   7  199.68   14.20
  -4  -4   7  207.98   10.00
  -4   4  -7  206.98   12.00
   4   4   7  199.48   11.40
  -4   4  -7  205.08   12.40
   4   4   7  192.38   13.50
  -4   4   7  219.28   11.00
  -4   4   7  195.78   19.00
  -4  -4  -7  220.98   16.30
   4  -4   7  205.18   14.10
   4  -4   7  214.28   11.80
   4  -4   7  183.98   14.70
  -4   4   7  202.28   16.90
   4   4  -7  201.88   11.50
   4  -4   7  215.18   13.00
   5   4   7   20.40    3.80
   5  -4  -7   21.50    3.80
  -5   4  -7   19.70    3.50
  -5   4  -7   23.00    3.70
  -5  -4   7   17.00    5.10
   5   4   7   21.60    3.70
   5   4   7   18.90    3.90
   5  -4   7   21.80    4.20
  -5  -4  -7   22.50    4.00
  -5   4   7   15.70    2.20
  -5   4   7   20.60    5.30
   5  -4   7   21.20    4.50
   5  -4   7   19.00    3.30
   5   4  -7   21.10    4.90
   5  -4   7   24.10    3.70
  -6   4  -7   97.09    8.30
   6   4   7  105.39    9.20
   6  -4  -7   98.99    7.10
  -6  -4   7   93.39    9.90
   6   4   7   86.79    7.70
   6   4   7  104.99    8.90
  -6  -4  -7  104.99    9.50
   6  -4   7   86.59    7.80
   6  -4   7  103.69    9.50
  -6   4   7   91.89    5.60
  -6   4   7   95.89   11.70
   6  -4   7   98.19    9.60
   7  -4  -7  297.07   15.50
   7   4   7  282.17   16.20
  -7   4  -7  306.47   17.80
   7   4   7  289.97   20.50
   7   4   7  268.97   17.20
  -7   4   7  247.98   21.30
  -7   4   7  298.87   29.50
   7  -4   7  283.17   18.60
   7  -4   7  303.37   18.10
   7  -4   7  291.17   16.70
   8   4   7   58.19    6.50
  -8   4  -7   59.39    6.30
   8   4   7   56.49    6.00
   8   4   7   58.29    5.80
   8  -4   7   45.30    6.00
  -8  -4  -7   54.49    6.40
   8  -4   7   51.49    6.50
   8  -4   7   58.99    5.60
  -8   4   7   66.49   11.10
   9   4   7   15.50    2.90
  -9   4  -7   19.10    3.20
  -9   4   7   21.70    5.70
   9  -4   7   18.20    3.40
  -9  -4  -7   27.80    4.80
  10   4   7   67.79    6.20
 -10   4  -7   74.29    5.70
  10  -4   7   53.09    5.20
 -10   4   7   57.49    7.90
 -10  -4  -7   69.69    6.60
 -11   4  -7    3.80    1.10
 -11   4   7    5.10    2.10
 -11  -4  -7    4.60    1.40
   0   4   8  756.72   45.40
   0   4  -8  863.51   40.20
   0  -4  -8  871.21   40.40
   0   4   8  836.62   43.40
   0  -4   8  921.01   41.70
   0  -4   8  875.31   42.40
   0   4   8  903.41   39.50
   0   4   8  871.11   43.70
   0  -4   8  833.52   43.00
   0   4   8  872.71   44.20
   1   4   8  189.78   13.50
  -1  -4   8  169.88   10.00
   1   4   8  187.68   12.10
   1  -4  -8  182.48   11.30
  -1  -4   8  192.98   13.90
  -1   4  -8  182.48   11.30
   1   4   8  190.18   14.00
   1   4   8  194.58   13.70
   1   4   8  179.88   10.50
  -1  -4   8  186.08   12.50
  -1   4   8  197.68   11.00
  -1  -4  -8  186.08   11.40
   1   4  -8  182.08   11.10
   1  -4   8  182.58   13.30
   1  -4   8  178.98   11.90
  -1   4   8  187.98   14.60
   1  -4   8  188.18   10.50
  -1   4   8  183.68   13.30
   1  -4   8  174.98   12.60
   1  -4   8  182.48   11.80
  -1   4   8  178.28   14.00
   2   4   8  853.31   44.50
   2  -4  -8  881.41   41.50
   2   4   8  887.61   44.50
   2   4   8  859.01   40.50
  -2  -4   8  841.02   39.80
  -2   4  -8  885.61   41.50
   2   4   8  917.51   42.80
  -2  -4   8  923.71   45.70
   2   4   8  858.21   43.70
   2  -4   8  869.71   44.40
  -2   4   8  906.31   40.30
   2  -4   8  891.81   44.60
  -2   4   8  979.20   44.70
   2  -4   8  881.81   40.60
  -2  -4  -8  921.81   41.60
   2   4  -8  879.11   41.20
   2  -4   8  933.91   42.30
  -2   4   8  832.72   45.90
  -2   4   8  942.21   46.80
   3   4   8    9.30    2.70
  -3  -4   8    6.00    3.50
   3  -4  -8    9.60    2.50
   3   4   8    9.20    2.80
  -3  -4   8    8.60    1.60
   3   4   8    3.90    2.20
   3   4   8    4.80    2.50
   3   4   8    8.50    3.60
  -3   4  -8    5.70    2.30
  -3   4   8    6.90    1.70
  -3  -4  -8    7.80    4.30
   3  -4   8    7.70    2.10
  -3  -4  -8    8.20    2.40
  -3   4   8   11.70    5.30
   3   4  -8   10.80    2.90
   3  -4   8    7.10    3.10
   3  -4   8    4.70    2.20
   3  -4   8    6.90    2.90
  -3   4   8    7.50    4.40
  -3   4   8   -0.40    3.10
  -4  -4   8  295.37   14.00
   4   4   8  272.87   17.80
   4   4   8  289.47   15.60
   4   4   8  299.77   17.40
   4   4   8  290.47   18.90
   4   4   8  287.77   18.00
   4  -4  -8  299.57   16.10
  -4   4  -8  298.97   16.10
  -4   4  -8  296.07   16.10
  -4   4   8  290.17   14.70
   4   4  -8  295.67   15.60
  -4  -4  -8  273.87   17.80
   4  -4   8  300.97   17.00
  -4   4   8  309.17   22.10
   4  -4   8  313.57   19.00
  -4   4   8  308.57   21.30
   4  -4   8  302.37   19.00
   4  -4   8  278.47   19.30
  -5   4  -8  476.15   22.20
   5   4   8  438.76   23.90
   5   4   8  404.86   22.20
   5  -4  -8  410.26   20.90
   5   4   8  405.86   23.60
  -5   4  -8  362.06   20.90
   5   4  -8  436.76   21.20
  -5   4   8  391.16   27.40
   5  -4   8  381.46   23.50
  -5   4   8  440.76   29.20
   5  -4   8  387.86   24.10
  -5  -4  -8  341.97   23.20
   5  -4   8  413.46   22.10
   5  -4   8  410.76   21.00
  -5   4   8  425.76   19.60
   6   4   8   45.90    6.40
  -6   4  -8   50.49    5.40
   6   4   8   44.60    5.20
   6  -4  -8   37.00    4.30
   6   4   8   47.60    5.90
  -6  -4   8   42.90    6.90
   6  -4   8   46.50    6.40
  -6   4   8   39.20    7.60
  -6  -4  -8   39.10    5.70
   6  -4   8   46.40    6.10
   6  -4   8   48.40    5.40
  -7   4  -8  282.87   16.50
   7   4   8  267.77   17.60
   7   4   8  272.67   16.50
   7   4   8  274.77   17.60
   7  -4  -8  288.17   15.30
   7  -4   8  299.77   16.80
   7  -4   8  294.97   18.50
  -7   4   8  288.57   23.70
   7  -4   8  281.77   17.90
   8   4   8    2.60    1.70
   8   4   8    4.40    3.60
  -8   4  -8    3.60    1.70
   8   4   8   -1.20    4.00
   8  -4   8    0.80    3.30
  -8  -4  -8    3.70    2.30
   8  -4   8    1.90    3.70
  -8   4   8    3.50    3.00
   8  -4   8    2.50    1.70
  -9   4  -8    6.30    1.80
   9   4   8    4.80    1.80
   9  -4   8    7.10    2.10
  -9  -4  -8    6.90    3.10
  -9   4   8    5.90    3.90
  10   4   8  106.29    7.00
 -10   4  -8  109.19    7.00
 -10  -4  -8  113.89    8.10
 -10   4   8   99.09    9.70
  10  -4   8   94.09    7.10
   0   4   9   -4.90    3.20
   0   4  -9   -0.90    1.40
   0  -4   9   -0.20    1.40
   0  -4   9    0.70    1.70
   0   4   9   -0.60    0.80
   0   4   9    1.40    2.10
   0   4   9   -0.10    2.60
   0  -4   9    1.10    1.20
   0  -4   9   -0.10    2.30
   0  -4  -9   -0.90    1.90
  -1  -4   9  213.88   11.70
   1  -4  -9  215.48   14.40
  -1   4  -9  212.78   14.70
  -1  -4   9  205.88   14.10
  -1  -4   9  220.38   15.90
   1   4   9  228.68   15.70
   1   4   9  219.68   15.80
   1   4   9  215.48   14.20
   1   4   9  227.28   12.40
   1   4   9  196.18   14.80
  -1  -4  -9  221.88   13.10
  -1   4   9  197.98   15.80
   1   4  -9  200.18   12.60
   1  -4   9  228.98   13.90
   1  -4   9  205.58   14.90
  -1   4   9  245.18   16.00
  -1   4   9  217.88   16.60
  -1   4   9  218.08   12.00
   1  -4   9  242.68   15.40
   1  -4   9  226.88   12.20
  -2  -4   9 1940.41   90.59
   2   4   9 1931.51   88.99
  -2   4  -9 1909.11   85.79
   2   4   9 1773.82   89.49
  -2  -4   9 1964.20   84.09
   2   4   9 1968.40   89.49
   2  -4  -9 1883.81   85.79
   2   4   9 1901.81   84.89
   2   4   9 1876.51   87.09
  -2  -4  -9 1956.60   86.59
  -2   4   9 1874.51   90.99
   2  -4   9 1946.31   87.09
   2  -4   9 1916.31   88.89
   2   4  -9 2011.90   86.39
  -2   4   9 1986.50   84.59
  -2   4   9 1933.91   91.09
   2  -4   9 1943.31   84.99
   2  -4   9 2061.29   90.39
   3  -4  -9  800.02   39.20
  -3  -4   9  896.51   45.20
  -3   4  -9  881.21   39.70
  -3  -4   9  777.02   37.30
   3   4   9  868.81   40.80
   3   4   9  843.42   42.10
   3   4   9  839.72   40.90
   3   4   9  858.71   43.30
   3   4   9  811.02   42.20
  -3   4   9  835.82   38.00
   3  -4   9  833.52   38.70
   3  -4   9  798.12   40.30
  -3   4   9  803.82   46.50
   3  -4   9  883.81   43.20
   3   4  -9  841.52   39.10
   3  -4   9  795.12   42.60
  -3   4   9  843.12   45.60
   4   4   9  355.76   22.30
   4   4   9  407.96   23.30
   4   4   9  405.56   22.20
   4  -4  -9  393.26   20.50
  -4   4  -9  394.86   20.40
   4   4   9  329.27   23.20
  -4  -4   9  355.36   25.40
  -4  -4   9  374.96   18.20
   4   4   9  406.16   24.00
   4  -4   9  411.16   21.70
  -4   4   9  400.36   19.20
  -4   4   9  415.46   27.40
   4  -4   9  389.86   20.10
  -4  -4  -9  383.06   21.60
   4  -4   9  467.55   25.10
   4  -4   9  379.56   23.30
   4   4  -9  400.56   20.10
  -4   4   9  409.16   27.40
   5   4   9   33.50    5.40
   5   4   9   45.60    5.90
   5  -4  -9   36.30    4.40
   5   4   9   34.90    5.30
  -5   4  -9   38.80    4.40
  -5   4   9   39.70    7.00
  -5  -4  -9   38.00    5.10
  -5   4   9   39.30    3.50
   5  -4   9   37.10    6.00
  -5   4   9   32.50    7.10
   5   4  -9   36.40    4.20
   5  -4   9   34.60    5.60
   5  -4   9   37.10    5.10
   6   4   9  332.47   20.20
  -6   4  -9  309.97   17.40
   6   4   9  334.57   18.50
   6  -4  -9  305.87   20.50
  -6  -4   9  274.27   21.20
   6   4   9  354.56   19.80
   6  -4   9  320.97   18.30
  -6  -4  -9  256.17   17.90
   6  -4   9  352.46   20.40
   6  -4   9  332.97   22.10
   6   4  -9  347.47   19.10
   7  -4  -9  280.27   14.90
   7   4   9  282.37   16.30
   7   4   9  289.17   17.90
  -7   4  -9  280.17   15.80
   7   4   9  259.57   17.00
  -7   4   9  285.17   22.70
   7  -4   9  276.27   17.60
   7  -4   9  266.47   16.00
   7  -4   9  264.87   17.70
   8   4   9   10.30    2.60
   8  -4   9   14.00    3.00
  -8   4   9   14.40    5.00
  -8  -4  -9   10.80    3.10
  -9   4  -9   35.10    3.70
   9   4   9   38.60    4.20
  -9   4   9   47.50    6.90
  -9  -4  -9   47.00    5.00
   9  -4   9   49.20    5.00
  10   4   9    5.20    1.50
 -10   4  -9    5.70    2.00
  10  -4   9    5.40    1.80
  10  -4   9    6.80    1.60
 -10  -4  -9    6.60    1.70
 -10   4   9    6.90    2.30
   0   4  10   47.30    6.90
   0   4  10   41.70    4.40
   0  -4  10   46.40    5.50
   0   4  10   43.50    6.20
   0  -4  10   46.40    6.60
   0  -4  10   43.50    5.90
   0  -4 -10   41.10    4.80
   0   4 -10   40.00    5.00
   0   4  10   47.60    6.20
   0  -4  10   47.90    4.50
   1   4  10  429.36   25.60
  -1   4 -10  400.76   22.20
   1  -4 -10  432.46   22.60
  -1  -4  10  430.86   21.10
   1   4  10  429.66   25.90
  -1  -4  10  417.46   24.00
   1   4  10  447.66   26.20
  -1  -4  10  432.26   26.20
   1   4  10  448.96   21.80
   1   4 -10  434.56   22.40
   1  -4  10  438.36   21.60
  -1   4  10  428.96   26.60
  -1   4  10  429.46   21.50
   1  -4  10  451.85   25.40
   1  -4  10  439.46   23.60
  -1  -4 -10  438.36   22.60
  -1   4  10  482.75   25.80
  -1   4  10  425.56   26.90
   1  -4  10  388.26   25.10
   2   4  10   11.30    3.50
  -2  -4  10    7.00    1.60
   2  -4 -10   12.00    3.10
  -2   4 -10   11.70    3.40
   2   4  10    5.60    3.70
  -2  -4  10   12.20    3.80
   2   4  10    8.20    3.30
   2   4  10   11.70    3.40
   2  -4  10    8.70    2.10
  -2   4  10    9.40    1.90
  -2  -4 -10   12.20    3.10
   2   4 -10   10.30    2.60
   2  -4  10    8.80    3.60
   2  -4  10    8.60    3.30
  -2   4  10   11.30    3.80
   2  -4  10    9.70    2.60
  -2   4  10   -2.80    3.50
   2  -4  10    2.30    3.20
  -2   4  10   12.60    3.90
   3   4  10   -0.50    3.40
   3   4  10    3.60    2.70
   3  -4 -10    1.20    1.50
   3   4  10    3.60    2.50
  -3   4 -10    1.80    1.70
   3   4  10    2.00    2.80
  -3  -4  10    3.30    1.30
  -3  -4  10    1.30    3.10
   3   4  10    5.80    2.30
  -3   4  10    4.20    1.70
   3  -4  10    3.40    2.50
  -3   4  10    1.10    2.70
   3  -4  10    3.30    1.70
  -3  -4 -10    1.80    2.30
   3  -4  10    3.20    4.20
  -3   4  10    4.50    3.40
   3   4 -10    3.50    1.70
   3  -4  10    0.70    1.90
   3  -4  10    2.10    3.10
  -4  -4  10  126.39   12.60
   4   4  10  134.19   10.20
   4  -4 -10  126.99    8.80
  -4   4 -10  127.29    8.90
   4   4  10  132.19   11.50
   4   4  10  123.59   10.90
  -4  -4  10  123.39    7.00
   4   4  10  107.89   10.10
   4   4 -10  123.59    8.50
   4  -4  10  123.59   10.90
   4  -4  10  122.39   10.10
   4  -4  10  127.79   10.50
  -4   4  10  146.79   15.30
   4  -4  10  127.39    8.60
  -4   4  10  125.09   13.60
   4  -4  10  128.29   11.80
  -4   4  10  119.99    7.60
   5   4  10  699.93   36.20
   5   4  10  615.34   36.50
   5   4  10  691.13   34.80
  -5  -4  10  630.14   38.80
   5  -4 -10  708.33   33.00
   5  -4  10  643.44   39.20
  -5   4  10  712.03   41.60
   5  -4  10  687.63   36.60
  -5   4  10  685.13   31.40
  -5   4  10  719.13   39.80
   5   4 -10  721.63   33.00
   5  -4  10  702.73   36.80
   6   4  10   49.10    6.40
   6  -4 -10   44.00    4.40
  -6   4 -10   39.50    4.40
  -6  -4  10   37.90    6.60
   6   4  10   44.70    5.70
   6   4  10   55.59    6.30
  -6   4  10   37.50    7.50
   6  -4  10   46.30    6.10
   6   4 -10   48.50    4.70
   6  -4  10   49.40    6.20
  -6  -4 -10   44.80    5.70
   6  -4  10   48.50    6.00
  -6   4  10   32.20    3.60
   7   4  10   11.10    2.90
   7  -4 -10   12.40    2.60
   7   4  10   14.70    4.50
  -7   4 -10   10.20    2.30
   7   4  10    6.00    2.60
  -7   4  10    9.70    3.90
  -7  -4 -10    9.40    2.60
   7  -4  10   12.30    3.40
  -7   4  10   12.60    4.30
   7  -4  10   10.60    3.20
   7  -4  10    6.70    3.10
  -8   4 -10   15.00    2.30
   8   4  10   20.70    3.30
   8  -4  10   21.50    3.60
   8  -4  10   16.90    3.40
  -8   4  10   19.30    4.70
  -8  -4 -10   19.80    3.30
   9   4  10  159.98    9.60
   9  -4  10  123.59    9.00
  -9   4  10  133.59   11.30
   9  -4  10  167.18   10.00
 -10   4  10    2.60    1.90
  10  -4  10    2.20    1.00
   0  -4  11    0.50    3.30
   0   4  11    0.60    3.00
   0  -4  11   -0.20    1.10
   0   4  11    1.10    2.10
   0   4  11    0.20    1.10
   0   4  11    0.30    2.10
   0  -4  11    1.20    2.20
   0   4 -11   -0.80    1.90
   0  -4  11    1.10    2.00
   0  -4 -11    0.90    1.70
  -1  -4  11   31.10    4.00
   1  -4 -11   36.30    4.50
   1   4  11   30.40    5.80
   1   4  11   34.90    4.00
   1   4  11   31.80    5.60
   1   4  11   28.80    5.70
  -1  -4  11   40.70    6.20
  -1   4 -11   33.60    4.80
  -1   4  11   45.30    7.00
   1  -4  11   49.20    7.00
  -1   4  11   19.70    6.00
  -1  -4 -11   31.90    4.30
   1  -4  11   34.20    4.80
   1   4 -11   31.70    4.20
   1  -4  11   39.60    4.40
  -1   4  11   39.30    6.70
   1  -4  11   25.10    5.70
   2  -4 -11  297.17   17.40
   2   4  11  370.66   22.50
   2   4  11  279.87   20.10
  -2  -4  11  301.97   21.30
   2   4  11  310.17   17.10
   2   4  11  291.67   20.20
  -2   4 -11  304.77   17.50
  -2  -4  11  307.37   16.00
   2  -4  11  313.17   20.40
  -2   4  11  343.57   22.30
  -2   4  11  316.57   16.50
  -2   4  11  295.97   22.40
  -2  -4 -11  329.77   17.60
   2  -4  11  300.97   18.50
   2  -4  11  381.66   25.10
   2   4 -11  307.27   17.30
  -3   4 -11    8.40    2.90
   3   4  11    3.90    3.20
  -3  -4  11    9.40    3.80
   3   4  11    2.60    3.90
   3  -4 -11    7.90    2.70
   3   4  11   11.80    3.30
   3   4  11    8.30    3.70
  -3  -4  11    6.90    1.70
   3  -4  11    2.90    4.10
   3  -4  11    6.50    2.20
   3  -4  11   -7.20    4.00
  -3   4  11    9.60    1.80
  -3   4  11    6.30    4.20
  -3  -4 -11   11.30    2.50
   3  -4  11    9.70    2.80
  -3   4  11    8.60    4.50
   3  -4  11    8.70    3.60
   3   4 -11   12.20    2.70
  -4  -4  11   86.49   10.40
   4   4  11   81.29    8.40
   4   4  11   81.49    8.30
   4  -4 -11   82.09    6.70
   4   4  11   94.29    9.00
   4   4  11   79.89    8.80
  -4  -4  11   72.29    4.90
   4  -4  11   87.39    8.90
   4  -4  11   60.59    6.60
  -4   4  11   88.89   10.40
   4  -4  11   79.59    9.60
  -4   4  11   85.79   10.50
  -4   4  11   79.09    5.80
   4  -4  11   68.89    7.30
   5   4  11    1.70    2.80
  -5   4 -11   -0.50    1.80
   5  -4 -11    2.00    2.00
   5   4  11    3.20    1.90
   5   4  11    2.70    3.80
  -5  -4  11    0.80    2.50
   5  -4  11    3.00    3.70
  -5   4  11    3.70    3.00
   5   4 -11    4.40    2.30
  -5   4  11    1.40    1.60
  -5   4  11    1.90    2.40
   5  -4  11   -4.80    4.70
   5  -4  11    1.50    1.60
   5  -4  11    1.90    1.90
   6   4  11   84.09    7.80
   6   4  11   65.69    7.20
   6  -4 -11   69.79    5.60
  -6  -4  11   65.99    8.40
   6   4  11   72.09    7.90
   6  -4  11   56.69    9.00
   6   4 -11   75.19    5.60
   6  -4  11   71.59    7.70
   6  -4  11   76.59    7.90
  -6   4  11   75.79    9.70
   6  -4  11   69.79    7.00
   7  -4 -11    8.50    1.90
   7   4  11    5.40    2.40
  -7   4  11    4.90    3.40
   7  -4  11    6.10    2.30
   7  -4  11    5.30    2.20
  -7   4  11    6.90    3.70
   8   4  11   28.10    3.80
   8  -4  11   21.30    3.30
   8  -4  11   24.60    3.40
  -8   4  11   23.30    4.60
   9   4  11   14.30    2.20
  -9   4  11   20.60    3.50
   9  -4  11   12.20    2.10
   9  -4  11   15.10    2.50
   0   4  12 2950.20  140.49
   0   4  12 3120.79  142.79
   0  -4  12 3285.47  135.79
   0   4  12 3393.76  136.29
   0  -4  12 2898.51  138.19
   1   4  12  117.89    8.60
  -1  -4  12  111.09    7.60
  -1   4 -12  123.99    9.00
   1   4  12  114.39   11.60
   1  -4 -12  114.79    8.90
  -1  -4  12  144.49   14.70
   1   4  12  118.79   11.70
  -1   4  12  117.49   12.20
   1  -4  12  119.29    9.70
  -1   4  12  118.89   15.30
  -1  -4 -12  117.29    8.70
   1  -4  12  125.99    8.60
   1   4 -12  129.69    9.00
  -1   4  12  117.79    8.30
   1  -4  12   90.89   10.10
   2   4  12  304.57   23.80
  -2  -4  12  327.07   16.40
   2  -4 -12  316.07   17.90
   2   4  12  335.17   22.60
   2   4  12  323.87   17.80
   2   4  12  303.77   20.80
  -2   4 -12  323.77   17.90
  -2  -4  12  333.37   22.50
   2  -4  12  368.96   24.80
   2  -4  12  318.27   17.40
  -2   4  12  323.47   16.80
   2  -4  12  391.66   25.70
   2   4 -12  328.37   17.90
  -2   4  12  270.27   21.40
  -2   4  12  278.97   21.30
   2  -4  12  318.37   20.60
   3  -4 -12   38.20    4.50
   3   4  12   36.10    6.80
  -3  -4  12   42.00    6.80
  -3   4 -12   36.30    4.30
  -3  -4  12   36.40    3.60
   3   4  12   33.80    5.40
   3   4  12   43.60    6.90
   3   4  12   36.80    6.00
   3  -4  12   37.40    5.70
  -3   4  12   43.60    7.00
  -3  -4 -12   35.30    4.40
  -3   4  12   39.40    7.30
   3   4 -12   32.70    4.10
   3  -4  12   33.80    4.80
  -3   4  12   37.70    3.70
   3  -4  12   35.10    4.40
   3  -4  12   42.10    6.10
   4   4  12   86.59    8.70
  -4  -4  12   80.59    5.80
  -4  -4  12  114.09   11.60
   4   4  12  104.69   10.50
   4   4  12   90.89    9.70
   4  -4 -12  100.69    7.60
  -4   4 -12  100.59    7.50
   4   4  12   92.29    9.70
  -4   4  12   96.69    6.60
   4  -4  12   79.89    8.40
   4  -4  12  111.49   10.10
  -4   4  12  124.09   14.40
   4  -4  12   94.99    8.60
  -4   4  12  116.29   11.60
   4   4 -12  103.89    7.50
   4  -4  12  116.09   10.60
   5   4  12  160.78   13.70
   5   4  12  141.09   11.30
   5   4  12  142.79   12.30
  -5  -4  12  159.88   13.80
   5  -4 -12  156.98    9.90
   5   4 -12  150.38    9.50
   5  -4  12  153.58   12.70
  -5   4  12  160.38   14.80
   5  -4  12  141.39   11.20
   5  -4  12  185.58   14.10
  -6  -4  12    2.40    2.30
   6   4  12    4.60    2.10
   6  -4 -12    3.60    1.50
   6   4 -12    3.50    1.60
  -6   4  12    2.90    2.40
   6  -4  12    3.60    1.80
   6  -4  12    3.30    2.30
  -6   4  12    4.10    3.00
   7  -4 -12   22.40    2.60
   7   4  12   21.00    3.50
   7  -4  12   22.80    3.60
  -7   4  12   18.50    4.10
  -7   4  12   17.90    4.00
   7  -4  12   21.20    3.20
   8   4  12    8.20    1.90
   8  -4  12    9.10    2.00
  -8   4  12    7.50    2.30
   8  -4  12    9.90    2.30
   0   4  13    1.40    2.50
   0  -4 -13    2.20    2.20
   0   4  13    4.80    6.00
   0   4  13    0.00    1.80
   0   4 -13   -0.20    1.40
   0  -4  13   -1.30    1.00
   0   4  13    0.60    2.00
   0  -4  13    1.90    2.20
   0  -4  13   -3.10    2.10
  -1  -4  13   42.50    4.50
   1   4  13   31.40    7.80
   1   4  13   39.60    5.90
   1  -4 -13   44.20    5.30
   1   4  13   42.70    6.70
   1   4  13   47.20    7.90
  -1   4 -13   45.10    5.00
  -1  -4  13   48.60    7.50
  -1  -4 -13   50.19    5.30
  -1   4  13   43.20    7.10
   1   4 -13   45.30    5.00
   1  -4  13   44.70    5.30
   1  -4  13   47.20    6.80
  -1   4  13   39.10    5.00
   1  -4  13   44.30    5.70
  -1   4  13   50.79    8.20
  -2  -4  13   50.19    7.30
  -2  -4  13   45.00    4.10
   2   4  13   39.60    6.70
  -2   4 -13   40.20    4.90
   2   4  13   39.20    6.10
   2  -4 -13   43.90    4.80
   2   4  13   45.70    6.90
   2   4  13   49.30    8.40
  -2   4  13   50.99    7.70
   2  -4  13   49.80    7.40
   2  -4  13   44.80    5.60
   2   4 -13   48.20    5.20
   2  -4  13   39.10    7.20
  -2  -4 -13   40.70    4.50
  -2   4  13   46.20    7.00
  -2   4  13   46.60    4.40
   2  -4  13   41.10    4.80
   3  -4 -13  249.48   14.10
   3   4  13  240.08   17.20
   3   4  13  228.68   16.10
  -3   4 -13  231.78   13.70
  -3  -4  13  252.07   18.20
   3  -4  13  252.87   17.10
   3  -4  13  237.38   15.20
  -3   4  13  200.08   16.80
   3   4 -13  269.17   14.20
  -3   4  13  217.08   18.00
  -3  -4 -13  223.78   13.00
   4  -4 -13   12.10    2.40
  -4  -4  13   12.40    3.70
   4   4  13   13.50    3.70
  -4   4 -13   10.40    2.30
   4   4  13    6.30    5.70
   4   4  13   10.00    3.50
   4  -4  13    1.70    4.50
   4   4 -13   11.30    2.50
  -4   4  13    9.70    4.10
   4  -4  13    9.50    3.40
   4  -4  13    9.60    2.80
  -4   4  13   13.10    4.40
  -5  -4  13    7.60    3.30
   5  -4 -13    7.10    2.10
   5   4  13    7.40    2.80
   5   4 -13    9.20    1.90
   5  -4  13    9.40    3.10
   5  -4  13    7.20    2.80
  -5   4  13    9.10    4.30
   6  -4 -13   68.39    5.00
   6   4  13   69.69    6.80
   6   4 -13   66.19    4.80
  -6   4  13   73.29    7.90
   6  -4  13   62.09    6.00
   6  -4  13   60.69    6.40
  -6   4  13   61.29    7.20
   7   4  13   45.80    4.80
   7  -4 -13   38.20    3.40
  -7   4  13   42.50    5.30
   7  -4  13   39.70    4.50
   7  -4  13   44.70    4.50
   8   4  13    5.80    1.50
   8  -4  13    5.00    2.10
   0  -4  14  112.79   11.20
   0   4  14  102.49   10.50
   0  -4 -14  121.39    8.50
   0   4  14  106.89   10.60
   0   4 -14  117.79    8.30
  -1   4 -14    1.90    2.00
  -1  -4  14    2.30    2.40
   1  -4 -14    2.20    1.60
   1   4  14    1.60    2.20
   1   4  14    3.30    2.40
  -1  -4 -14    3.70    1.70
  -1   4  14    2.30    2.40
   1  -4  14    2.30    1.70
   1   4 -14    3.50    1.70
   1  -4  14    1.60    2.30
  -1   4  14    2.90    2.90
   2  -4 -14  131.99    9.00
   2   4  14  156.18   12.40
  -2   4 -14  115.39    8.50
  -2  -4  14  117.09   11.80
   2   4  14  123.39   10.80
   2   4 -14  120.79    8.60
   2  -4  14  129.99   12.10
   2  -4  14  115.79    9.40
  -2   4  14  138.39   12.00
  -2  -4 -14  108.59    8.00
  -2   4  14  131.69   12.00
   3  -4 -14   18.00    3.00
   3   4  14   16.30    3.70
   3   4  14   19.30    4.60
  -3   4 -14   20.00    3.20
  -3  -4  14   23.00    4.90
  -3   4  14   19.50    4.20
  -3   4  14   18.70    4.70
   3  -4  14   13.70    4.00
   3  -4  14   17.00    4.10
  -3  -4 -14   12.60    2.30
   3   4 -14   18.80    3.20
  -4  -4  14   23.40    4.70
   4  -4 -14   24.90    3.30
  -4   4 -14   20.60    3.00
   4   4  14   27.20    4.60
  -4   4  14   20.70    4.50
   4  -4  14   23.10    3.60
   4  -4  14   20.60    4.20
   4   4 -14   23.90    3.00
  -4   4  14   24.70    4.60
  -5  -4  14   56.29    6.50
   5   4  14   66.69    6.60
   5  -4 -14   52.19    4.50
  -5   4  14   62.39    7.00
   5  -4  14   53.49    5.40
   5   4 -14   59.39    4.50
  -5   4  14   57.89    6.70
   5  -4  14   62.59    6.50
   6  -4 -14   68.29    4.60
   6   4  14   69.69    6.20
  -6   4  14   72.79    6.70
   6   4 -14   63.49    4.50
   6  -4  14   59.69    5.40
   6  -4  14   59.49    5.80
  -6   4  14   57.39    6.10
   7   4  14    4.00    1.60
   7  -4  14    1.60    1.00
   7  -4  14    2.50    1.20
   0   4  15    0.10    2.10
   0  -4  15   -0.30    1.40
   0   4 -15    0.60    1.10
   0   4  15   -0.40    1.10
   1   4  15    2.80    2.40
  -1  -4  15    5.00    2.70
   1   4  15    2.50    2.40
   1  -4 -15    4.50    2.40
  -1  -4 -15    1.70    1.70
   1  -4  15   -0.90    1.60
   1  -4  15    4.50    2.70
  -1   4  15   -0.30    1.50
  -1   4  15    5.20    2.80
   2   4  15   47.90    6.10
   2   4  15   30.40    4.70
   2  -4 -15   46.70    4.50
  -2   4 -15   43.70    4.20
  -2  -4  15   41.20    6.00
   2  -4  15   47.00    6.10
   2   4 -15   44.30    4.40
   2  -4  15   39.90    4.80
  -2  -4 -15   40.60    4.00
  -2   4  15   34.90    5.60
  -2   4  15   43.10    6.00
  -3  -4  15   13.00    3.20
   3  -4 -15   16.90    2.50
   3   4  15   13.40    3.00
   3   4  15   17.10    3.80
  -3   4 -15   14.00    2.20
  -3   4  15   13.90    3.70
   3  -4  15   13.20    2.60
   3   4 -15   14.50    2.40
   3  -4  15   11.40    3.10
  -3   4  15   12.80    3.20
  -4  -4  15   17.60    3.60
   4  -4 -15   17.00    2.60
   4   4  15   17.80    3.50
  -4   4  15   12.10    2.90
   4   4 -15   18.40    2.40
   4  -4  15   14.60    3.00
   4  -4  15   16.30    2.90
   5  -4 -15    7.50    1.80
   5   4  15    6.70    2.00
  -5  -4  15    5.10    2.00
  -5   4  15    5.80    2.00
   5  -4  15    6.50    1.90
  -5   4  15    4.30    1.90
   5  -4  15    5.40    1.60
   5   4 -15    4.50    1.50
   6  -4 -15  137.69    7.40
   6  -4  15  133.29    8.40
   6  -4  15  147.09    9.00
   0   4  16   25.00    4.20
   0  -4  16   24.70    4.20
   0  -4 -16   24.60    2.90
   0   4 -16   25.40    3.10
   0   4  16   24.60    4.00
   1   4  16    8.30    2.60
  -1   4 -16    6.10    1.70
   1   4  16    8.70    2.70
   1  -4 -16    7.80    2.10
  -1  -4  16    5.60    2.40
  -1   4  16    5.70    2.70
   1   4 -16    5.30    1.60
  -1  -4 -16    7.40    1.60
   1  -4  16    4.90    2.20
  -1   4  16    5.10    2.10
   2   4  16   89.79    7.60
  -2   4 -16   77.49    5.40
   2   4  16   61.99    6.30
  -2  -4  16   76.99    7.40
   2  -4 -16   81.99    5.60
  -2   4  16   85.39    7.80
   2   4 -16   79.59    5.60
   2  -4  16   97.89    8.00
  -2  -4 -16   71.69    5.00
  -2   4  16   76.69    7.30
   3   4  16   10.40    2.60
   3  -4 -16   12.40    1.90
  -3   4 -16   10.50    1.70
  -3  -4  16    9.50    2.50
   3  -4  16   10.20    2.50
   3  -4  16   10.50    2.30
   3   4 -16   12.10    1.90
   4  -4 -16   41.70    3.20
   4   4  16   37.90    4.30
  -4  -4  16   33.90    4.10
  -4   4  16   30.00    3.90
   4  -4  16   30.10    3.40
   4  -4  16   45.40    4.70
   0   4  17   -0.20    0.90
   0  -4 -17    0.10    0.70
   0   4  17   -0.40    1.50
   0   4 -17    0.40    0.80
   0  -4  17    0.60    1.10
   1   4  17   28.60    3.80
   1   4  17   26.50    3.50
  -1   4 -17   28.40    2.70
   1  -4 -17   31.40    2.90
  -1  -4  17   28.20    3.80
   1  -4  17   30.30    4.00
  -1   4  17   26.00    3.60
  -1   4  17   25.00    3.50
   2   4  17    6.70    2.30
   2  -4 -17    3.30    1.10
  -2   4 -17    4.40    1.40
  -2  -4  17    5.30    1.80
  -2   4  17    3.40    1.50
   2   4 -17    5.20    1.50
   2  -4  17    5.20    1.80
   0   5   0    0.10    1.20
   0   5   0   -0.90    0.70
  -1   5   0    5.10    1.30
  -1   5   0    5.80    1.90
   1   5   0    6.40    1.20
   1   5   0    6.50    1.60
  -2   5   0 9443.56  405.46
  -2  -5   0 9999.00  402.96
   2   5   0 9128.39  402.66
   3   5   0   81.79    5.70
  -3   5   0   73.89    5.60
  -3   5   0   86.69    5.00
   3  -5   0   81.79    5.40
   3   5   0   66.99    4.30
  -3   5   0   79.99    6.70
  -3  -5   0   76.99    4.50
  -4  -5   0 1426.36   59.89
   4  -5   0 1405.06   61.69
  -4   5   0 1356.16   62.79
   4   5   0 1400.26   61.89
  -5   5   0   -2.80    3.00
  -5  -5   0    4.40    3.40
   5  -5   0    4.70    1.70
   5   5   0    3.80    1.20
  -5   5   0    6.50    3.10
  -6   5   0  186.78   15.90
  -6  -5   0  192.98   13.80
   6   5   0  191.98   10.10
   6   5   0  189.48   10.30
   6  -5   0  202.78   11.80
  -7   5   0   11.10    4.50
   7  -5   0   12.30    2.50
   7   5   0   11.60    1.90
  -7  -5   0   10.70    3.40
  -8   5   0  341.17   25.00
  -8  -5   0  350.96   21.30
   8   5   0  332.77   16.10
  -9   5   0    4.20    3.30
  -9  -5   0    4.70    2.60
 -10  -5   0  134.99   10.30
 -10   5   0  143.49   12.70
 -11   5   0   -0.70    1.10
 -11  -5   0    0.70    0.90
 -12   5   0  201.58   11.80
 -12  -5   0  172.18   10.10
   0   5   1 1105.19   52.59
   0   5  -1 1211.58   50.49
   0   5   1 1173.78   50.49
   0   5  -1 1143.39   52.59
  -1   5  -1  373.56   20.50
   1   5   1  403.36   20.40
   1   5   1  405.46   18.20
  -1   5  -1  398.06   18.40
   1   5  -1  415.26   20.10
  -1   5   1  398.46   18.30
   1   5  -1  401.06   18.10
   1  -5   1  400.56   20.00
  -1   5   1  367.66   20.20
   2   5   1  620.44   29.80
  -2   5  -1  644.14   30.50
  -2   5  -1  599.64   27.90
   2   5   1  606.34   27.60
  -2  -5   1  611.14   27.60
  -2   5   1  625.94   30.20
  -2   5   1  622.04   27.90
  -2  -5  -1  623.94   27.80
   2  -5   1  656.93   30.20
   2   5  -1  606.64   27.50
   2   5  -1  613.64   29.30
   2  -5   1  646.64   28.80
  -2   5   1  629.44   29.10
   3   5   1  128.99    8.00
  -3   5  -1  110.09    8.20
  -3  -5   1  115.49    6.00
   3   5   1  112.29    6.20
  -3   5   1  122.19    6.70
   3   5  -1  119.99    7.60
  -3   5   1  116.79    7.40
  -3   5   1  117.99    8.40
   3  -5   1  116.49    7.30
   4   5   1 2155.28  101.99
  -4  -5   1 2525.85  101.49
   4   5   1 2476.35  104.29
  -4   5  -1 2400.86  105.09
   4   5  -1 2350.06  103.49
  -4  -5  -1 2427.56  102.09
   4  -5   1 2328.37  103.89
  -4   5   1 2372.66  109.39
  -4   5   1 2374.26  104.69
   4  -5   1 2428.46  105.79
  -4   5   1 2475.55  102.79
   5   5   1  503.95   23.80
   5   5   1  530.25   24.60
  -5   5  -1  506.55   29.90
  -5  -5   1  496.85   27.10
  -5   5   1  493.25   29.60
   5  -5   1  508.95   24.60
   5  -5   1  510.15   26.20
  -5  -5  -1  500.35   27.00
  -5   5   1  488.85   30.20
   5   5  -1  539.85   23.90
  -6  -5   1  108.19    9.50
  -6   5  -1   92.89   10.60
   6   5   1  104.59    6.60
   6   5   1  104.09    7.00
   6   5  -1  106.79    6.10
   6  -5   1  100.29    7.00
   6  -5   1  106.69    8.20
  -6  -5  -1  108.89    9.40
  -6   5   1  109.19   11.70
  -7   5  -1    2.50    2.40
   7   5   1    0.80    1.50
  -7  -5   1    2.00    1.90
   7   5   1    0.20    1.10
   7  -5   1    0.80    1.10
   7   5  -1    0.20    0.80
  -7  -5  -1    0.50    1.70
  -7   5   1    1.50    3.20
   8   5   1   21.60    2.70
  -8  -5   1   28.90    4.90
  -8   5  -1   24.40    5.40
   8  -5   1   21.10    3.20
  -8   5   1   26.80    6.10
   8   5  -1   22.30    2.10
  -8  -5  -1   23.40    4.40
   9   5   1  263.47   13.60
  -9   5  -1  270.07   21.70
  -9  -5   1  297.97   18.20
  -9   5   1  328.57   23.20
  -9  -5  -1  257.47   17.90
 -10  -5   1  143.99   10.50
 -10   5  -1  137.29   12.30
 -10   5   1  140.29   14.10
 -10  -5  -1  142.29   10.50
 -11  -5   1   11.50    2.40
 -11   5  -1    7.80    2.50
 -11  -5  -1    9.10    2.10
 -11   5   1   10.40    3.00
 -12   5  -1   48.50    4.50
 -12   5   1   36.70    4.40
 -12  -5  -1   42.00    3.60
   0   5   2   -1.10    1.00
   0  -5   2   -0.40    1.10
   0   5   2    0.20    1.40
   0   5   2   -0.30    0.50
   1   5   2 4052.99  187.28
   1   5   2 4362.66  184.98
  -1   5   2 4298.37  187.58
   1  -5   2 4560.44  185.88
  -1   5   2 4333.57  186.38
   1  -5   2 4489.25  187.18
   2   5   2 2844.12  122.99
   2   5   2 2810.82  125.59
  -2  -5   2 2853.81  122.79
  -2   5  -2 2951.70  126.09
   2  -5   2 2819.52  124.09
  -2   5   2 2925.91  125.89
  -2   5   2 2934.31  123.29
  -2   5   2 2869.81  124.29
   2  -5   2 2909.61  127.19
  -3   5  -2  210.08   12.70
  -3  -5   2  199.48    9.60
   3   5   2  193.18   11.90
   3   5   2  201.38   11.20
   3   5   2  197.58   10.00
  -3   5   2  209.28   12.30
  -3  -5  -2  197.98   10.20
   3   5  -2  203.88   10.70
   3  -5   2  206.38   11.40
  -3   5   2  210.38   10.30
   3   5  -2  208.18   11.40
  -4   5  -2   20.00    4.00
  -4  -5   2   23.00    1.50
   4   5   2   26.80    3.30
   4   5   2   26.30    3.10
   4   5   2   22.00    2.40
  -4  -5  -2   19.90    3.50
   4  -5   2   20.70    3.00
   4   5  -2   18.10    2.70
  -4   5   2   20.80    3.40
  -4   5   2   23.20    6.20
   4   5  -2   24.50    2.90
  -4  -5  -2   24.70    2.40
   4  -5   2   22.80    3.70
  -4   5   2   25.00    2.40
   5   5   2  150.88    9.00
   5   5   2  158.58    9.80
  -5   5  -2  141.19   12.70
  -5  -5   2  141.29   11.00
   5  -5   2  161.78   10.80
  -5   5   2  150.48    8.10
  -5  -5  -2  159.08   11.30
   5   5  -2  140.09    8.00
   5  -5   2  158.38    9.60
   5   5  -2  164.48    8.60
  -5   5   2  165.28   14.00
   6   5   2   19.50    3.00
  -6   5  -2   27.10    5.50
  -6  -5   2   24.40    4.50
   6   5   2   21.60    3.90
   6   5  -2   21.20    3.00
   6  -5   2   20.30    4.90
  -6  -5  -2   21.10    4.00
   6   5  -2   23.30    2.20
  -6   5   2   20.10    8.50
   6  -5   2   24.70    3.70
  -7  -5   2  213.38   14.80
  -7   5  -2  198.68   16.30
   7   5   2  193.48   11.10
  -7   5   2  191.78   17.70
   7  -5   2  212.68   13.30
  -7  -5  -2  205.18   14.60
   7  -5   2  207.98   12.00
   8   5   2   23.70    3.10
  -8   5  -2   23.80    5.30
  -8  -5   2   24.60    4.80
  -8  -5  -2   20.20    4.30
  -8   5   2   31.90    7.50
   8  -5   2   22.80    3.20
  -9   5  -2  482.75   30.20
   9   5   2  483.25   24.20
  -9  -5   2  533.25   28.70
  -9  -5  -2  559.44   29.00
  -9   5   2  560.44   34.90
 -10   5  -2   17.30    4.20
 -10  -5   2   15.50    3.20
 -10   5   2   13.10    4.30
 -10  -5  -2   16.30    3.20
 -11  -5   2  139.09    8.30
 -11   5  -2  104.99    8.90
  11  -5   2  101.09    8.10
 -11  -5  -2  120.79    8.30
 -11   5   2  127.09   10.90
 -12   5  -2   42.50    3.90
 -12   5   2   28.20    3.90
 -12  -5  -2   36.40    3.30
   0  -5   3 3166.88  139.59
   0   5   3 3217.78  138.49
   0  -5   3 3359.86  140.49
   0   5   3 3265.47  139.99
   0   5   3 3200.68  141.39
   1   5   3  773.32   34.30
   1   5   3  735.63   35.70
   1   5   3  751.42   36.90
   1  -5   3  757.42   35.10
  -1   5   3  771.52   34.40
   1  -5   3  822.62   36.70
  -1   5   3  775.32   37.00
  -1   5   3  786.62   35.80
   2   5   3  774.22   37.50
   2   5   3  741.03   34.40
  -2  -5   3  778.82   34.40
   2   5   3  792.52   36.10
   2  -5   3  801.92   35.80
   2  -5   3  761.32   37.20
  -2   5   3  769.92   35.80
  -2   5   3  766.42   34.70
  -2   5   3  828.12   37.60
   3   5   3    3.80    1.20
   3   5   3    5.70    1.60
  -3   5  -3    5.60    2.10
   3   5   3    5.00    1.80
  -3  -5   3    6.30    1.30
  -3  -5  -3    5.40    2.30
  -3   5   3    6.40    3.10
   3  -5   3    3.50    2.10
  -3   5   3    6.20    2.20
  -3   5   3    3.80    2.30
  -3   5   3    7.90    1.40
   3  -5   3    5.90    1.80
   3   5  -3    2.30    2.50
   4   5   3 1425.26   64.79
   4   5   3 1484.95   66.39
   4   5   3 1487.15   67.59
  -4  -5   3 1552.54   63.69
   4  -5  -3 1473.95   66.19
  -4   5  -3 1542.95   68.19
  -4  -5   3 1558.44   63.69
  -4   5   3 1439.16   71.79
  -4   5   3 1517.45   64.99
  -4  -5  -3 1471.75   68.09
   4   5  -3 1468.85   65.29
   4  -5   3 1520.55   68.49
   4  -5   3 1527.75   66.89
  -4   5   3 1488.15   67.09
   5   5   3   53.29    5.30
   5   5   3   52.29    4.80
   5  -5  -3   51.89    4.80
  -5  -5   3   50.89    5.90
   5   5   3   48.40    5.20
  -5   5  -3   52.39    7.10
   5   5  -3   45.60    4.30
  -5  -5  -3   55.09    6.00
   5  -5   3   54.19    5.70
   5  -5   3   58.49    5.10
  -5   5   3   54.59    3.80
  -5   5   3   57.99    8.00
   5   5  -3   51.79    4.10
  -6   5  -3  295.97   20.40
   6   5   3  307.37   16.10
  -6  -5   3  326.47   19.40
   6   5   3  301.07   17.30
   6   5   3  308.97   17.00
   6   5  -3  315.47   14.30
  -6   5   3  317.27   22.10
   6  -5   3  313.67   18.10
  -6   5   3  307.87   23.10
  -6  -5  -3  286.87   18.60
   6  -5   3  325.07   16.80
   7   5   3   23.50    3.40
   7   5   3   26.30    3.80
  -7   5  -3   25.10    5.10
  -7  -5   3   28.80    4.60
   7   5   3   33.40    4.00
   7  -5   3   24.90    3.80
  -7   5   3   26.60    6.80
  -7  -5  -3   27.30    4.70
   7  -5   3   24.70    4.00
  -8   5  -3  247.28   18.60
   8   5   3  230.48   14.30
  -8  -5   3  268.67   17.40
   8   5   3  246.48   15.70
  -8  -5  -3  296.77   18.30
   8  -5   3  282.97   16.10
   8  -5   3  284.07   15.90
  -8   5   3  265.77   22.40
  -9   5  -3   17.50    4.20
  -9  -5   3   21.70    4.00
   9   5   3   16.80    2.60
   9  -5   3   17.40    2.70
  -9  -5  -3   21.60    4.30
  -9   5   3   19.70    5.90
 -10  -5   3 1253.07   55.79
 -10   5  -3 1097.79   57.39
 -10  -5  -3 1240.28   55.99
 -11   5  -3   67.39    6.30
 -11  -5   3   55.29    5.00
  11  -5   3   79.39    6.20
 -11  -5  -3   75.09    6.00
 -11   5   3   80.09    8.30
   0  -5   4   -2.10    1.90
   0   5   4    0.80    1.40
   0   5   4    1.40    1.00
   0   5   4    0.40    1.50
   1   5   4  631.24   29.20
   1   5   4  665.03   31.60
   1   5   4  677.33   32.90
  -1  -5   4  603.14   30.40
   1  -5   4  691.33   31.90
  -1   5   4  629.04   30.60
  -1   5   4  624.14   32.20
  -1   5   4  658.13   29.30
   1  -5   4  638.24   30.00
   2   5   4  746.03   34.70
   2   5   4  695.03   32.80
   2   5   4  735.83   35.90
  -2   5   4  730.33   32.90
   2  -5   4  718.83   35.80
   2  -5   4  764.72   34.30
  -2   5   4  703.53   34.00
  -2   5   4  781.32   36.00
  -3  -5   4  348.77   15.60
   3  -5  -4  321.47   17.30
   3   5   4  313.57   18.60
  -3  -5   4  328.57   15.60
   3   5   4  357.96   17.90
   3   5   4  351.46   16.40
  -3  -5  -4  349.96   18.40
  -3   5   4  339.27   16.20
  -3   5   4  349.67   18.80
   3  -5   4  350.66   19.70
   3  -5   4  332.57   17.50
  -3   5   4  316.07   21.20
   4   5   4   15.90    2.80
   4   5   4   20.00    3.30
   4   5   4   21.00    3.20
  -4  -5   4   19.40    1.40
   4  -5  -4   17.10    3.50
  -4  -5   4   16.00    1.50
   4   5   4   20.00    3.30
  -4   5  -4   14.60    3.20
  -4   5  -4   20.10    3.50
  -4   5   4   17.80    2.20
  -4  -5  -4   18.70    3.40
   4  -5   4   17.40    2.80
  -4   5   4   18.70    4.50
   4  -5   4   19.20    3.70
   5   5   4  104.09    7.40
  -5   5  -4  107.79    9.80
   5   5   4  104.19    8.30
   5   5   4  106.09    8.40
   5  -5  -4   96.19    7.20
  -5   5   4  109.09    6.30
   5  -5   4  106.19    7.70
   5  -5   4  108.39    9.20
  -5  -5  -4  100.69    8.60
   5   5  -4  112.09    7.00
  -5   5   4  117.39   11.70
   6   5   4  399.76   20.50
  -6  -5   4  398.76   23.10
  -6   5  -4  405.16   26.10
   6   5   4  392.06   21.60
   6  -5  -4  402.76   20.10
   6   5   4  419.16   21.70
  -6   5   4  450.65   27.50
   6   5  -4  390.96   18.50
   6  -5   4  412.86   21.00
   6  -5   4  374.46   22.20
  -6  -5  -4  384.86   22.70
  -7   5  -4  223.68   16.60
  -7  -5   4  225.38   15.50
   7   5   4  226.98   13.90
   7   5   4  213.78   13.80
   7   5   4  217.08   12.80
  -7  -5  -4  229.08   15.40
   7  -5   4  215.58   14.40
  -7   5   4  275.37   22.30
   7  -5   4  223.08   13.20
   8   5   4  101.69    7.20
   8   5   4   95.49    7.90
   8   5   4   94.09    8.00
  -8  -5  -4   99.39    9.40
  -8   5   4  108.99   14.30
   8  -5   4   91.69    7.20
   8  -5   4  100.49    8.50
   9   5   4  135.79    8.70
  -9   5  -4  124.09   11.20
   9  -5   4  123.69    8.80
  -9   5   4  162.18   17.80
  -9  -5  -4  131.99   10.40
 -10   5  -4   10.00    2.80
 -10  -5  -4    9.40    2.40
 -10   5   4   10.30    4.50
  10  -5   4    8.50    2.40
 -11   5  -4    2.00    1.20
  11  -5   4    2.20    1.30
 -11  -5  -4    2.40    1.30
 -11   5   4    2.00    1.70
   0   5   5  312.47   16.90
   0   5   5  330.67   15.40
   0   5   5  288.47   18.10
   0  -5   5  306.07   17.40
   0  -5   5  309.77   15.90
  -1   5  -5  453.85   23.30
  -1  -5   5  505.05   24.30
   1  -5  -5  454.75   23.40
   1   5   5  490.25   24.20
   1   5   5  490.15   25.80
   1   5   5  481.45   22.50
  -1   5   5  470.65   26.50
   1  -5   5  463.45   23.30
   1  -5   5  506.15   25.40
  -1   5   5  499.45   25.70
  -1   5   5  471.15   23.90
  -1   5   5  506.75   22.70
  -2  -5   5  336.07   16.20
   2  -5  -5  338.27   17.80
  -2   5  -5  329.67   17.50
  -2  -5   5  321.87   16.60
   2   5   5  337.57   16.70
   2   5   5  342.07   18.30
  -2   5   5  349.47   16.70
  -2   5   5  369.46   19.90
   2  -5   5  356.06   18.00
   2  -5   5  374.16   19.60
  -2  -5  -5  334.87   18.30
  -2   5   5  348.97   18.00
   2  -5   5  346.47   20.00
  -2   5   5  339.37   21.40
  -2   5   5  371.46   21.90
   3   5   5  405.06   19.10
   3   5   5  384.16   20.60
   3   5   5  399.16   22.00
  -3   5  -5  394.76   20.10
   3   5   5  404.76   21.50
  -3  -5   5  382.66   18.10
  -3   5   5  374.76   18.80
   3  -5   5  401.66   20.50
  -3   5   5  411.16   24.80
  -3   5   5  396.26   24.40
   3  -5   5  394.06   22.00
  -3  -5  -5  392.66   21.20
  -3   5   5  427.46   21.80
  -4   5  -5 3019.20  124.99
  -4  -5   5 2643.44  114.69
   4   5   5 2482.05  119.19
  -4   5  -5 2571.04  117.09
   4   5   5 2641.34  117.79
   4   5   5 2636.04  116.09
   4  -5  -5 2654.73  117.19
   4  -5   5 2757.02  117.99
  -4   5   5 2887.21  124.89
   4  -5   5 2548.95  119.59
  -4   5   5 2832.62  116.09
   5  -5  -5   93.29    6.90
  -5   5  -5   92.29    7.10
   5   5   5  109.59    8.70
   5   5   5  105.49    7.80
  -5   5  -5  103.69    9.20
   5   5   5   95.69    8.10
  -5  -5  -5  101.29   10.80
   5  -5   5  101.89    9.10
   5  -5   5  113.39    7.70
  -5   5   5  100.69    6.00
   5  -5   5  101.39    9.00
  -5   5   5  102.19   13.60
   6   5   5  183.88   11.30
  -6   5  -5  178.98   13.40
   6   5   5  182.08   12.40
   6   5   5  172.78   11.90
   6  -5   5  181.88   11.50
  -6   5   5  180.48    9.40
   6   5  -5  167.38    9.70
  -6   5   5  189.78   16.30
   6  -5   5  190.18   13.10
  -6  -5  -5  187.48   12.90
   7   5   5    2.90    2.00
   7   5   5    0.10    1.80
  -7   5  -5    1.10    1.70
  -7  -5   5    0.60    1.70
   7   5   5    2.00    3.00
   7  -5   5    4.40    2.90
  -7  -5  -5    2.40    2.40
  -7   5   5    1.00    3.80
   7  -5   5    2.50    1.60
  -7   5   5    2.60    3.00
   8   5   5   69.09    6.50
   8   5   5   85.19    7.50
   8   5   5   65.69    5.90
  -8   5  -5   64.69    7.70
   8  -5   5   76.79    8.20
  -8  -5  -5   81.49    8.30
   8  -5   5   73.19    6.20
  -8   5   5   83.19   12.50
   8  -5   5   69.09    7.00
  -9   5  -5  106.09    9.20
   9   5   5  101.79    7.60
   9   5   5   98.39    7.50
   9  -5   5   99.59    9.10
   9  -5   5   99.69    7.40
  -9  -5  -5  103.89    9.40
  -9   5   5   94.69   11.90
 -10   5  -5  183.18   11.70
 -10  -5  -5  164.58   11.40
  10  -5   5  145.29   10.70
 -10   5   5  171.98   16.00
 -11   5  -5   37.10    3.60
  11  -5   5   28.60    3.30
 -11  -5  -5   38.20    4.00
 -11   5   5   29.00    5.20
   0  -5  -6    2.50    2.40
   0  -5   6    1.50    2.20
   0  -5   6    0.90    1.80
   0   5   6    1.50    1.80
   0  -5   6    0.90    2.40
   0   5  -6    2.30    2.10
   0   5   6    0.60    1.20
   0   5   6    1.20    1.90
   0   5   6    2.70    2.40
   1   5   6   16.80    2.60
  -1   5  -6   14.80    3.30
   1   5   6   17.10    3.70
   1   5   6   17.90    4.20
   1   5   6   23.30    3.60
  -1  -5   6   19.50    3.80
  -1  -5   6   19.50    2.60
  -1  -5   6   19.70    3.40
   1  -5  -6   20.70    3.50
   1  -5   6   18.00    3.70
   1  -5   6   18.80    5.30
  -1   5   6   20.30    4.20
  -1   5   6   18.00    2.50
  -1   5   6   13.80    3.40
  -1   5   6   17.40    3.40
   1  -5   6   18.80    2.90
   1   5  -6   14.10    3.20
  -1  -5  -6   18.60    3.10
  -1   5   6   21.70    4.20
  -2   5  -6  530.45   27.30
   2  -5  -6  537.55   27.40
   2   5   6  572.54   26.60
  -2  -5   6  577.54   26.00
  -2  -5   6  546.55   30.60
   2   5   6  560.64   28.30
   2   5   6  530.45   29.10
  -2   5   6  562.24   26.40
   2  -5   6  562.24   27.80
  -2  -5  -6  589.94   27.60
  -2   5   6  607.84   32.20
   2   5  -6  553.44   27.10
   2  -5   6  605.64   30.20
   2  -5   6  573.34   29.90
  -2  -5  -6  632.34   28.50
  -2   5   6  580.74   29.70
  -2   5   6  575.44   31.80
   3   5   6  732.93   35.40
   3   5   6  728.53   36.90
  -3   5  -6  714.83   34.30
   3   5   6  710.63   36.20
  -3  -5   6  717.93   32.40
   3  -5  -6  731.53   34.40
   3   5   6  756.92   33.60
  -3  -5  -6  679.73   33.70
   3  -5   6  734.23   37.70
  -3   5   6  793.22   36.80
   3  -5   6  696.53   37.00
  -3   5   6  769.12   39.80
  -3   5   6  758.72   40.20
   3  -5   6  745.03   33.80
  -3  -5  -6  707.13   35.60
   3  -5   6  702.53   34.80
   3   5  -6  693.93   33.70
  -3   5   6  812.32   36.80
   4   5   6 1705.83   72.59
   4  -5  -6 1575.94   69.19
  -4   5  -6 1535.15   69.09
   4   5   6 1651.53   71.69
  -4  -5   6 1552.04   68.29
  -4   5  -6 1431.36   70.29
  -4  -5   6 1516.95   73.99
   4   5   6 1585.74   68.39
   4   5   6 1589.94   70.29
  -4   5   6 1614.54   67.99
  -4  -5  -6 1321.67   70.79
   4  -5   6 1445.56   72.79
   4   5  -6 1519.55   68.49
   4  -5   6 1614.54   68.79
   4  -5   6 1625.84   70.19
  -4   5   6 1560.94   77.09
   4  -5   6 1646.44   72.59
   5   5   6   57.79    5.90
  -5   5  -6   62.99    5.50
   5  -5  -6   61.29    5.50
  -5  -5   6   59.19    7.70
   5   5   6   63.39    6.50
  -5   5  -6   65.89    6.80
   5   5   6   63.49    6.80
   5  -5   6   68.19    6.00
  -5  -5  -6   62.29    6.70
   5  -5   6   56.59    7.30
   5  -5   6   68.79    6.70
   5  -5   6   62.99    6.90
  -5   5   6   62.59    8.90
  -5   5   6   65.79    4.60
   6  -5  -6  358.06   18.60
   6   5   6  359.06   20.90
  -6   5  -6  338.17   20.80
   6   5   6  355.46   20.40
   6   5   6  357.16   19.50
  -6   5   6  348.67   17.10
  -6   5   6  391.66   26.00
  -6  -5  -6  373.46   21.10
   6  -5   6  362.06   19.60
   6  -5   6  377.46   22.70
   6  -5   6  358.86   21.70
  -7   5  -6  481.15   27.20
   7   5   6  466.05   25.50
   7   5   6  468.55   26.50
   7  -5  -6  502.05   24.50
   7   5   6  474.85   26.20
  -7   5   6  548.05   32.70
  -7   5   6  558.74   36.90
  -7  -5  -6  561.54   29.50
   7  -5   6  454.95   28.50
   7  -5   6  495.15   25.60
   7  -5   6  519.75   27.40
   8   5   6   12.10    2.90
  -8   5  -6    7.00    2.40
   8   5   6    4.00    2.60
   8   5   6   11.50    3.20
   8  -5   6    3.90    2.40
  -8   5   6   10.30    5.10
   8  -5   6   13.50    2.70
  -8  -5  -6    8.60    2.90
   8  -5   6    6.40    3.10
  -9   5  -6    2.00    1.60
   9   5   6    2.70    2.20
   9  -5   6    2.40    2.10
  -9  -5  -6    2.70    1.90
  -9   5   6    3.90    3.20
 -10   5  -6  267.27   14.80
 -10  -5  -6  268.37   16.20
  10  -5   6  250.57   14.90
  11  -5   6   59.79    5.60
 -11   5   6   40.10    6.30
   0  -5   7 2318.37  100.49
   0   5   7 2330.77   99.59
   0   5   7 2312.17  101.89
   0   5   7 2277.57  102.69
   0  -5   7 2249.68   97.39
   0   5  -7 2152.48   98.19
   0  -5   7 2163.48  100.89
   0   5   7 2254.07   97.49
   0  -5  -7 2170.58   98.39
  -1  -5   7 1073.19   51.19
   1   5   7 1066.09   49.30
   1   5   7 1073.89   50.89
   1   5   7 1051.39   47.20
  -1   5  -7 1019.30   48.00
   1  -5  -7 1049.20   48.30
   1   5   7 1044.50   51.49
  -1  -5   7 1067.29   46.90
   1   5   7 1138.79   52.09
  -1  -5   7 1040.40   49.10
   1  -5   7 1023.90   50.59
  -1   5   7 1055.69   51.09
   1   5  -7 1035.20   47.90
   1  -5   7 1036.00   50.29
   1  -5   7 1099.49   47.40
  -1   5   7 1088.19   47.30
   1  -5   7 1055.49   48.30
  -1   5   7  990.10   51.79
  -1   5   7 1052.69   48.90
  -1   5   7 1020.00   52.09
  -1  -5  -7 1028.50   48.10
   2  -5  -7   79.29    6.50
  -2   5  -7   80.29    6.50
   2   5   7   68.59    6.40
  -2  -5   7   73.59    8.10
   2   5   7   73.59    7.30
  -2  -5   7   73.49    5.00
   2   5   7   72.19    5.60
  -2   5   7   77.79    9.00
   2  -5   7   77.99    6.60
  -2  -5  -7   71.99    6.00
  -2   5   7   73.39    8.70
   2  -5   7   65.39    7.20
   2   5  -7   68.19    5.90
  -2   5   7   82.19    7.80
  -2   5   7   82.59    5.60
   2  -5   7   66.39    7.30
   2  -5   7   82.09    5.90
   3   5   7    7.40    1.80
  -3  -5   7    7.50    1.50
   3   5   7   -1.00    2.40
   3  -5  -7    8.00    2.40
  -3   5  -7   10.50    3.00
  -3  -5   7    7.50    3.30
   3   5   7    8.80    2.60
   3   5   7    7.40    2.90
  -3  -5  -7    6.20    2.30
  -3  -5  -7    7.70    2.60
   3  -5   7    5.30    2.90
  -3   5   7    6.80    3.30
  -3   5   7    8.10    3.40
  -3   5   7    8.70    1.70
   3   5  -7    8.60    2.30
   3  -5   7   12.10    2.50
   3  -5   7    9.90    3.00
   3  -5   7    7.00    3.10
  -3   5   7    7.70    2.10
  -3   5   7    1.60    5.90
   4   5   7  139.99    9.00
   4   5   7  136.79   10.00
   4  -5  -7  138.19    9.10
  -4  -5   7  149.39    7.20
  -4  -5   7  106.29   11.80
   4   5   7  140.89   11.50
  -4   5  -7  143.99    9.40
   4   5   7  142.89   10.70
  -4   5   7  142.49    8.20
   4   5  -7  136.19    8.90
   4  -5   7  148.39    9.10
  -4   5   7  153.38   13.80
  -4   5   7  143.59   13.30
  -4  -5  -7  127.79   10.10
   4  -5   7  136.89    9.70
   4  -5   7  134.39   11.20
   4  -5   7  145.69   12.80
  -5   5  -7  530.05   28.30
   5   5   7  609.44   31.20
   5   5   7  581.44   32.00
   5   5   7  596.34   30.10
  -5   5  -7  654.23   30.30
   5  -5  -7  584.94   28.70
  -5  -5   7  579.24   33.60
  -5  -5  -7  643.74   33.00
   5  -5   7  586.34   29.90
   5  -5   7  586.64   28.70
   5  -5   7  594.94   31.90
  -5   5   7  601.84   27.60
   5  -5   7  602.64   33.90
  -5   5   7  632.74   36.40
   5   5  -7  559.34   28.00
   6   5   7  325.87   18.60
  -6   5  -7  286.17   17.40
   6   5   7  298.87   17.30
   6  -5  -7  284.97   15.90
   6   5   7  302.87   18.70
  -6  -5  -7  341.57   20.40
   6  -5   7  306.07   20.70
   6  -5   7  290.67   17.10
   6  -5   7  265.37   18.40
  -6   5   7  282.77   22.50
   7   5   7  195.98   13.20
  -7   5  -7  185.28   15.30
   7  -5  -7  187.88   11.00
   7   5   7  183.88   12.20
   7   5   7  192.78   12.80
   7  -5   7  200.08   12.60
   7  -5   7  196.48   13.50
   7  -5   7  186.28   14.30
  -7   5   7  197.78   17.50
  -7   5   7  150.18   17.10
  -7  -5  -7  178.68   13.60
   8   5   7   12.00    3.10
  -8   5  -7   15.30    3.00
   8   5   7   16.10    3.00
   8   5   7   17.70    3.70
   8  -5   7   13.60    3.50
  -8   5   7   14.70    5.90
   8  -5   7   22.00    3.60
   8  -5   7   21.30    4.20
   9   5   7    6.00    2.00
  -9   5  -7    5.30    2.10
  -9   5   7    5.80    3.50
   9  -5   7    6.00    2.60
  -9  -5  -7    5.80    2.60
 -10   5  -7  217.38   13.00
 -10  -5  -7  225.28   13.50
  10  -5   7  210.38   12.70
 -11  -5  -7    6.40    1.40
 -11   5   7    6.80    2.40
   0   5   8    0.80    1.70
   0  -5   8   -2.00    1.90
   0  -5  -8    1.60    1.70
   0  -5   8   -0.70    2.10
   0  -5   8   -0.40    1.20
   0  -5   8    1.30    1.70
   0   5   8    2.40    3.10
   0   5   8    3.10    2.60
   0   5   8   -0.50    2.10
   0   5  -8   -0.80    1.30
  -1   5  -8   83.09    6.80
   1   5   8   85.49    9.00
   1   5   8   86.39    8.70
   1   5   8   92.89    6.50
   1   5   8   84.59    8.40
   1   5   8   84.59    7.60
   1  -5  -8   86.49    7.10
  -1  -5   8   94.69    8.90
  -1  -5   8   86.79    5.90
  -1   5   8   82.09    8.30
   1  -5   8   84.09    8.40
   1   5  -8   91.19    6.80
  -1   5   8   89.89    6.30
  -1   5   8   90.29    9.70
  -1   5   8   90.29    9.30
   1  -5   8   87.09    7.20
   1  -5   8   84.69    6.20
  -1  -5  -8   89.69    7.00
   1  -5   8   86.79    8.50
   2  -5  -8  100.29    7.60
  -2   5  -8  104.19    7.70
   2   5   8  100.09    9.20
   2   5   8   98.99    7.20
   2   5   8   99.99    9.30
   2   5   8  115.89    9.10
  -2  -5   8  101.99    6.40
  -2  -5   8  106.69   10.10
   2  -5   8   94.99    9.10
   2  -5   8  105.99    7.10
  -2  -5  -8   99.49    7.60
   2  -5   8  101.09    9.60
  -2   5   8  104.99    6.90
  -2   5   8   98.59    9.00
  -2   5   8  115.09   11.20
   2   5  -8   98.79    7.30
  -2   5   8  104.49   11.00
   2  -5   8  109.69    8.20
   3   5   8  160.48   12.30
  -3   5  -8  173.18   10.80
  -3  -5   8  164.88   14.30
   3   5   8  170.38   13.40
   3   5   8  174.48   10.00
   3   5   8  168.58   11.80
   3  -5  -8  172.38   10.80
   3   5   8  168.68   12.60
  -3  -5   8  163.48    9.00
   3  -5   8  168.78   12.90
   3  -5   8  170.68   10.20
   3  -5   8  181.18   13.10
   3  -5   8  165.78   11.30
  -3   5   8  170.88    9.70
  -3   5   8  166.88   14.60
  -3   5   8  178.18   15.30
   3   5  -8  169.38   10.30
  -3  -5  -8  160.98   10.20
  -4   5  -8 1097.79   52.59
   4  -5  -8 1169.88   52.99
  -4  -5   8 1140.99   50.39
   4   5   8 1219.98   54.69
   4   5   8 1144.69   55.59
   4   5   8 1116.79   52.19
   4   5   8 1162.38   56.39
   4  -5   8 1111.29   56.29
  -4  -5  -8 1024.10   54.09
   4   5  -8 1140.09   53.09
  -4   5   8 1267.67   60.79
   4  -5   8 1249.28   56.79
  -4   5   8 1195.48   51.59
   4  -5   8 1165.98   52.49
   4  -5   8 1213.78   54.29
  -4   5   8 1164.08   60.49
   5   5   8   77.89    8.20
  -5   5  -8   69.19    6.10
   5   5   8   89.49    7.60
   5   5   8   81.39    8.00
  -5   5  -8   89.09    6.90
  -5  -5   8   77.69    9.80
   5  -5  -8   79.99    6.60
  -5   5   8   81.89    5.50
  -5   5   8   85.19   11.10
   5  -5   8   78.09    8.30
   5  -5   8   80.49    8.90
   5   5  -8   81.99    6.30
   5  -5   8   68.19    7.30
  -5  -5  -8   95.79    8.70
   5  -5   8   80.29    7.10
  -6   5  -8 1284.57   55.39
   6   5   8 1330.47   67.39
   6   5   8 1218.98   57.19
   6  -5  -8 1183.78   54.19
   6  -5   8 1237.68   55.79
  -6   5   8 1044.50   61.59
   6  -5   8 1156.98   60.09
  -6  -5  -8 1233.88   57.89
   6  -5   8 1126.39   58.59
  -7   5  -8   13.80    2.90
   7   5   8   11.10    2.90
   7  -5  -8   13.90    2.60
   7   5   8   16.00    4.00
   7   5   8   13.70    3.50
   7  -5   8    8.70    2.90
  -7   5   8   11.80    4.60
  -7   5   8   10.10    5.30
  -7  -5  -8   20.40    4.60
   7  -5   8   14.90    4.00
   7  -5   8   10.00    3.30
  -8   5  -8  119.79    8.50
   8   5   8  138.59    9.10
   8   5   8  121.89    9.20
   8   5   8  114.59    9.80
   8  -5   8  123.39   10.00
  -8   5   8  116.99   14.00
  -8  -5  -8  130.89   10.60
   8  -5   8  135.09    9.40
   8  -5   8  128.59   10.50
  -9   5  -8    2.60    1.30
   9   5   8    3.60    1.60
   9  -5   8    3.90    2.00
  -9  -5  -8    7.10    2.60
  -9   5   8    3.50    2.60
 -10   5  -8    7.90    1.60
 -10   5   8   10.30    3.00
 -10  -5  -8   14.30    2.50
  10  -5   8    9.00    1.90
   0  -5   9  127.19    9.70
   0  -5   9  130.19   11.20
   0   5   9  147.59   11.90
   0   5   9  139.19    8.60
   0  -5  -9  131.79    9.20
   0   5  -9  131.09    9.20
   0  -5   9  139.09    8.50
   0   5   9  130.29   11.90
   0   5   9  127.69   11.40
   0  -5   9  140.19   10.90
   1  -5  -9  571.84   28.70
  -1   5  -9  560.44   28.40
  -1  -5   9  583.04   27.20
   1   5   9  590.84   30.10
   1   5   9  582.44   31.90
   1   5   9  567.14   32.00
   1   5   9  606.34   32.20
   1   5   9  594.64   27.90
  -1  -5   9  592.64   32.20
  -1   5   9  571.74   31.50
   1  -5   9  571.14   27.60
   1  -5   9  591.14   29.50
  -1  -5  -9  571.24   28.50
  -1   5   9  580.94   35.10
   1  -5   9  550.54   30.80
   1   5  -9  584.44   28.50
  -1   5   9  581.84   27.60
  -1   5   9  565.84   34.00
   1  -5   9  570.64   31.40
   2  -5  -9  351.96   19.00
  -2  -5   9  358.06   22.60
   2   5   9  359.96   22.00
  -2   5  -9  351.16   19.10
   2   5   9  346.57   20.30
   2   5   9  359.56   18.40
  -2  -5   9  346.67   17.50
   2   5   9  363.86   22.00
   2   5   9  367.26   22.40
  -2   5   9  349.87   24.40
  -2  -5  -9  363.26   19.10
  -2   5   9  366.16   24.00
   2  -5   9  349.27   24.20
  -2   5   9  340.57   17.90
   2  -5   9  338.97   18.20
   2  -5   9  373.36   22.30
   2   5  -9  367.16   19.00
   2  -5   9  348.37   21.70
   3   5   9  800.12   40.00
   3   5   9  776.32   36.50
  -3  -5   9  768.42   35.00
   3   5   9  810.72   40.50
  -3   5  -9  743.53   36.90
  -3  -5   9  757.22   41.90
   3  -5  -9  762.42   37.00
   3   5   9  807.02   38.90
   3   5   9  773.22   40.80
  -3   5   9  811.12   43.40
   3  -5   9  768.72   40.70
   3   5  -9  761.02   36.60
  -3  -5  -9  774.52   36.70
   3  -5   9  733.33   39.90
   3  -5   9  788.02   40.60
   3  -5   9  838.42   36.80
  -3   5   9  740.23   43.10
  -3   5   9  807.42   35.90
  -4  -5   9   32.40    2.90
  -4   5  -9   35.70    4.20
   4  -5  -9   32.60    4.30
   4   5   9   29.10    4.80
  -4  -5   9   30.10    6.60
   4   5   9   29.50    5.50
   4   5   9   33.50    5.40
   4  -5   9   28.10    5.90
   4   5  -9   32.50    3.90
  -4   5   9   32.20    6.50
  -4   5   9   42.00    4.70
  -4   5   9   36.90    6.90
   4  -5   9   31.90    5.80
   4  -5   9   32.30    3.90
   4  -5   9   33.80    6.10
   5   5   9  190.48   14.70
   5  -5  -9  188.38   11.80
   5   5   9  187.88   13.80
  -5  -5   9  190.68   16.30
   5   5   9  206.78   13.60
   5  -5   9  212.18   13.40
  -5  -5  -9  196.38   14.40
   5  -5   9  205.98   16.20
  -5   5   9  219.98   18.40
   5   5  -9  194.18   11.50
   5  -5   9  193.88   14.60
  -6   5  -9  357.46   22.30
   6   5   9  344.97   20.00
   6   5   9  369.86   21.80
   6   5   9  356.36   21.00
   6  -5  -9  365.56   18.60
   6  -5   9  356.56   21.60
  -6  -5  -9  357.46   22.30
   6  -5   9  364.76   23.50
  -6   5   9  339.87   25.60
   6  -5   9  352.96   20.10
  -7   5  -9   38.80    4.20
   7  -5  -9   47.70    4.50
   7   5   9   52.49    6.90
   7   5   9   51.99    5.80
   7   5   9   45.70    5.50
   7  -5   9   45.40    6.30
  -7  -5  -9   36.40    5.20
  -7   5   9   31.40    6.90
  -7   5   9   42.80    8.30
   7  -5   9   52.29    6.30
   7  -5   9   47.80    6.00
  -8   5  -9   10.30    2.10
   8   5   9   15.10    2.90
  -8   5   9   14.00    5.00
  -8  -5  -9   15.90    3.60
   8  -5   9   19.00    3.60
   9   5   9   59.39    5.40
   9  -5   9   57.49    5.70
  -9  -5  -9   77.89    6.00
  -9   5   9   69.29    8.60
  10  -5   9    5.50    1.50
  10  -5   9    6.00    1.70
 -10   5   9    8.60    2.70
   0  -5  10   -0.10    2.00
   0  -5  10    0.00    1.60
   0   5 -10    1.20    1.50
   0  -5 -10    0.10    1.40
   0   5  10   -0.20    1.00
   0   5  10   -5.10    6.50
   0   5  10   -1.10    1.80
   0  -5  10   -0.10    2.70
   0   5  10    1.20    2.10
   0  -5  10   -1.70    1.20
   0   5  10   -1.20    3.70
   1   5  10   31.50    5.30
   1  -5 -10   27.10    3.90
  -1  -5  10   35.60    3.50
   1   5  10   25.00    5.10
  -1   5 -10   35.10    4.20
   1   5  10   27.50    3.90
  -1  -5  10   34.70    5.90
   1   5  10   30.40    5.50
  -1   5  10   35.80    6.70
   1  -5  10   30.20    3.80
  -1   5  10   24.60    5.50
   1   5 -10   32.60    4.40
  -1   5  10   30.00    5.70
  -1  -5 -10   29.90    4.00
   1  -5  10   27.50    4.10
  -1   5  10   35.90    3.90
   1  -5  10   30.10    5.80
   1  -5  10   30.20    6.30
  -2   5 -10  164.88   11.00
   2  -5 -10  176.28   11.30
   2   5  10  179.08   13.80
  -2  -5  10  157.48    9.50
   2   5  10  172.48   13.80
   2   5  10  181.78   13.50
   2   5  10  156.48   13.60
   2   5  10  163.58   10.20
  -2  -5  10  174.98   14.30
   2   5 -10  172.28   11.00
  -2   5  10  166.78   15.60
  -2   5  10  169.08   10.00
   2  -5  10  178.28   13.60
   2  -5  10  163.98   10.40
   2  -5  10  187.28   13.60
   2  -5  10  163.28   11.70
  -2   5  10  178.08   15.20
  -2  -5 -10  154.68   10.60
   3   5  10  379.66   21.40
   3   5  10  325.87   21.80
  -3   5 -10  355.46   19.30
   3   5  10  361.56   19.10
   3   5  10  334.87   22.50
   3  -5 -10  374.16   19.50
  -3  -5  10  395.86   24.40
   3   5  10  319.57   21.30
  -3  -5  10  339.07   17.40
  -3   5  10  443.86   26.90
   3  -5  10  362.36   18.80
   3  -5  10  376.36   22.60
  -3  -5 -10  335.47   18.70
   3  -5  10  364.26   20.70
  -3   5  10  364.16   18.20
  -3   5  10  366.26   25.50
   3  -5  10  371.16   22.40
   3   5 -10  367.26   19.10
  -4  -5  10    1.70    1.00
  -4  -5  10    1.60    2.80
   4   5  10    5.80    3.40
  -4   5 -10    1.20    1.80
   4   5  10    2.80    2.70
   4  -5 -10    2.80    1.70
   4   5  10    2.90    2.20
   4   5 -10    1.50    1.40
   4  -5  10    1.70    1.60
   4  -5  10   -2.00    2.40
   4  -5  10    6.00    4.50
  -4   5  10   -0.50    1.40
  -4   5  10    3.80    3.20
  -4   5  10    2.70    2.80
  -4  -5 -10   -1.90    2.00
   4  -5  10    2.90    2.50
   4  -5  10   -1.70    2.00
   5   5  10    6.40    2.90
  -5  -5  10    6.10    4.20
   5   5  10    9.50    3.00
   5  -5 -10    8.90    2.70
   5   5  10    8.20    3.30
   5  -5  10    7.00    3.40
   5  -5  10    3.40    3.00
   5  -5  10    8.20    3.40
  -5   5  10    6.50    3.70
   5   5 -10    9.00    2.90
  -5   5  10    6.40    2.00
   6   5  10   40.10    5.60
   6   5  10   44.40    7.00
   6  -5 -10   44.30    4.40
   6   5  10   41.00    5.60
  -6   5  10   42.40    7.50
   6  -5  10   48.50    6.50
   6  -5  10   43.10    6.70
   6  -5  10   41.70    6.10
   6   5 -10   48.40    4.70
   7   5  10  156.28   11.40
   7  -5 -10  158.68    9.50
   7  -5  10  165.08   12.20
  -7   5  10  181.08   16.40
  -7   5  10  135.09   13.80
   8   5  10   66.79    6.10
  -8   5  10   66.59    8.70
   8  -5  10   68.09    6.40
   8  -5  10   62.69    6.30
   9   5  10    9.30    2.10
   9  -5  10    6.90    2.30
  -9   5  10   14.30    3.60
   9  -5  10   11.70    2.10
   0  -5  11  148.69    9.60
   0   5  11  162.08   10.10
   0  -5  11  179.88   14.30
   0   5 -11  162.48   10.60
   0   5  11  148.49   13.30
   0   5  11  152.88   14.30
   0   5  11  128.09   12.80
   0  -5 -11  162.38   10.60
   1   5  11   65.99    8.00
  -1   5 -11   80.39    6.80
   1   5  11   72.29    9.10
   1   5  11   69.69    8.40
  -1  -5  11   72.89    5.70
   1   5  11   88.89    8.00
   1  -5 -11   71.79    6.40
  -1  -5  11   74.19    8.70
  -1   5  11   84.89    9.70
   1  -5  11   66.99    6.80
   1  -5  11   83.19    9.40
   1   5 -11   70.19    6.60
  -1  -5 -11   62.49    6.20
  -1   5  11   77.29    6.00
   1  -5  11   71.69    8.40
   1  -5  11   74.79    6.10
  -1   5  11   54.79    7.30
  -1   5  11   68.69    8.70
  -2  -5  11  770.02   42.30
   2  -5 -11  785.82   37.90
   2   5  11  754.82   41.50
  -2  -5  11  731.53   35.90
   2   5  11  795.02   37.40
   2   5  11  831.32   42.00
   2   5  11  782.22   41.70
  -2   5 -11  777.72   37.90
  -2   5  11  815.02   45.50
   2   5 -11  778.32   37.50
  -2   5  11  775.22   36.70
  -2  -5 -11  762.82   37.50
   2  -5  11  819.72   41.40
   2  -5  11  818.62   41.90
  -2   5  11  776.42   44.30
   2  -5  11  848.52   39.40
   2  -5  11  808.62   37.20
   3   5  11   43.50    8.00
   3   5  11   35.90    5.00
  -3   5 -11   46.30    5.00
   3  -5 -11   49.90    5.90
   3   5  11   48.20    7.40
   3   5  11   47.60    6.70
  -3  -5  11   43.20    3.90
  -3  -5  11   49.10    7.50
   3  -5  11   53.89   11.40
  -3   5  11   37.80    9.80
   3  -5  11   44.70    7.80
   3   5 -11   47.30    4.80
   3  -5  11   45.50    5.40
   3  -5  11   44.10    5.40
  -3   5  11   48.00    4.60
  -3  -5 -11   47.00    4.90
   4  -5 -11  237.78   13.80
  -4  -5  11  224.98   11.60
   4   5  11  251.67   17.20
  -4   5 -11  236.88   13.60
   4   5  11  248.28   18.40
   4   5  11  242.38   16.10
  -4  -5  11  257.97   18.60
   4   5 -11  233.78   13.40
   4  -5  11  246.48   16.80
  -4   5  11  226.88   18.70
   4  -5  11  232.88   14.20
   4  -5  11  202.88   16.20
   4  -5  11  202.48   14.60
  -4   5  11  245.28   19.20
  -4   5  11  249.78   12.70
   5   5  11  226.08   16.10
   5   5  11  218.38   15.10
   5   5  11  241.18   16.00
  -5  -5  11  235.88   17.60
   5  -5 -11  230.58   13.00
   5  -5  11  210.68   16.50
  -5   5  11  207.98   11.80
   5  -5  11  220.28   14.90
   5  -5  11  218.68   15.70
  -5   5  11  228.58   18.10
   5  -5  11  195.18   14.10
   5   5 -11  251.67   13.10
   6   5  11  149.29   12.30
   6   5  11  173.48   12.40
  -6  -5  11  145.09   12.50
   6  -5 -11  166.78    9.80
   6  -5  11  139.79   12.40
   6   5 -11  163.88    9.50
  -6   5  11  159.08   15.50
   6  -5  11  159.78   12.50
   6  -5  11  147.39   11.10
   7  -5 -11   33.40    3.30
   7   5  11   27.00    4.10
  -7   5  11   33.40    6.00
  -7   5  11   29.00    5.60
   7  -5  11   27.30    4.30
   7  -5  11   26.20    3.80
   8   5  11   69.09    5.90
   8  -5  11   65.79    6.00
  -8   5  11   69.69    7.80
   8  -5  11   67.79    5.80
   9   5  11   25.40    2.90
   9  -5  11   23.60    2.90
  -9   5  11   24.10    3.60
   9  -5  11   20.70    2.70
   0  -5  12   -0.30    1.30
   0   5  12    2.50    2.20
   0   5 -12    0.00    1.40
   0  -5  12    1.50    2.60
   0  -5 -12    0.40    1.50
   0   5  12    2.30    3.40
   0   5  12    1.70    2.00
   0  -5  12   -0.10    1.90
   0   5  12   -9.30    6.80
  -1  -5  12  173.28   14.40
   1   5  12  176.78   14.90
   1   5  12  180.88   11.40
  -1  -5  12  172.58   10.40
  -1   5 -12  167.68   11.40
   1  -5 -12  178.98   11.40
   1   5  12  207.18   17.00
   1   5  12  179.38   14.20
  -1   5  12  195.78   15.20
   1   5 -12  182.68   11.60
   1  -5  12  136.59   13.40
  -1  -5 -12  179.88   11.40
   1  -5  12  164.38   10.70
  -1   5  12  166.28   14.90
  -1   5  12  182.28   10.90
   1  -5  12  174.28   15.20
   2   5  12   37.90    7.50
   2   5  12   42.00    6.60
   2   5  12   40.50    6.40
  -2  -5  12   42.40    6.60
  -2   5 -12   50.09    5.10
  -2  -5  12   42.90    3.90
   2  -5 -12   40.20    4.90
   2   5  12   50.09    7.40
   2  -5  12   43.60    6.90
   2   5 -12   45.80    4.80
   2  -5  12   36.30    4.90
  -2   5  12   42.20    4.30
   2  -5  12   33.80    6.20
  -2   5  12   36.60    7.20
  -2   5  12   51.49    7.80
   2  -5  12   36.60    4.50
  -2  -5 -12   41.50    4.80
   3   5  12   28.90    5.90
   3   5  12   28.30    5.40
  -3  -5  12   28.60    3.20
  -3   5 -12   31.10    4.30
   3  -5 -12   32.00    4.20
  -3  -5  12   32.60    6.00
   3   5  12   30.50    5.80
   3  -5  12   37.00    6.20
   3   5 -12   28.70    3.70
  -3   5  12   31.40    6.60
   3  -5  12   21.40    4.20
  -3   5  12   24.90    5.70
   3  -5  12   22.60    6.00
  -3  -5 -12   26.80    3.70
  -3   5  12   29.40    3.70
   3  -5  12   24.90    4.20
   4  -5 -12  147.59    9.50
  -4   5 -12  141.09    9.20
  -4  -5  12  152.68   13.20
   4   5  12  134.89   12.30
   4   5  12  157.18   13.20
   4   5  12  125.99   14.70
   4  -5  12  123.69   10.20
   4  -5  12  136.89   11.70
  -4   5  12  130.59   13.70
   4   5 -12  151.28    9.50
  -4   5  12  156.78   13.90
   4  -5  12  153.98   13.20
   5   5  12  166.68   13.70
   5  -5 -12  176.88   10.30
   5   5  12  149.88   12.10
  -5  -5  12  188.58   14.40
   5  -5  12  172.68   12.80
   5  -5  12  149.69   11.30
   5  -5  12  160.38   12.60
   5   5 -12  184.98   10.30
  -5   5  12  165.38   15.20
   6  -5 -12  143.99    9.00
   6   5  12  157.88   11.40
   6   5 -12  153.38    8.80
  -6   5  12  154.08   13.10
   6  -5  12  136.79   10.20
   7  -5 -12   34.60    3.20
   7   5  12   38.50    4.40
   7  -5  12   34.30    4.40
  -7   5  12   36.10    5.40
  -7   5  12   34.80    5.60
   7  -5  12   29.60    3.90
   8   5  12   18.50    2.70
  -8   5  12   23.20    3.80
   8  -5  12   17.60    2.60
   8  -5  12   18.20    2.70
   0   5  13  240.98   19.50
   0   5  13  309.17   21.80
   0   5 -13  311.97   17.10
   0  -5  13  291.77   16.00
   0  -5  13  312.77   22.40
   0  -5 -13  318.47   17.10
   0   5  13  300.17   20.60
   0   5  13  311.27   16.60
   1   5  13   20.80    6.20
   1   5  13   25.60    4.80
  -1   5 -13   24.40    3.90
   1  -5 -13   24.30    3.70
   1   5  13   25.10    4.50
   1   5  13   34.90    6.10
  -1  -5  13   23.80    3.90
  -1  -5  13   28.40    5.80
  -1   5  13   26.40    3.70
   1  -5  13   29.50    5.60
  -1  -5 -13   23.90    3.60
   1  -5  13   25.60    4.80
  -1   5  13   42.30    7.70
  -1   5  13   25.70    5.40
   1   5 -13   26.90    4.10
  -2   5 -13    2.30    1.70
   2  -5 -13    4.00    2.40
   2   5  13    3.10    4.30
   2   5  13    1.50    2.60
   2   5  13    1.60    2.20
  -2  -5  13    1.20    2.00
   2  -5  13    5.80    4.00
  -2   5  13    2.60    2.40
  -2  -5 -13    0.80    1.30
   2   5 -13    1.80    1.40
  -2   5  13    0.70    2.00
   2  -5  13    2.30    1.60
   3  -5 -13    1.10    1.40
  -3   5 -13    1.00    1.90
   3   5  13    1.90    2.00
  -3  -5  13    0.50    1.80
   3   5  13    2.60    2.40
   3   5  13    0.30    3.90
  -3  -5 -13    0.00    1.10
   3  -5  13    0.20    1.60
   3  -5  13    0.20    1.70
  -3   5  13    1.10    2.40
   3  -5  13    6.10    4.40
  -3   5  13    1.70    2.70
   3   5 -13    1.20    1.30
   4   5  13   51.49    6.30
   4  -5 -13   50.49    4.90
  -4  -5  13   48.70    6.70
  -4   5 -13   43.50    4.30
   4  -5  13   54.69    7.50
   4   5 -13   49.60    4.70
  -4   5  13   47.90    7.40
   5   5  13  380.96   21.80
   5  -5 -13  380.96   19.10
  -5  -5  13  364.66   22.50
   5  -5  13  323.87   20.00
   5  -5  13  402.76   22.30
  -5   5  13  420.76   24.30
   5   5 -13  397.26   18.90
   6  -5 -13   19.90    2.70
   6   5  13   21.40    3.50
   6  -5  13   17.50    2.90
  -6   5  13   18.50    3.70
  -6   5  13   20.00    4.10
   6  -5  13   20.70    3.60
   7  -5 -13   98.39    5.50
   7   5  13   93.89    8.10
   7  -5  13   72.99    6.00
   7  -5  13  100.79    7.30
  -7   5  13   71.79    7.20
   0   5 -14   -0.80    1.70
   0   5  14   -0.40    1.60
   0  -5  14    0.50    1.80
   0  -5 -14    1.10    1.50
   0   5  14   -0.20    1.70
   1   5  14    8.60    3.70
   1   5  14    7.30    2.90
   1  -5 -14    9.50    2.30
  -1  -5  14    7.80    3.30
  -1   5 -14    8.00    2.60
  -1  -5 -14    6.30    2.00
   1  -5  14    7.60    3.30
  -1   5  14    7.90    3.30
  -1   5  14    9.30    3.80
   1   5 -14   12.20    2.80
   2   5  14   78.29    9.30
  -2   5 -14   70.69    5.90
   2  -5 -14   72.59    5.90
  -2  -5  14   68.39    8.30
   2   5  14   62.29    7.00
  -2   5  14   57.19    7.60
   2  -5  14   68.19    8.30
   2   5 -14   65.69    5.70
   2  -5  14   54.99    5.90
  -2  -5 -14   62.29    5.20
  -2   5  14   76.69    8.80
  -3  -5  14   87.39    8.90
   3  -5 -14   88.19    6.60
   3   5  14  106.19   10.00
  -3   5 -14   90.29    6.60
  -3   5  14   93.19   10.60
   3  -5  14   68.69    6.70
  -3   5  14   88.49   10.20
  -4  -5  14   74.59    7.80
   4   5  14   78.99    7.60
  -4   5 -14   65.99    5.20
   4  -5 -14   87.69    5.90
   4  -5  14   75.29    8.20
   4   5 -14   76.59    5.70
  -4   5  14   69.19    7.80
   4  -5  14   64.09    6.10
   5   5  14    1.40    1.30
   5  -5 -14    1.10    1.00
  -5  -5  14    1.10    1.40
   5  -5  14    0.80    1.30
   5  -5  14    1.00    1.10
   5   5 -14    1.40    1.10
  -5   5  14    1.60    1.70
   6  -5  14  196.48   12.10
   6  -5  14  188.28   11.20
  -6   5  14  224.38   13.30
   6   5 -14  171.38   10.00
  -6   5  14  187.38   12.50
   7   5  14   16.30    2.40
   7  -5  14   17.50    2.50
   7  -5  14   12.90    2.00
   0  -5  15   12.50    3.50
   0  -5 -15   14.20    2.40
   0   5  15   11.40    3.20
   0   5  15   16.40    4.20
   0   5 -15   11.60    2.30
  -1  -5  15    1.50    2.10
   1   5  15    2.10    2.10
   1   5  15    0.20    1.20
  -1   5 -15    1.80    1.70
   1  -5 -15    0.20    1.50
  -1  -5 -15   -0.50    0.90
  -1   5  15   -0.40    2.00
  -1   5  15    1.70    2.30
   1  -5  15    1.30    2.00
   1   5 -15   -0.90    1.50
  -2  -5  15  466.15   25.10
   2  -5 -15  457.05   21.40
   2   5  15  445.66   25.50
  -2   5 -15  414.56   20.90
  -2   5  15  395.16   24.10
  -2  -5 -15  376.56   20.20
   2   5 -15  422.56   21.10
  -2   5  15  432.76   24.80
  -3   5 -15   28.00    3.00
   3   5  15   31.80    5.00
   3  -5 -15   30.30    3.20
  -3  -5  15   28.90    4.50
  -3   5  15   24.80    4.30
   3  -5  15   29.70    4.80
   3   5 -15   26.20    3.20
   3  -5  15   21.40    3.20
  -4  -5  15    3.90    2.00
  -4   5 -15    2.40    1.60
   4  -5 -15    3.60    1.30
   4   5  15    3.50    1.70
   4   5 -15    3.90    1.30
   4  -5  15    3.30    2.10
   4  -5  15    3.90    1.80
  -4   5  15    3.30    1.90
   5   5  15   57.79    7.10
   5  -5 -15   58.89    3.90
  -5   5  15   37.80    4.60
  -5   5  15   46.50    5.00
   5  -5  15   42.90    4.20
   0   5 -16    0.10    1.10
   0  -5  16    0.10    1.30
   0   5  16    1.70    1.40
   0   5  16    0.70    1.80
   0  -5 -16    1.10    1.30
   1   5  16   15.10    3.20
  -1  -5  16   11.70    2.90
  -1   5 -16   15.20    2.20
   1  -5 -16   12.00    2.00
   1   5  16   10.70    2.40
   1  -5  16   13.80    3.00
  -1   5  16   15.00    3.20
  -1   5  16    9.60    2.50
  -1  -5 -16   13.00    1.90
   1   5 -16   12.90    2.10
   2  -5 -16   38.30    3.60
  -2  -5  16   39.30    4.80
   2   5  16   36.10    4.60
  -2   5 -16   35.50    3.30
   2  -5  16   36.20    5.00
   2   5 -16   45.70    3.70
  -2   5  16   34.50    4.60
   3  -5 -16   12.70    2.10
  -3  -5  16    9.50    2.30
   3   5  16   11.70    2.60
  -3   5 -16    8.90    1.80
   3   5 -16    8.20    2.50
  -3   5  16   10.60    2.60
   3  -5  16   11.70    2.70
  -4  -5  16    1.60    1.20
   4   5  16    1.80    1.20
   4  -5 -16    2.10    1.30
   4  -5  16    2.00    1.30
  -4   5  16    2.90    1.80
   4   5 -16    2.50    1.00
   0  -5  17  452.95   24.30
   0   5  17  489.75   24.50
   0   5 -17  490.75   22.20
  -1   5 -17    4.40    1.20
   1   5  17    3.30    1.60
   1  -5 -17    5.10    1.20
  -1  -5  17    4.00    1.90
  -1  -5 -17    1.50    0.90
   1   5 -17    3.50    1.10
  -1   5  17    3.20    1.50
   1  -5  17    3.50    1.60
   0   6   0  157.18   10.80
   0   6   0  183.28    9.10
   1   6   0   14.10    1.90
  -1   6   0   16.70    3.20
  -1   6   0   16.20    2.00
   1   6   0   15.00    3.00
   2   6   0 3427.16  151.58
  -2   6   0 3523.05  152.08
   2   6   0 3564.54  154.28
  -2   6   0 3746.63  155.38
  -2  -6   0 3554.14  151.98
  -3   6   0    0.10    1.60
  -3   6   0    1.20    1.70
   3   6   0   -1.20    1.00
  -3   6   0    0.80    0.70
   3   6   0    1.40    1.20
   4   6   0  120.59    8.20
  -4  -6   0  122.99    6.60
  -4   6   0  130.99    9.20
   5   6   0   31.20    3.30
  -5  -6   0   25.30    3.90
   5  -6   0   24.80    3.10
  -5   6   0   28.60    5.70
  -6  -6   0  335.17   19.70
  -6   6   0  310.87   22.60
   6   6   0  368.96   17.50
   6   6   0  331.47   16.70
   7   6   0    1.30    1.50
  -7   6   0    3.90    3.50
   7   6   0    1.80    1.30
  -7  -6   0    2.80    2.30
   8   6   0  119.09    7.10
  -8   6   0  113.29   12.40
  -8  -6   0  120.39   10.20
   9   6   0    6.60    1.90
  -9   6   0   10.60    3.90
  -9  -6   0   12.70    3.10
 -10  -6   0 1149.78   54.49
 -10   6   0 1126.59   56.49
 -11  -6   0    3.50    1.30
 -11   6   0    4.80    2.30
   0   6  -1   -0.40    0.90
   0   6   1    0.70    1.50
   0   6   1   -0.20    0.50
   0   6  -1    1.70    1.40
   1   6   1 1403.96   60.79
  -1   6  -1 1369.66   60.89
   1   6   1 1361.66   63.79
  -1   6  -1 1485.25   64.09
  -1   6   1 1393.56   63.69
   1   6  -1 1357.06   60.59
  -1   6   1 1432.06   60.99
  -2   6  -1  473.25   24.40
  -2  -6   1  457.55   21.20
   2   6   1  450.35   21.00
  -2   6  -1  461.05   21.40
   2   6   1  458.55   23.40
  -2   6   1  458.35   22.70
  -2   6   1  475.45   21.40
   2   6  -1  450.15   21.00
   2  -6   1  477.55   23.90
  -2   6   1  455.25   23.90
   2   6  -1  463.35   23.20
   3   6   1  973.40   44.00
  -3   6  -1 1006.20   47.30
   3   6   1 1057.29   46.60
   3  -6   1 1068.59   45.50
  -3   6   1  996.00   47.30
  -3   6   1  940.71   58.39
   3   6  -1 1056.09   46.30
  -3   6   1  978.50   44.40
   3  -6   1 1034.30   47.20
   3   6  -1  939.41   43.70
  -3  -6  -1 1013.40   44.20
  -4   6  -1  564.64   30.20
  -4   6  -1  603.74   33.60
   4   6   1  579.04   29.40
  -4  -6   1  616.74   26.90
   4  -6   1  622.64   29.00
  -4   6   1  602.44   27.80
  -4  -6  -1  633.84   30.30
   4   6  -1  612.34   29.10
  -4   6   1  646.34   34.40
   4  -6   1  642.54   30.80
  -4   6   1  594.44   30.10
   5   6   1 1036.80   45.60
  -5  -6   1  982.50   46.90
  -5   6  -1  969.70   50.59
   5   6   1  972.20   44.60
  -5   6   1  973.60   51.49
   5  -6   1  968.40   47.00
  -5  -6  -1 1020.40   47.20
   5  -6   1  982.20   45.00
   5   6  -1  983.10   44.70
  -6  -6   1  350.26   19.80
  -6   6  -1  321.57   27.80
   6   6   1  325.87   16.70
   6   6   1  323.17   17.40
  -6  -6  -1  351.56   19.80
   6   6  -1  330.37   16.60
   6  -6   1  344.77   17.50
  -6   6   1  316.07   23.00
  -7  -6   1  565.84   28.20
   7   6   1  509.55   26.30
   7   6   1  487.45   24.10
  -7   6  -1  485.55   30.70
  -7   6   1  484.45   32.00
  -7  -6  -1  528.65   27.80
   7   6  -1  486.05   23.50
   7  -6   1  516.35   25.30
  -8   6  -1  880.31   48.00
   8   6   1  902.61   40.10
  -8  -6   1  874.71   43.70
  -8  -6  -1  904.21   44.50
   8   6  -1  934.31   39.20
  -8   6   1  814.32   47.90
   9   6   1    5.40    2.00
  -9   6  -1    6.90    3.10
  -9  -6   1    6.10    2.60
  -9   6   1    5.30    3.40
  -9  -6  -1    6.80    2.70
 -10   6  -1   58.89    7.20
 -10  -6   1   56.39    5.40
 -10   6   1   62.39    8.10
 -10  -6  -1   52.29    7.00
 -11   6  -1   15.30    3.10
 -11  -6   1   17.70    2.40
 -11  -6  -1   14.50    2.30
 -11   6   1   14.20    3.30
   0   6  -2 4948.50  218.58
   0   6   2 5098.09  220.38
   0   6   2 5125.99  215.78
   0   6   2 5117.59  217.38
   1   6   2  185.68    9.50
  -1   6  -2  164.98   11.80
   1   6   2  186.48   11.90
   1   6  -2  182.88   11.50
  -1   6   2  181.48   12.10
  -1   6   2  189.28    9.80
   1  -6   2  197.48   11.60
  -1   6   2  187.78   11.00
   2   6   2 1160.88   51.99
   2   6   2 1079.39   48.80
  -2   6  -2 1152.78   53.69
  -2  -6   2 1095.79   48.90
  -2   6   2 1092.69   49.20
   2   6  -2 1112.09   51.09
  -2   6   2 1134.09   50.69
  -2   6   2 1100.49   51.89
   2  -6   2 1159.58   50.09
   2  -6   2 1099.49   51.99
   3   6   2  378.46   17.90
   3   6   2  391.76   19.40
   3  -6  -2  377.16   19.40
   3   6   2  378.56   20.60
  -3   6  -2  376.26   22.10
  -3  -6   2  379.56   17.70
   3  -6   2  395.16   20.80
   3  -6   2  411.46   19.50
  -3   6   2  382.46   20.80
  -3   6   2  383.36   18.20
   3   6  -2  399.76   19.90
  -3  -6  -2  386.66   18.40
  -3   6   2  378.76   23.20
  -3   6   2  375.76   19.40
  -4  -6   2 1024.70   43.60
  -4   6  -2  974.10   47.50
   4   6   2  978.40   47.30
   4   6   2  887.81   44.20
   4   6   2 1011.50   45.90
  -4  -6  -2 1047.80   50.09
   4  -6   2 1037.80   46.00
  -4   6   2  990.40   44.70
   4   6  -2 1045.20   46.10
  -4   6   2 1043.00   47.50
   4  -6   2 1105.69   48.90
  -4   6   2 1001.50   51.09
   5   6   2  266.27   15.00
   5   6   2  263.47   14.20
  -5  -6   2  246.68   15.50
  -5   6  -2  248.08   18.10
   5  -6   2  260.07   16.00
  -5   6   2  268.07   19.50
   5  -6   2  287.27   14.70
   5   6  -2  258.27   13.90
  -5   6   2  283.07   13.30
  -5  -6  -2  264.67   15.90
  -6   6  -2  151.18   19.00
  -6  -6   2  174.28   12.30
   6   6   2  179.08   10.30
   6   6   2  181.08   11.20
   6   6  -2  178.78    9.60
  -6  -6  -2  181.48   12.50
  -6   6   2  164.78   15.70
   6  -6   2  183.08   11.00
   6  -6   2  186.38   12.30
   7   6   2    5.60    2.10
  -7  -6   2    6.90    3.00
   7   6   2    6.10    1.70
  -7   6  -2    3.20    2.80
  -7   6   2    6.20    3.40
   7  -6   2    4.70    1.70
  -7  -6  -2    7.50    2.90
   8   6   2   32.20    3.80
  -8  -6   2   38.90    5.10
  -8   6  -2   40.90    7.70
   8  -6   2   41.10    4.50
  -8  -6  -2   38.40    6.00
   8   6  -2   41.40    3.00
  -8   6   2   42.40    8.50
   9   6   2   45.90    4.40
  -9   6  -2   49.00    7.10
  -9  -6   2   46.20    5.40
  -9  -6  -2   46.60    5.70
  -9   6   2   48.80    8.20
 -10   6  -2  229.38   18.20
 -10  -6   2  255.07   14.70
 -10   6   2  303.77   20.40
 -10  -6  -2  252.17   16.50
 -11   6  -2   10.80    2.60
 -11  -6   2   11.60    2.00
  11  -6   2   11.00    2.20
 -11  -6  -2   10.60    2.20
 -11   6   2   10.90    3.20
   0  -6   3   -0.20    1.30
   0   6   3    0.20    2.10
   0   6   3    0.10    2.10
   0   6   3    2.90    1.20
   1   6   3  265.27   13.10
   1   6   3  264.17   15.70
   1   6   3  259.87   14.50
   1  -6   3  242.88   15.10
   1  -6   3  260.67   13.80
  -1   6   3  271.37   13.10
  -1   6   3  259.57   15.90
  -1   6   3  260.07   14.60
   2   6   3 2141.99   91.19
   2   6   3 2089.69   94.49
  -2   6  -3 2204.78   94.79
  -2  -6   3 2016.30   90.89
   2   6   3 2071.29   92.69
  -2   6   3 2160.58   91.29
   2  -6   3 1910.91   93.59
  -2   6   3 2136.09   92.69
  -2   6   3 2295.37   94.79
  -3   6  -3  260.97   15.80
   3   6   3  256.87   12.80
  -3  -6   3  246.38   12.30
   3   6   3  255.47   14.20
   3   6   3  265.87   15.40
  -3   6  -3  241.68   13.50
   3  -6  -3  259.77   14.00
  -3  -6  -3  251.87   14.50
  -3   6   3  279.47   21.40
   3  -6   3  256.07   14.10
  -3   6   3  255.07   12.90
   3  -6   3  254.57   15.50
  -3   6   3  254.37   15.30
  -4   6  -3   78.49    5.90
   4  -6  -3   85.79    6.20
  -4  -6   3   83.69    4.20
   4   6   3   69.79    5.30
   4   6   3   74.19    6.90
  -4   6  -3   85.49    7.50
   4   6   3   88.39    6.40
   4  -6   3   69.89    5.90
  -4   6   3   79.79    5.20
  -4   6   3   83.69    9.40
  -4  -6  -3   82.59    7.00
  -4   6   3   57.59    6.20
   4   6  -3   74.79    6.00
  -5   6  -3   52.89    7.30
   5  -6  -3   60.19    5.30
   5   6   3   66.59    5.60
   5   6   3   67.09    6.20
  -5  -6   3   67.89    9.60
   5   6   3   62.59    5.90
  -5   6   3   72.09    4.70
   5   6  -3   59.59    5.00
   5  -6   3   61.39    5.40
  -5  -6  -3   64.29    6.30
  -5   6   3   63.99    8.40
   5  -6   3   65.19    6.70
  -6   6  -3   74.49    8.70
   6   6   3   83.89    7.00
   6   6   3   72.89    5.90
  -6  -6   3   71.89    7.00
   6   6  -3   82.99    5.30
  -6   6   3   70.99   10.30
  -6  -6  -3   78.49    7.40
  -6   6   3   73.09    9.70
   6  -6   3   83.89    6.50
   6  -6   3   68.69    7.20
   7   6   3  316.47   16.70
  -7   6  -3  331.87   21.70
   7   6   3  312.07   17.60
   7  -6   3  331.87   17.40
   7  -6   3  319.97   18.70
  -7  -6  -3  312.97   19.10
  -7   6   3  302.67   24.10
   8   6   3   31.60    6.30
   8   6   3   42.70    4.60
  -8   6  -3   45.70    6.80
  -8  -6  -3   42.30    5.60
  -8   6   3   36.70    7.40
   8  -6   3   37.00    4.10
   9   6   3   28.20    5.50
  -9   6  -3   33.30    5.50
  -9  -6  -3   33.30    4.70
  -9   6   3   34.90    7.80
 -10   6  -3    4.00    2.00
  10  -6   3    1.90    1.70
 -10  -6  -3    3.30    1.70
 -10   6   3    3.40    3.50
 -11   6  -3    1.70    1.20
  11  -6   3    0.20    1.30
 -11   6   3    2.20    2.00
 -11  -6  -3    1.70    1.20
   0   6   4 1160.08   52.19
   0   6   4 1094.49   53.59
   0  -6   4 1142.59   52.49
   0   6   4 1159.28   50.39
  -1   6  -4  338.87   17.80
   1   6   4  360.36   18.80
   1   6   4  360.26   20.10
   1  -6  -4  344.07   18.00
   1   6   4  363.26   17.00
  -1   6   4  318.07   19.80
  -1   6   4  355.46   18.50
  -1   6   4  358.56   17.10
   1  -6   4  348.47   17.90
   1  -6   4  356.06   19.60
  -2  -6   4  113.19    7.20
   2  -6  -4  126.69    8.20
   2   6   4  131.69    7.30
   2   6   4  114.49    8.50
   2   6   4  124.19    9.40
  -2   6  -4  129.29    8.10
  -2  -6  -4  122.59    8.40
   2  -6   4  123.09    9.30
  -2   6   4   97.49    9.90
   2  -6   4  131.49    8.50
  -2   6   4  130.89    9.60
  -2   6   4  119.99    7.10
  -2   6   4  114.09    8.10
  -3   6  -4    3.60    2.60
  -3   6  -4    7.40    3.80
   3   6   4    3.90    1.50
   3  -6  -4    4.30    1.90
   3   6   4    4.20    1.80
  -3  -6   4    0.70    1.50
   3   6   4    4.50    1.80
   3  -6   4    5.50    2.10
   3  -6   4    3.50    1.60
  -3   6   4    4.80    1.40
  -3   6   4    4.00    2.40
  -3   6   4    7.50    3.30
  -3  -6  -4    3.30    2.10
  -4   6  -4   25.10    4.40
   4  -6  -4   35.80    4.20
   4   6   4   32.20    3.90
  -4  -6   4   32.40    2.20
   4   6   4   34.80    4.60
   4   6   4   31.00    4.40
   4   6   4   27.70    3.80
  -4   6  -4   30.90    3.90
   4  -6   4   36.30    4.10
  -4   6   4   30.60    5.70
  -4  -6  -4   32.30    4.40
  -4   6   4   31.60    3.10
   4  -6   4   33.80    4.40
   5  -6  -4  111.69    7.70
   5   6   4  110.39    8.80
   5   6   4  100.79    8.20
  -5   6  -4  119.29    8.30
   5   6   4  105.39    7.80
  -5   6  -4  109.09    9.90
   5  -6   4  115.39    9.60
   5  -6   4  113.49    8.20
  -5   6   4  117.09    6.80
  -5  -6  -4  105.59    8.70
  -5   6   4  107.09   11.40
   5   6  -4  120.99    7.80
  -6   6  -4   28.60    4.90
   6   6   4   27.90    3.40
   6   6   4   24.10    4.00
   6   6   4   28.20    4.30
   6  -6   4   24.80    4.10
   6   6  -4   22.30    3.30
   6  -6   4   26.50    4.40
  -6   6   4   28.80    6.30
  -6  -6  -4   26.90    4.40
   7   6   4  299.77   16.10
  -7   6  -4  290.07   19.60
   7   6   4  255.27   16.30
   7   6   4  303.87   17.20
   7  -6   4  321.87   16.90
   7  -6   4  294.57   17.90
  -7   6   4  338.27   26.10
  -7  -6  -4  287.97   18.10
   8   6   4  313.67   17.90
   8   6   4  378.16   19.70
  -8   6  -4  320.67   21.40
   8  -6   4  330.37   19.70
  -8   6   4  361.66   28.30
   8  -6   4  332.77   18.40
  -8  -6  -4  382.26   20.60
   9   6   4   92.69    7.10
  -9   6  -4   98.19    9.10
   9  -6   4   93.99    7.10
  -9  -6  -4   89.29    8.00
  -9   6   4  115.69   13.50
 -10   6  -4  296.27   18.60
 -10   6   4  360.16   23.40
 -10  -6  -4  394.36   19.10
  10  -6   4  296.87   18.60
 -11   6  -4    4.70    1.40
  11  -6   4    5.50    1.60
 -11   6   4    5.60    2.60
 -11  -6  -4    5.40    1.60
   0  -6   5   -0.50    2.10
   0   6   5    0.50    1.80
   0   6  -5    0.90    1.40
   0  -6  -5    2.40    2.30
   0   6   5   -0.40    1.80
   0  -6   5    0.40    1.50
   0   6   5    0.10    0.80
   0   6   5   -2.50    2.00
  -1   6  -5  154.08   11.10
  -1  -6   5  170.08   10.80
   1   6   5  163.78   11.90
   1   6   5  163.08   10.70
   1   6   5  159.88   11.70
   1   6   5  170.48    9.30
   1  -6  -5  178.18   11.80
  -1   6   5  172.08   10.90
   1  -6   5  160.08   11.40
  -1   6   5  168.48    9.30
  -1  -6  -5  159.88    9.90
   1  -6   5  164.68    9.90
  -1   6   5  170.98   12.10
   1  -6   5  170.68   11.40
   1   6  -5  160.28    9.90
  -1   6   5  154.58   12.40
   2  -6  -5   81.29    6.50
  -2   6  -5   70.99    6.10
   2   6   5   70.99    7.20
   2   6   5   83.39    6.80
   2   6   5   78.09    5.30
   2   6   5   74.69    7.10
  -2   6   5   73.79    8.30
   2  -6   5   74.19    7.40
  -2   6   5   66.49    5.20
  -2  -6  -5   79.19    6.20
  -2  -6  -5   78.09    6.40
  -2   6   5   77.39    5.30
  -2   6   5   87.89    8.10
   2   6  -5   73.89    5.90
   2  -6   5   70.79    7.20
  -2   6   5   77.49    6.40
   2  -6   5   73.89    6.30
  -2   6   5   82.39    8.70
   3   6   5   58.49    5.10
  -3  -6   5   50.89    3.60
   3   6   5   54.19    6.30
   3   6   5   61.39    5.50
  -3   6  -5   55.69    5.00
   3  -6  -5   61.09    5.20
   3   6   5   60.69    6.90
  -3   6   5   57.49    7.60
  -3   6   5   51.79    5.80
   3  -6   5   55.49    6.40
  -3  -6  -5   45.60    5.20
   3  -6   5   50.89    4.90
  -3   6   5   62.09    4.50
   3   6  -5   49.60    4.60
   4   6   5  945.81   45.50
  -4   6  -5  864.91   46.00
  -4  -6   5  936.61   41.30
   4  -6  -5  924.31   43.80
   4   6   5  980.30   46.30
  -4   6  -5  927.81   43.70
  -4   6  -5 1031.90   53.29
   4   6   5 1006.70   45.00
   4   6   5  937.21   42.80
  -4   6   5  975.90   42.70
   4  -6   5  962.20   46.40
  -4  -6  -5  928.31   45.30
   4   6  -5  938.61   43.10
  -4   6   5 1006.60   50.49
   4  -6   5  968.90   44.50
   5   6   5   90.79    7.80
  -5   6  -5   74.99    7.60
  -5   6  -5   69.79    5.80
   5   6   5   78.99    7.20
   5  -6  -5   72.69    6.10
   5   6   5   88.19    7.00
  -5  -6  -5   71.89    7.00
  -5   6   5   93.29    5.60
   5  -6   5   79.29    7.90
  -5   6   5   84.59   10.60
   5  -6   5   82.69    6.90
   5   6  -5   82.49    6.50
  -6   6  -5    1.10    2.60
   6  -6  -5    2.00    1.40
   6   6   5    4.40    2.60
   6   6   5    6.40    2.60
   6   6   5    3.80    1.70
   6   6  -5    3.60    1.90
   6  -6   5    0.80    1.80
  -6  -6  -5    3.80    2.10
  -6   6   5    2.30    3.40
   6  -6   5    1.20    2.10
  -6   6   5    3.90    1.40
   7   6   5    8.30    2.40
   7   6   5    6.40    2.40
   7   6   5    7.60    3.40
  -7   6  -5    9.40    3.30
  -7  -6  -5   12.50    3.10
  -7   6   5    8.60    4.60
   7  -6   5   13.40    3.40
  -7   6   5   10.70    4.70
   7  -6   5    6.70    2.50
   8   6   5   56.59    7.40
   8   6   5   69.19    6.00
  -8   6  -5   58.99    6.90
   8  -6   5   72.39    6.20
   8  -6   5   63.49    6.80
   8  -6   5   64.19    8.20
  -8  -6  -5   79.69    7.60
  -8   6   5   80.89   12.00
  -9   6  -5   50.59    5.90
   9  -6   5   58.69    6.50
  -9  -6  -5   49.50    5.70
  -9   6   5   56.19    9.70
   9  -6   5   52.99    5.10
 -10   6  -5   88.29    7.10
  10  -6   5   89.39    7.40
 -10  -6  -5   97.59    7.50
 -10   6   5   91.69   10.20
 -11   6  -5    0.70    0.80
 -11   6   5    0.40    1.30
 -11  -6  -5    1.10    1.00
  11  -6   5    0.90    0.90
   0   6   6 5627.74  239.98
   0   6   6 5704.53  235.98
   0   6   6 5352.16  237.68
   0  -6   6 5429.86  238.48
   1   6   6  282.77   15.00
   1   6   6  290.07   18.10
   1   6   6  322.07   18.70
   1   6   6  299.27   16.90
  -1   6  -6  298.37   15.90
   1  -6  -6  276.37   16.00
  -1  -6   6  308.07   16.90
  -1  -6   6  299.47   18.10
  -1   6   6  312.27   16.80
   1  -6   6  295.97   16.20
   1  -6   6  308.67   17.90
  -1   6   6  301.57   15.10
   1   6  -6  292.27   15.70
  -1   6   6  281.27   18.90
  -1   6   6  279.27   18.00
  -1  -6  -6  304.37   16.00
  -1   6   6  302.87   19.40
   1  -6   6  298.67   17.80
  -2   6  -6  322.37   16.80
   2  -6  -6  327.27   16.90
   2   6   6  303.17   18.40
   2   6   6  315.77   15.80
   2   6   6  311.47   17.60
  -2  -6   6  338.47   20.10
   2   6   6  306.97   19.00
   2  -6   6  313.37   18.90
  -2   6   6  308.37   15.80
   2  -6   6  307.27   16.80
  -2  -6  -6  322.47   16.60
  -2   6   6  326.17   18.80
  -2   6   6  310.27   20.40
   2  -6   6  340.47   19.20
  -2   6   6  272.87   15.50
   2   6  -6  294.27   16.10
  -2   6   6  315.27   20.90
   3  -6  -6  236.48   13.40
  -3   6  -6  223.78   13.00
   3   6   6  231.48   15.50
   3   6   6  228.78   14.80
   3   6   6  235.98   14.00
   3   6   6  242.88   12.60
  -3  -6   6  225.78   11.40
  -3   6   6  223.38   16.80
   3   6  -6  223.48   12.50
  -3   6   6  224.18   14.80
  -3  -6  -6  243.58   14.30
   3  -6   6  228.48   15.40
  -3   6   6  236.78   17.70
  -3   6   6  201.68   12.10
  -3  -6  -6  232.88   12.80
  -3   6   6  239.48   12.30
   3  -6   6  234.58   13.60
   3  -6   6  240.88   16.10
  -4   6  -6    1.80    2.40
  -4  -6   6    1.00    1.90
  -4  -6   6    3.40    3.80
  -4  -6   6    0.80    0.70
   4   6   6    2.30    2.20
   4  -6  -6    3.90    2.10
   4   6   6   10.80    3.10
   4   6   6    1.50    1.70
   4   6   6   -1.80    1.30
  -4   6   6    0.00    0.60
   4  -6   6    0.40    1.70
  -4  -6  -6    7.50    2.60
  -4   6   6   -4.90    3.40
   4  -6   6    1.60    1.80
   4   6  -6    0.90    2.10
   4  -6   6    1.50    1.80
  -4   6   6    0.80    2.40
   4  -6   6   -0.60    1.40
  -5   6  -6  197.48   13.00
   5  -6  -6  201.18   11.90
   5   6   6  207.88   13.90
   5   6   6  193.98   12.60
  -5   6  -6  174.48   11.30
   5   6   6  194.68   13.20
   5  -6   6  207.58   12.10
   5  -6   6  201.88   14.30
  -5   6   6  200.88   18.00
   5  -6   6  222.08   15.30
   5  -6   6  211.58   12.80
  -5  -6  -6  194.18   13.30
  -5   6   6  205.18   10.70
   6   6   6  288.57   18.60
   6   6   6  330.67   17.80
   6   6   6  346.77   19.00
   6  -6  -6  292.77   16.30
  -6   6  -6  303.97   18.50
  -6   6   6  270.77   17.70
  -6   6   6  325.67   24.90
   6  -6   6  290.17   19.20
   6  -6   6  314.27   17.60
  -6  -6  -6  330.87   19.20
   6   6  -6  326.37   16.60
   6  -6   6  310.97   20.10
   7   6   6   22.70    3.90
   7   6   6   27.80    4.00
  -7   6  -6   31.70    4.90
   7   6   6   28.30    4.20
  -7   6   6   31.90    6.60
   7  -6   6   33.20    4.90
   7  -6   6   33.10    4.20
  -7  -6  -6   28.70    4.50
  -7   6   6   29.30    7.90
   7  -6   6   29.90    5.60
   8   6   6  144.09   11.30
  -8   6  -6  139.09   12.10
   8   6   6  147.89   10.00
   8   6   6  140.59    9.70
   8  -6   6  150.38   11.80
   8  -6   6  132.19    9.30
   8  -6   6  141.39   10.80
  -8  -6  -6  137.49   10.60
  -8   6   6  140.39   16.80
  -9   6  -6   89.69    7.50
  -9  -6  -6  103.79    8.30
   9  -6   6   99.59    8.60
  -9   6   6   85.99   10.90
 -10   6  -6  187.18   11.30
  10  -6   6  235.98   12.80
 -10   6   6  157.18   15.40
 -10  -6  -6  217.48   12.30
 -11   6   6    0.00    1.10
  11  -6   6    0.90    0.90
 -11  -6  -6    0.50    0.80
   0  -6   7    0.60    1.70
   0  -6   7   -0.10    3.80
   0   6   7   -1.20    1.30
   0  -6   7    0.20    1.80
   0   6   7    0.00    1.70
   0   6   7    3.40    2.30
   0   6   7    2.50    2.50
   0  -6   7    2.20    1.00
   0   6  -7    0.70    1.80
   0   6   7    2.80    2.10
   0  -6  -7    0.30    1.40
   1   6   7   70.19    7.00
   1   6   7   59.79    7.00
  -1   6  -7   69.39    6.10
  -1  -6   7   65.89    7.40
   1  -6  -7   67.99    6.10
   1   6   7   67.49    5.30
   1   6   7   72.59    7.50
  -1  -6   7   63.29    4.80
   1   6   7   64.79    7.80
  -1  -6   7   74.29    7.60
   1   6  -7   69.29    5.90
  -1   6   7   72.99    8.20
  -1   6   7   73.59    5.80
  -1   6   7   77.59    8.00
   1  -6   7   52.69    6.30
   1  -6   7   60.69    6.10
  -1   6   7   66.29    8.10
   1  -6   7   68.89    7.20
  -1  -6  -7   73.99    6.00
   2   6   7  421.06   23.80
   2   6   7  361.56   20.80
  -2   6  -7  389.96   20.00
   2   6   7  370.86   19.00
   2   6   7  378.46   22.20
  -2  -6   7  411.86   23.70
  -2  -6   7  360.16   18.30
   2  -6  -7  367.06   19.90
   2  -6   7  391.56   20.50
  -2   6   7  398.56   19.10
  -2  -6  -7  369.46   19.60
   2  -6   7  381.46   22.30
  -2   6   7  405.76   22.90
   2   6  -7  370.06   19.50
  -2   6   7  390.56   24.70
  -2   6   7  376.86   24.10
   2  -6   7  398.26   22.30
   3   6   7   93.69    8.50
   3   6   7   89.59    8.60
  -3  -6   7   95.59    5.60
   3  -6  -7   82.29    8.30
   3   6   7   97.79   11.30
  -3  -6   7   71.39    8.70
   3   6   7   92.69    6.40
  -3   6  -7   93.39    7.10
  -3  -6  -7   89.19    7.70
  -3   6   7   99.49   10.80
   3  -6   7   92.59    7.40
  -3   6   7   78.79    6.20
   3   6  -7   95.09    6.90
   3  -6   7  106.79    7.40
  -3   6   7   98.29   11.50
  -3  -6  -7   85.29    6.70
   3  -6   7   95.49    9.20
  -3   6   7   97.79    6.30
   3  -6   7   87.99    8.40
  -4  -6   7   77.09    4.60
   4   6   7   77.69    7.60
   4   6   7   94.99    7.80
  -4  -6   7   74.79    8.90
  -4   6  -7   74.19    6.20
   4  -6  -7   76.29    6.50
   4   6   7   94.09    8.70
  -4   6   7   78.89   10.90
   4   6  -7   77.79    6.00
  -4  -6  -7   68.29    7.30
   4  -6   7   84.29    6.40
  -4   6   7   84.69    5.70
   4  -6   7   99.69   11.50
   4  -6   7   82.69    7.10
   4  -6   7   70.19    8.00
   5   6   7   12.40    3.10
  -5   6  -7    0.00    3.60
   5   6   7    9.30    2.80
   5  -6  -7    9.30    2.40
  -5   6  -7   10.00    2.50
   5   6   7    9.50    2.50
   5  -6   7   12.50    3.80
   5  -6   7    3.30    3.20
  -5  -6  -7    9.10    2.90
   5  -6   7   11.20    2.70
  -5   6   7   12.90    5.30
   5  -6   7   11.00    3.70
  -5   6   7    8.60    1.60
  -6   6  -7  962.60   45.20
   6  -6  -7  991.60   44.10
   6   6   7  944.71   45.40
   6   6   7  885.81   45.90
   6   6   7  972.30   47.10
   6  -6   7  993.30   45.40
   6   6  -7 1077.79   44.70
   6  -6   7  983.70   47.40
  -6   6   7  912.11   52.39
  -6  -6  -7  904.61   48.00
  -6   6   7  911.91   42.60
   6  -6   7  960.10   50.19
   7   6   7  443.46   23.60
   7   6   7  399.06   22.30
   7   6   7  420.16   21.80
  -7   6  -7  403.66   21.80
   7  -6  -7  424.26   20.40
  -7   6   7  328.67   29.30
   7  -6   7  410.46   23.40
   7  -6   7  392.96   24.80
   7  -6   7  429.46   21.80
  -7   6   7  387.56   27.30
   8   6   7   94.99    9.70
   8   6   7   78.69    7.20
  -8   6  -7   89.39    7.30
   8   6   7   95.59    7.50
   8  -6   7  104.39    9.10
  -8  -6  -7  110.29    9.40
   8  -6   7  112.79    9.10
   8  -6   7  105.99    7.70
  -9   6  -7   65.89    5.70
   9  -6   7   82.89    7.30
  -9  -6  -7   82.09    6.80
 -10   6  -7    0.90    0.90
  10  -6   7    0.50    1.20
 -10   6   7    0.20    1.60
 -10  -6  -7    1.30    1.20
   0   6   8 1455.25   70.69
   0  -6   8 1481.75   68.59
   0  -6   8 1504.65   69.79
   0  -6   8 1538.25   65.69
   0   6   8 1533.15   70.59
   0   6  -8 1491.05   66.69
   0   6   8 1285.97   67.39
   0  -6  -8 1535.95   67.19
   0   6   8 1534.55   65.89
   0   6   8 1466.65   70.69
   1  -6  -8   73.89    6.30
   1   6   8   71.19    8.60
  -1   6  -8   78.69    7.00
   1   6   8   67.99    8.80
  -1  -6   8   74.39    7.80
   1   6   8   63.29    7.30
   1   6   8   68.99    5.70
  -1  -6   8   65.89    5.10
   1   6   8   65.79    7.60
   1  -6   8   63.39    8.00
  -1   6   8   64.69    8.10
   1  -6   8   67.99    5.30
   1   6  -8   63.39    5.90
  -1   6   8   68.79    5.50
  -1   6   8   66.19    8.20
   1  -6   8   67.79    7.30
  -1   6   8   71.39    7.80
   1  -6   8   64.29    6.10
  -1  -6  -8   68.19    6.20
   2   6   8  295.07   17.30
   2  -6  -8  303.77   16.40
  -2  -6   8  292.57   19.30
  -2   6  -8  285.57   16.20
   2   6   8  296.27   19.30
   2   6   8  257.97   17.90
  -2  -6   8  268.97   14.50
   2   6   8  297.47   18.70
   2   6   8  295.17   15.40
  -2   6   8  296.37   22.10
   2  -6   8  281.37   18.10
  -2   6   8  278.87   18.10
   2   6  -8  272.97   16.20
   2  -6   8  298.27   18.80
   2  -6   8  304.47   15.50
  -2  -6  -8  295.47   16.00
  -2   6   8  291.77   24.00
  -2   6   8  297.47   15.30
  -3   6  -8  645.74   30.50
   3   6   8  621.54   29.70
   3   6   8  580.04   32.70
   3   6   8  636.94   33.80
  -3  -6   8  601.04   28.40
  -3  -6   8  676.03   37.90
   3  -6  -8  619.74   30.50
   3   6   8  670.13   32.20
  -3   6   8  610.44   29.30
  -3   6   8  604.94   36.10
   3  -6   8  627.34   29.90
   3   6  -8  599.14   29.90
   3  -6   8  616.84   33.10
  -3   6   8  669.73   36.80
  -3  -6  -8  593.84   29.70
   3  -6   8  635.34   33.90
   3  -6   8  648.84   31.40
  -4   6  -8  512.45   26.80
   4   6   8  582.04   30.10
   4   6   8  539.65   28.60
   4  -6  -8  547.75   27.10
   4   6   8  571.84   30.50
  -4  -6   8  445.76   30.70
  -4  -6   8  502.65   24.50
   4  -6   8  563.34   26.80
   4  -6   8  549.05   28.10
   4  -6   8  569.74   30.40
   4  -6   8  577.34   31.00
  -4   6   8  531.95   25.80
  -4   6   8  663.93   36.80
   4   6  -8  557.74   26.80
  -4  -6  -8  552.24   30.10
   5   6   8   34.30    5.60
   5  -6  -8   39.50    4.50
  -5   6  -8   38.90    4.60
   5   6   8   38.50    5.80
   5   6   8   38.50    5.60
   5  -6   8   38.30    5.00
  -5   6   8   41.80    7.90
   5  -6   8   36.80    5.90
   5  -6   8   33.20    5.80
  -5  -6  -8   45.00    5.70
   5  -6   8   44.40    7.10
  -5   6   8   38.80    3.70
   5   6  -8   40.90    4.40
   6   6   8   31.50    4.50
   6  -6  -8   28.00    4.20
   6   6   8   29.20    4.80
   6   6   8   25.30    4.80
   6  -6   8   28.30    4.60
  -6   6   8   21.50    2.90
  -6  -6  -8   24.90    4.70
   6  -6   8   32.20    5.20
   6   6  -8   29.50    5.80
  -6   6   8   31.80    7.70
   6  -6   8   27.70    4.60
   7  -6  -8   73.29    5.80
   7   6   8   79.39    8.10
   7   6   8   81.29    7.40
  -7   6  -8   63.29    6.20
   7   6   8   63.79    6.70
   7  -6   8   67.99    8.20
   7  -6   8   73.39    7.70
  -7   6   8   67.09    9.90
   7  -6   8   81.99    7.00
  -7  -6  -8   75.79    8.10
  -8   6  -8  158.18   10.30
   8   6   8  202.28   16.30
   8  -6   8  197.08   13.10
  -8  -6  -8  166.48   11.90
   9  -6   8   26.40    3.80
  -9  -6  -8   22.90    3.50
  -9   6   8   18.70    4.80
  10  -6   8   56.19    4.90
 -10   6   8   66.49    7.30
   0   6   9    1.10    2.80
   0  -6  -9    0.40    1.30
   0   6  -9    3.90    2.50
   0  -6   9   -0.90    0.80
   0  -6   9   -0.90    1.90
   0  -6   9    1.00    1.60
   0   6   9   -6.60    4.30
   0   6   9    0.80    1.50
   0   6   9    2.90    2.30
   0  -6   9   -3.70    2.30
   1   6   9   96.79    9.70
   1   6   9   91.79    8.50
  -1  -6   9  106.39   10.10
   1   6   9  104.89   10.30
  -1   6  -9  102.99    8.10
   1   6   9  100.89    9.90
   1   6   9  110.29    7.50
   1  -6  -9   99.09    7.80
  -1  -6   9   99.09    6.70
  -1   6   9   90.79   10.40
  -1   6   9   99.79    9.50
   1  -6   9   97.59    9.10
  -1  -6  -9  100.79    7.80
   1  -6   9  113.59    9.90
   1  -6   9   99.69    8.10
   1   6  -9   95.59    7.60
  -1   6   9   95.89   10.30
  -1   6   9  105.59    7.20
   1  -6   9  104.89    7.20
   2   6   9   17.40    4.30
   2   6   9   25.50    5.10
   2   6   9   18.70    4.50
  -2  -6   9   19.50    2.60
   2   6   9   17.50    4.20
   2  -6  -9   19.60    3.60
   2   6   9   20.80    3.30
  -2   6  -9   16.60    3.70
  -2  -6   9   17.20    4.30
   2  -6   9   22.60    4.30
  -2   6   9   23.90    2.90
  -2   6   9   19.40    3.00
  -2   6   9   20.50    4.90
   2  -6   9   22.30    4.60
  -2   6   9   24.20    5.80
   2  -6   9   14.30    2.40
   2  -6   9   18.70    3.50
  -2  -6  -9   17.90    3.20
   2   6  -9   20.50    3.30
   3   6   9   17.80    3.80
   3   6   9   13.10    3.70
  -3  -6   9   16.40    4.90
  -3   6  -9   15.00    2.90
   3   6   9   12.80    3.40
  -3  -6   9   16.20    2.40
   3  -6  -9   13.20    3.40
   3   6   9   15.60    4.00
  -3   6   9   17.10    2.90
  -3   6   9   21.30    5.60
   3   6  -9   14.10    2.80
   3  -6   9   13.90    2.70
   3  -6   9   16.20    4.40
  -3  -6  -9   13.50    3.10
   3  -6   9   17.40    4.60
  -3   6   9   18.80    5.20
  -4  -6   9  662.33   37.30
  -4   6  -9  647.14   31.70
   4   6   9  635.34   34.90
   4   6   9  655.63   33.50
  -4  -6   9  603.64   29.20
   4   6   9  626.84   35.50
   4  -6  -9  658.43   31.80
   4  -6   9  701.83   31.80
   4  -6   9  650.93   36.90
   4  -6   9  631.04   32.70
  -4   6   9  782.82   41.70
  -4   6   9  639.04   30.50
   4   6  -9  649.83   31.20
   4  -6   9  663.43   35.20
   5   6   9  135.89   11.90
   5   6   9  131.39   11.00
  -5   6  -9  105.79    8.50
   5   6   9  145.79   11.00
   5  -6  -9  140.19    9.20
   5   6  -9  143.39    9.00
  -5   6   9  134.89   14.70
   5  -6   9  136.49   11.20
   5  -6   9  168.98   13.30
   5  -6   9  131.99   11.30
  -5   6   9  147.09    8.40
   6   6   9  629.54   32.00
   6  -6  -9  655.03   30.30
   6   6   9  659.03   33.00
   6   6   9  615.44   33.30
  -6  -6  -9  597.54   32.50
   6  -6   9  634.04   31.60
   6  -6   9  550.04   33.50
   6  -6   9  636.54   33.50
  -6   6   9  683.63   38.40
   7  -6  -9  111.99    7.50
   7   6   9  117.19    9.20
   7   6   9  120.49   10.10
   7   6   9  101.39    8.40
   7  -6   9  114.59    9.90
  -7   6   9   95.69   12.40
  -7   6   9  100.29   12.80
  -7  -6  -9  130.29    9.90
   7  -6   9  120.19    9.50
   7  -6   9  108.99   10.00
   8   6   9    6.90    2.00
   8  -6   9   10.20    2.90
  -8   6   9    4.70    3.50
   9  -6   9    1.10    1.50
  -9   6   9    1.20    1.90
 -10   6   9   14.00    3.00
  10  -6   9   10.90    1.80
  10  -6   9    9.70    2.50
   0  -6 -10  549.15   26.90
   0   6  10  552.84   26.00
   0  -6  10  508.25   25.40
   0   6 -10  531.65   26.60
   0   6  10  500.25   31.40
   0   6  10  519.55   30.50
   0  -6  10  531.05   30.10
   0   6  10  527.55   30.10
   1   6  10  756.52   34.30
  -1  -6  10  679.13   33.80
  -1  -6  10  779.82   39.20
   1   6  10  719.03   38.80
  -1   6 -10  740.23   35.20
   1  -6 -10  723.23   35.00
   1   6  10  753.82   38.90
   1   6  10  696.63   38.30
   1  -6  10  690.63   37.20
   1   6 -10  680.63   34.40
  -1   6  10  691.03   39.30
  -1   6  10  725.43   33.90
   1  -6  10  710.83   38.30
  -1   6  10  685.63   38.00
   1  -6  10  706.73   33.80
  -1  -6 -10  743.93   34.90
   2   6  10    2.30    2.50
  -2  -6  10    0.80    1.40
   2   6  10    3.90    3.30
   2  -6 -10    2.80    1.70
   2   6  10    0.90    2.40
  -2   6 -10    2.00    2.30
   2   6  10   -0.90    3.60
   2   6  10    2.10    2.00
  -2  -6  10    4.40    2.70
  -2   6  10   -0.10    3.00
  -2   6  10    0.20    4.40
  -2   6  10    0.50    1.70
   2  -6  10    7.10    4.10
  -2  -6 -10    2.30    2.00
   2  -6  10    2.80    2.30
  -2   6  10    1.80    1.80
   2   6 -10    3.60    2.30
   2  -6  10    3.00    1.80
  -2   6  10    4.00    3.00
   2  -6  10    0.70    1.80
   3   6  10  223.28   15.20
  -3  -6  10  250.27   17.90
  -3  -6  10  210.68   11.70
   3   6  10  235.38   16.90
  -3   6 -10  220.48   13.50
   3  -6 -10  224.48   13.60
   3   6  10  244.98   16.70
   3   6  10  219.48   13.60
  -3  -6 -10  227.28   13.20
  -3   6  10  261.37   20.50
   3  -6  10  236.18   17.70
  -3   6  10  217.18   17.70
   3  -6  10  228.68   13.40
   3   6 -10  234.78   13.50
  -3   6  10  227.88   12.80
   3  -6  10  226.48   14.50
   3  -6  10  228.58   16.20
  -4   6 -10  650.13   32.60
  -4  -6  10  712.33   38.60
  -4  -6  10  632.24   30.30
   4   6  10  689.33   37.50
   4   6  10  728.23   44.70
   4   6  10  717.33   35.20
   4  -6  10  645.64   35.90
   4  -6  10  654.53   36.30
   4  -6  10  695.43   38.10
   4  -6  10  661.23   32.70
  -4   6  10  690.53   31.70
  -4   6  10  724.53   42.20
   4   6 -10  697.33   32.60
   5   6  10   79.69    8.00
   5   6  10   69.29    8.40
   5  -6 -10   67.29    5.80
   5   6  10   68.89    7.60
   5  -6  10   62.09    7.60
  -5   6  10   68.19    9.60
   5   6 -10   70.39    5.90
   5  -6  10   67.99    7.80
   5  -6  10   62.59    7.20
   6   6  10   45.60   10.70
   6  -6 -10   33.00    4.00
   6   6  10   33.50    5.00
  -6   6  10   38.40    7.00
   6  -6  10   36.00    5.70
   6   6 -10   37.50    4.00
   6  -6  10   35.10    5.30
  -7   6  10    3.30    2.60
  -7   6  10    2.20    2.60
   7  -6  10    2.20    1.90
   8   6  10    2.60    1.30
   8  -6  10    1.40    1.20
   8  -6  10    3.70    2.10
  -8   6  10    1.90    2.60
  -9   6  10   50.39    6.00
   9  -6  10   38.30    4.00
   9  -6  10   42.90    4.20
   0   6 -11    1.40    2.20
   0  -6 -11   -1.60    1.30
   0   6  11    1.60    2.20
   0   6  11    3.20    3.50
   0  -6  11   -0.70    1.80
   0   6  11   -1.40    2.00
   0  -6  11   -0.20    1.50
   0  -6  11    4.00    7.20
   0   6  11   -0.10    1.60
   1   6  11   87.89    9.60
   1   6  11   88.99    7.30
   1  -6 -11   90.49    7.50
  -1  -6  11   89.69    6.50
   1   6  11   78.99    8.80
  -1  -6  11   92.89    9.60
  -1   6 -11   85.89    7.50
   1   6  11   85.09    9.60
  -1  -6 -11   82.29    7.10
   1  -6  11   93.69    9.70
  -1   6  11   78.59    9.50
   1   6 -11   87.49    7.10
  -1   6  11   96.99   10.30
   1  -6  11   86.89    6.60
  -1   6  11   98.19    7.30
   1  -6  11   85.49    9.70
  -1   6  11   89.29   10.20
   2   6  11  360.66   23.30
  -2   6 -11  382.76   21.10
   2   6  11  382.06   24.60
   2   6  11  422.86   21.00
  -2  -6  11  392.46   19.60
  -2  -6  11  461.95   26.20
   2  -6  11  428.06   24.70
  -2   6  11  404.76   20.40
   2  -6  11  387.26   21.90
  -2  -6 -11  388.76   20.70
   2  -6  11  402.16   20.60
   2   6 -11  427.66   21.30
  -2   6  11  369.66   25.60
   3  -6 -11   56.39    5.60
  -3  -6  11   44.70    4.10
  -3  -6  11   53.09    7.70
   3   6  11   52.99    7.10
  -3   6 -11   53.69    5.50
   3   6  11   48.80    8.30
   3   6  11   55.09    7.40
  -3  -6 -11   36.90    4.60
   3  -6  11   43.30    6.30
  -3   6  11   53.89    7.90
   3  -6  11   43.50    5.10
   3   6 -11   47.90    5.00
   3  -6  11   46.00    5.50
   3  -6  11   67.29    8.60
  -3   6  11   54.99    4.80
  -3   6  11   53.49    8.80
  -4  -6  11  721.53   39.20
   4   6  11  734.03   36.30
  -4   6 -11  691.43   33.80
   4  -6 -11  746.93   34.30
   4   6  11  748.03   38.50
   4   6  11  762.62   38.40
  -4   6  11  689.93   32.80
   4   6 -11  748.73   33.90
   4  -6  11  724.33   37.90
   4  -6  11  623.74   35.40
   4  -6  11  746.73   39.70
  -4   6  11  651.23   39.60
   4  -6  11  701.23   34.10
   5   6  11  100.69    9.40
   5  -6 -11   92.59    7.10
   5   6  11   96.99    9.30
  -5  -6  11   87.79    9.50
   5  -6  11   93.39    8.10
   5   6 -11  100.39    6.90
   5  -6  11  100.89   12.10
   5  -6  11   94.29    9.80
  -5   6  11  105.89   12.30
   6   6  11  386.76   21.40
   6  -6 -11  388.66   18.80
   6  -6  11  316.27   20.00
   6   6 -11  360.06   18.00
  -6   6  11  410.26   25.00
   6  -6  11  360.96   22.70
   7  -6 -11    2.20    1.50
   7   6  11    4.80    2.20
   7  -6  11    3.00    2.00
  -7   6  11    2.50    2.30
   7  -6  11    1.90    1.30
  -7   6  11    1.80    2.10
   8   6  11   40.10    4.10
  -8   6  11   43.80    6.00
   8  -6  11   28.80    3.50
   8  -6  11   36.70    4.20
   9  -6  11   12.00    1.90
  -9   6  11   10.80    2.40
   9  -6  11   12.60    2.00
   0  -6  12  361.26   23.60
   0   6  12  359.06   24.10
   0   6  12  408.66   20.50
   0  -6 -12  369.46   20.40
   0   6  12  364.16   24.10
   0   6  12  475.95   29.90
   0   6 -12  386.36   20.70
   1   6  12  271.27   15.70
   1  -6 -12  282.57   16.00
   1   6  12  266.87   18.90
  -1  -6  12  255.17   18.80
  -1  -6  12  264.57   14.70
  -1   6 -12  311.47   16.40
   1   6  12  270.07   19.10
   1  -6  12  262.97   15.10
  -1   6  12  291.07   15.50
   1   6 -12  263.47   15.70
  -1   6  12  283.67   19.90
  -1  -6 -12  271.27   15.60
  -1   6  12  307.97   22.20
   1  -6  12  287.27   20.50
  -2   6 -12  147.49   10.10
   2   6  12  153.58   12.90
   2  -6 -12  159.28   10.30
   2   6  12  142.99   10.70
   2   6  12  143.09   12.20
   2   6  12  146.59   13.50
  -2  -6  12  168.58   13.80
  -2   6  12  162.88   13.90
  -2   6  12  149.29    9.70
   2  -6  12  151.78   13.60
   2  -6  12  141.89    9.60
   2  -6  12  144.59   12.30
   2  -6  12  137.79   10.50
  -2  -6 -12  135.69    9.40
  -2   6  12  144.39   13.40
   2   6 -12  153.08   10.00
  -3  -6  12    7.40    2.30
   3   6  12   -2.40    6.00
   3   6  12    4.10    3.90
   3  -6 -12   11.20    2.60
  -3  -6  12    9.60    4.20
  -3   6 -12    9.80    2.80
   3   6  12   12.50    4.70
  -3  -6 -12    6.60    2.00
  -3   6  12   10.40    4.30
  -3   6  12    8.50    3.90
   3  -6  12   12.00    3.70
   3   6 -12   10.30    2.50
   3  -6  12   12.10    5.70
  -3   6  12    7.30    2.50
   3  -6  12    9.30    2.60
   4   6  12  220.28   17.20
   4  -6 -12  235.08   13.50
   4   6  12  240.38   17.20
  -4  -6  12  243.38   17.20
  -4   6 -12  213.08   13.00
   4   6  12  241.48   16.70
  -4   6  12  256.67   20.20
   4  -6  12  228.78   16.10
   4  -6  12  290.37   20.10
   4  -6  12  192.98   14.10
   4   6 -12  251.17   13.40
  -5  -6  12   32.70    5.30
   5   6  12   32.60    5.10
   5  -6 -12   28.70    3.60
  -5   6  12   31.20    5.90
   5  -6  12   22.40    4.50
   5  -6  12   24.10    3.80
   6  -6 -12  122.79    7.40
   6   6  12  105.89    8.90
   6   6 -12  111.39    7.10
   6  -6  12  101.89    8.20
   6  -6  12  134.89   10.20
  -6   6  12  113.69   10.80
   7  -6 -12    0.60    0.80
   7   6  12    0.50    1.00
   7  -6  12    1.00    1.50
  -7   6  12   -0.10    1.70
   7  -6  12    1.20    1.30
  -7   6  12    0.70    1.50
   8  -6  12  107.09    7.20
  -8   6  12  121.69    9.10
   0  -6 -13   -0.40    1.10
   0   6  13   -0.50    1.50
   0   6  13   -1.20   10.40
   0   6 -13    0.90    1.80
   0  -6  13   -0.20    1.60
   0   6  13    0.70    2.50
   1   6  13   19.40    5.90
  -1  -6  13   19.60    4.50
  -1   6 -13   23.50    3.80
   1   6  13   21.00    4.90
   1  -6 -13   21.90    3.30
   1   6  13   21.20    4.60
  -1   6  13   22.30    5.40
  -1   6  13   21.10    5.00
   1   6 -13   23.00    3.90
   1  -6  13   28.10    5.60
  -1  -6 -13   22.30    3.20
   2   6  13   27.00    4.90
   2  -6 -13   33.80    4.30
   2   6  13   42.70    7.00
  -2   6 -13   30.80    3.90
   2   6  13   33.90    5.90
  -2  -6  13   32.10    5.50
   2   6 -13   39.10    4.30
  -2   6  13   33.70    6.40
  -2   6  13   35.70    6.20
  -2  -6 -13   32.70    3.70
   2  -6  13   27.50    5.50
   3  -6 -13   98.69    7.40
  -3  -6  13  107.89   10.10
   3   6  13  105.69   10.10
  -3   6 -13   91.89    7.20
  -3   6  13   82.09    9.70
  -3   6  13  100.59   10.40
   3   6 -13   98.69    7.10
   3  -6  13  121.19   10.80
   3  -6  13   88.09    7.70
  -4   6 -13    0.30    1.10
  -4  -6  13    1.40    2.40
   4  -6 -13    0.50    1.00
   4   6  13    2.00    1.70
   4  -6  13   -0.60    1.50
  -4   6  13    0.70    1.80
   4  -6  13    0.00    1.40
   5   6  13    0.40    1.20
   5  -6 -13   -0.70    1.30
  -5  -6  13    0.70    1.60
   5  -6  13    0.70    1.50
   5   6 -13    1.10    1.40
   5  -6  13    1.30    1.20
  -5   6  13    2.10    1.90
   6   6  13    3.40    1.60
   6  -6 -13    2.50    1.10
   6   6 -13    1.90    1.20
   6  -6  13    3.50    1.50
  -6   6  13    1.80    2.30
  -6   6  13    2.30    2.20
   7   6  13   25.40    3.30
   7  -6  13   22.00    3.10
   7  -6  13   23.50    2.80
  -7   6  13   24.20    4.00
   0   6 -14  117.19    8.30
   0  -6 -14  116.69    8.00
   0  -6  14  117.79   11.60
   0   6  14  103.39   11.90
   0   6  14  132.39   12.50
   1   6  14  200.98   16.20
  -1   6 -14  186.58   10.90
   1   6  14  139.29   11.80
  -1  -6  14  164.88   13.00
   1  -6 -14  170.78   10.40
   1  -6  14  171.78   14.30
  -1   6  14  160.48   14.40
   1   6 -14  169.98   10.50
  -1  -6 -14  153.38    9.90
  -2   6 -14  306.47   16.60
  -2  -6  14  323.07   20.20
   2   6  14  324.87   20.10
   2  -6 -14  320.17   16.80
  -2   6  14  269.57   19.50
   2   6 -14  313.37   16.80
  -2  -6 -14  262.87   15.70
  -2   6  14  377.66   23.10
   2  -6  14  373.86   21.90
  -3   6 -14  198.28   10.60
   3   6  14  164.08   13.50
  -3  -6  14  162.98   12.70
   3  -6 -14  178.08   10.40
   3  -6  14  164.88   13.60
   3   6 -14  176.88   10.30
  -3   6  14  189.18   13.90
   3  -6  14  159.48   10.90
   4  -6 -14    6.30    2.00
  -4  -6  14    7.70    2.80
  -4   6 -14    7.70    1.90
   4   6  14    9.90    2.90
   4  -6  14    7.90    3.10
   4   6 -14    6.00    1.90
  -4   6  14    6.60    2.70
   4  -6  14    9.40    2.20
   5  -6 -14   76.89    5.00
   5   6  14   72.09    6.50
  -5  -6  14   51.09    5.50
  -5   6  14   63.59    6.70
   5  -6  14   75.39    6.70
   5  -6  14   53.89    5.70
   6   6  14   18.80    2.90
   6  -6 -14   22.10    2.20
   6  -6  14   19.70    3.10
  -6   6  14   20.40    3.30
   6  -6  14   18.60    2.50
  -6   6  14   19.40    3.30
   0  -6 -15    1.50    1.20
   0   6  15   -0.70    1.80
   0   6 -15   -0.30    1.10
   0   6  15    0.10    2.10
   0  -6  15    0.60    1.60
   1   6  15   20.60    4.60
  -1   6 -15   18.90    2.80
  -1  -6  15   17.40    3.80
   1   6  15   15.40    3.40
   1  -6 -15   22.00    3.00
   1  -6  15   20.80    4.00
   1   6 -15   22.90    2.90
  -1   6  15   21.00    3.90
  -1   6  15   16.30    4.00
  -1  -6 -15   15.50    2.30
  -2  -6  15   34.70    4.90
  -2   6 -15   31.40    3.60
   2  -6 -15   34.20    3.50
   2   6  15   39.00    5.60
   2  -6  15   42.90    6.00
  -2  -6 -15   24.10    2.90
  -2   6  15   35.30    5.20
   2   6 -15   39.00    3.90
  -3  -6  15   40.80    5.20
   3   6  15   46.40    5.50
  -3   6 -15   36.50    3.50
   3  -6 -15   48.60    4.00
   3   6 -15   48.60    4.00
  -3   6  15   40.00    5.40
   3  -6  15   44.30    5.30
   4  -6 -15  264.77   12.70
  -4  -6  15  211.68   14.00
   4   6  15  232.68   14.60
  -4   6  15  222.88   14.80
   4  -6  15  285.47   15.20
   4  -6  15  252.57   15.70
   5  -6 -15   19.40    2.10
   5   6  15   22.60    3.10
   5   6 -15   28.10    3.80
  -5   6  15   17.60    2.90
  -5   6  15   21.10    3.20
   5  -6  15   21.90    3.20
   0   6 -16  269.47   13.10
   0  -6  16  232.18   15.10
   0   6  16  246.78   15.90
   1  -6 -16   53.69    4.10
  -1  -6  16   55.49    5.80
   1   6  16   62.19    6.30
  -1   6 -16   55.09    4.40
  -1  -6 -16   44.40    3.60
   1   6 -16   54.49    4.30
   1  -6  16   57.39    5.80
  -1   6  16   53.69    5.80
   2  -6 -16   39.40    3.40
  -2  -6  16   37.80    4.50
  -2   6 -16   40.10    3.50
   2   6  16   45.40    5.20
   2  -6  16   46.40    5.10
   2   6 -16   47.60    3.70
  -2   6  16   38.60    4.80
   3   6  16  135.19    9.10
   3  -6 -16  114.59    6.90
  -3  -6  16  100.69    8.00
   3  -6  16  142.99   10.00
  -3   6  16  125.19    8.90
   0   7   0   -1.10    1.20
  -1   7   0    0.10    1.00
   1   7   0    0.10    1.10
   1   7   0    1.80    1.90
  -1   7   0    0.80    1.20
  -2   7   0 2009.70   80.79
  -2   7   0 1783.42   83.69
   2   7   0 1825.82   80.09
   2   7   0 1794.62   83.09
  -3   7   0   70.29    5.70
  -3  -7   0   60.89    5.00
   3   7   0   80.19    6.60
   3   7   0   74.49    4.90
  -3   7   0   68.39    7.90
  -3   7   0   81.69    5.20
  -3   7   0   76.59    6.30
  -3   7   0   78.29    7.10
  -4   7   0  206.98   15.90
  -4  -7   0  211.98   14.20
  -4   7   0  193.68   13.20
   4   7   0  219.98   13.00
  -5   7   0   31.30    6.00
   5   7   0   36.80    4.00
   6   7   0  120.19    7.70
  -6  -7   0  111.99    8.80
   6   7   0  126.29    8.30
  -6   7   0  109.39   11.60
   7   7   0    1.20    1.90
   7   7   0    3.00    1.20
  -7  -7   0    2.40    1.60
  -7   7   0    2.30    3.20
   8   7   0 1562.54   69.29
  -8  -7   0 1570.24   72.39
  -8   7   0 1617.24   78.59
  -9  -7   0    4.60    2.20
  -9   7   0    3.40    2.40
   9   7   0    1.70    1.80
 -10   7   0   66.39    7.60
 -10  -7   0   73.99    5.90
 -11   7   0    4.70    1.80
 -11  -7   0    4.20    1.20
   0   7   1    7.10    1.60
   0   7  -1    9.90    2.90
   0   7  -1   11.70    1.80
   0   7   1   10.00    2.90
  -1   7  -1  184.78    9.90
  -1   7  -1  179.48   12.40
   1   7   1  182.38   12.60
   1   7   1  191.38    9.90
   1   7  -1  183.38   12.10
  -1   7   1  197.08   12.50
  -1   7   1  183.98    9.90
   1   7  -1  187.38    9.80
  -2   7  -1  358.66   20.60
   2   7   1  379.36   20.20
  -2   7  -1  347.37   18.10
  -2   7  -1  374.36   17.70
   2   7   1  358.66   17.30
  -2   7   1  372.16   17.70
   2   7  -1  346.97   19.80
  -2   7   1  381.26   20.70
  -2   7   1  375.16   19.30
   2   7  -1  369.16   17.30
   3   7   1   22.10    3.60
  -3   7  -1   29.40    4.60
   3   7   1   19.50    2.70
  -3   7  -1   22.10    3.40
  -3   7   1   24.40    4.00
   3   7  -1   21.60    2.70
  -3  -7  -1   18.40    3.10
   3   7  -1   24.80    3.50
  -3   7   1   26.90    4.10
  -3   7   1   25.40    4.90
  -3   7   1   21.40    3.50
  -3   7   1   20.30    2.40
  -4   7  -1  217.78   14.20
  -4   7  -1  216.28   12.40
   4   7   1  240.98   13.90
  -4   7  -1  210.08   16.10
  -4   7   1  231.78   14.60
  -4   7   1  228.78   16.90
   4   7  -1  245.18   13.70
  -4  -7  -1  233.38   13.30
   5   7   1  396.56   20.70
  -5  -7   1  389.86   20.70
   5   7   1  388.86   20.00
  -5   7  -1  372.86   24.40
  -5  -7  -1  412.76   21.20
   5   7  -1  401.76   20.20
   5  -7   1  391.26   23.20
  -5   7   1  379.36   25.20
  -6   7  -1   67.99    8.70
  -6  -7   1   72.99    6.60
   6   7   1   73.09    5.70
  -6   7   1   61.49    8.90
  -6  -7  -1   77.19    6.90
   6   7  -1   83.59    6.00
   7   7   1   62.89    5.60
   7   7   1   67.09    5.50
  -7  -7   1   81.39    7.20
  -7   7  -1   71.39    9.20
  -7  -7  -1   68.79    6.80
   7   7  -1   71.79    5.20
  -7   7   1   66.59    9.30
  -8   7  -1   16.00    4.30
   8   7   1   16.70    2.50
  -8  -7   1   20.30    3.50
  -8  -7  -1   15.00    3.20
   8   7  -1   14.30    2.30
  -8   7   1   19.80    5.10
   9   7   1   81.79    5.70
  -9  -7   1   73.89    6.60
  -9   7  -1   77.29    9.20
  -9   7   1   81.79   10.40
  -9  -7  -1   96.79    7.70
 -10   7  -1  132.29   11.10
 -10  -7   1  112.49    8.20
 -10   7   1  150.68   12.40
 -10  -7  -1  143.69    9.20
 -11   7  -1   45.80    4.90
 -11   7   1   40.40    5.10
 -11  -7  -1   45.00    3.90
   0   7   2    0.00    2.20
   0   7  -2   -0.30    1.90
   0   7   2    0.00    1.30
   0   7   2   -1.80    0.90
   1   7   2  429.16   20.10
   1   7   2  416.06   22.70
   1  -7  -2  434.16   21.20
  -1   7  -2  412.56   20.90
  -1   7  -2  440.46   23.30
  -1   7   2  388.66   22.90
  -1   7   2  436.96   20.30
  -1   7   2  426.06   21.80
   1   7  -2  415.26   22.60
  -1   7   2  450.35   22.20
  -2   7  -2 1110.19   49.50
  -2   7  -2 1051.79   52.29
   2   7   2 1065.39   51.79
   2   7   2 1120.09   48.50
   2  -7  -2 1176.08   49.99
  -2   7   2 1143.69   52.19
  -2   7   2 1112.89   50.39
   2  -7   2 1068.49   51.19
  -2   7   2 1149.29   48.90
   2   7  -2 1041.90   50.99
  -2   7   2 1045.90   49.00
  -3   7  -2 1257.37   59.79
   3   7   2 1300.67   57.69
  -3   7  -2 1273.67   57.09
   3   7   2 1291.97   59.09
   3   7   2 1216.78   55.89
  -3   7   2 1271.87   62.29
   3  -7   2 1368.36   57.59
  -3   7   2 1383.46   59.79
  -3   7   2 1349.47   56.39
   3  -7   2 1299.37   59.49
  -3   7   2 1210.18   56.59
   3   7  -2 1193.18   58.49
  -3  -7  -2 1211.78   57.59
  -4   7  -2    6.20    3.10
  -4  -7   2    0.10    1.20
   4   7   2    3.20    1.80
   4   7   2    0.30    1.70
  -4   7  -2    2.50    2.70
  -4   7  -2    2.70    2.40
  -4   7   2    1.80    1.00
  -4   7   2   11.40    3.60
   4  -7   2   -0.80    2.10
  -4  -7  -2    6.30    2.00
  -4   7   2    0.30    2.20
   4   7  -2    2.80    1.40
   4  -7   2    0.90    1.60
  -5  -7   2  289.67   16.70
   5   7   2  298.17   17.30
   5   7   2  316.57   16.60
  -5   7  -2  293.57   20.20
   5  -7   2  297.27   18.20
  -5   7   2  287.47   25.00
  -5  -7  -2  349.47   18.00
  -5   7   2  307.17   15.30
   5  -7   2  298.97   16.50
   5   7  -2  330.37   16.70
   6   7   2   27.40    3.30
  -6   7  -2   28.10    5.60
   6   7   2   28.90    4.40
   6  -7   2   26.10    3.50
  -6  -7  -2   32.80    4.60
   6   7  -2   25.20    3.30
  -6   7   2   31.80    6.70
  -7   7  -2  596.24   34.90
   7   7   2  606.44   29.40
   7   7   2  612.04   30.50
   7  -7   2  619.14   30.20
  -7   7   2  603.64   37.40
  -7  -7  -2  663.63   32.00
  -8   7  -2    0.80    1.80
  -8  -7   2    0.50    0.90
   8   7   2    1.20    1.80
  -8  -7  -2    1.40    1.50
   8   7  -2    1.70    1.60
  -8   7   2    0.40    2.20
   9   7   2   76.49    6.20
  -9   7  -2   85.39    9.20
  -9  -7  -2  101.19    7.90
  -9   7   2   84.09   10.90
 -10   7  -2   48.10    5.90
 -10   7   2   49.00    6.90
 -10  -7  -2   54.69    5.10
 -11   7  -2  207.88   12.50
 -11   7   2  211.18   14.00
  11  -7   2  197.68   13.80
 -11  -7  -2  219.78   11.60
   0   7   3   23.00    4.00
   0   7   3   28.20    3.70
   0  -7  -3   21.30    3.50
   0   7  -3   22.00    3.40
   0   7   3   27.00    2.90
  -1   7  -3 2823.72  129.39
   1   7   3 2898.11  127.49
   1   7   3 2866.91  125.49
   1   7   3 2867.61  129.19
   1  -7  -3 2948.61  126.79
   1  -7   3 3056.69  128.49
   1   7  -3 2951.80  126.69
  -1   7   3 2983.00  129.29
  -1   7   3 2922.71  127.49
  -1   7   3 2925.81  125.69
   2  -7  -3 1192.98   51.09
  -2   7  -3 1064.29   53.29
   2   7   3 1179.18   51.69
   2   7   3 1111.09   53.09
   2   7   3 1091.79   49.60
  -2  -7  -3 1135.99   50.99
  -2   7   3 1090.19   50.09
  -2   7   3 1138.89   49.90
  -2   7   3 1158.68   53.59
   2   7  -3 1086.99   52.39
   2  -7   3 1086.09   52.99
   2  -7   3 1155.58   50.89
  -2   7   3 1120.69   51.39
  -2   7   3 1123.39   54.99
  -3   7  -3  464.65   22.50
   3   7   3  445.66   24.50
   3   7   3  473.55   23.20
  -3   7  -3  459.95   24.90
   3   7   3  432.36   21.20
   3  -7  -3  460.55   22.50
  -3   7   3  486.65   21.70
  -3   7   3  471.65   24.80
   3  -7   3  460.55   24.40
   3  -7   3  465.35   22.70
  -3   7   3  430.26   26.40
  -3  -7  -3  426.16   22.90
   3   7  -3  465.25   23.50
  -3   7   3  414.86   21.60
   4  -7  -3   16.60    2.80
  -4   7  -3   18.80    3.50
   4   7   3   22.60    3.60
  -4   7  -3   19.00    2.80
   4   7   3   22.10    3.60
  -4   7  -3   15.50    4.30
   4   7  -3   20.10    3.20
  -4   7   3   17.10    2.50
   4  -7   3   15.70    3.40
  -4  -7  -3   16.30    3.10
   4   7  -3   19.10    3.10
  -4   7   3   16.10    4.90
   4  -7   3   15.40    3.10
  -5   7  -3   95.69    9.70
   5   7   3  113.99   10.70
   5   7   3   97.69    7.70
  -5   7  -3   92.49    7.30
   5  -7   3  114.09    9.40
  -5   7   3  111.99    6.80
   5   7  -3  112.19    7.70
  -5   7   3  100.99   11.40
  -5  -7  -3  122.19    8.80
   5  -7   3  104.59    7.80
  -6   7  -3  211.28   16.10
   6   7   3  227.08   13.80
   6   7   3  214.28   12.70
   6  -7   3  222.88   13.10
  -6   7   3  214.78   17.30
  -6   7   3  209.58   18.50
   6  -7   3  195.98   14.30
   6   7  -3  239.78   12.40
  -6  -7  -3  218.88   14.00
   7   7   3  363.26   19.20
   7   7   3  332.97   17.70
  -7   7  -3  325.27   21.70
  -7   7   3  324.27   24.80
  -7  -7  -3  323.57   19.20
   7  -7   3  338.27   18.00
  -8   7  -3  244.38   17.60
   8   7   3  261.77   14.30
  -8  -7  -3  281.07   16.40
  -8   7   3  259.37   21.30
   8   7  -3  242.48   12.40
   9   7   3   20.60    3.90
  -9   7  -3   21.00    4.30
  -9  -7  -3   20.80    3.50
  -9   7   3   23.50    6.30
 -10   7  -3   89.49    7.90
 -10  -7  -3  105.89    7.60
  10  -7   3   94.39    8.10
 -10   7   3   94.69   10.00
 -11   7  -3   29.00    3.30
 -11  -7  -3   31.30    3.20
  11  -7   3   29.20    3.40
 -11   7   3   34.00    4.70
   0   7  -4   -0.20    1.60
   0   7   4    0.10    2.10
   0   7   4   -0.10    1.20
   0  -7   4    0.40    1.70
   0   7   4    0.70    1.60
   0  -7  -4   -2.10    1.80
   1   7   4   58.79    6.60
   1  -7  -4   53.79    5.00
   1   7   4   54.59    4.30
  -1   7  -4   57.79    5.30
   1   7   4   52.89    5.30
  -1   7   4   59.09    6.40
  -1   7   4   50.29    6.80
  -1   7   4   54.19    7.10
   1  -7   4   59.29    6.40
   1  -7   4   57.09    5.30
   1  -7   4   60.09    6.10
  -1   7   4   50.99    5.80
   1   7  -4   48.80    4.70
  -1   7   4   62.29    4.50
  -1  -7  -4   51.09    4.80
  -2   7  -4  448.86   23.10
   2  -7  -4  492.05   23.60
  -2   7  -4  524.35   26.40
   2   7   4  450.95   25.40
   2   7   4  466.05   22.30
   2   7   4  469.05   24.20
  -2   7   4  467.45   22.40
   2   7  -4  469.25   22.80
   2  -7   4  475.95   23.50
  -2   7   4  479.95   24.00
  -2   7   4  468.05   25.60
  -2   7   4  436.16   26.90
   2  -7   4  512.75   25.50
   3   7   4  974.00   47.90
  -3   7  -4  995.80   48.30
   3   7   4  965.20   44.40
  -3   7  -4 1005.20   45.50
   3  -7  -4 1026.70   45.80
   3   7   4  983.00   46.40
  -3  -7  -4  870.31   45.80
  -3   7   4 1114.89   46.60
   3  -7   4 1004.80   45.90
   3  -7   4 1017.20   48.20
   3   7  -4  994.50   44.80
  -3   7   4 1084.89   51.49
  -3   7   4 1044.30   48.20
  -3   7   4  882.01   44.50
  -4  -7   4  324.77   15.10
   4   7   4  353.66   18.30
  -4   7  -4  319.27   17.20
   4   7   4  342.07   18.90
   4  -7  -4  345.87   17.60
   4   7   4  295.97   18.90
  -4   7  -4  339.77   20.00
   4  -7   4  358.86   20.20
   4  -7   4  340.77   17.90
  -4   7   4  316.97   22.20
   4   7  -4  335.77   16.90
  -4   7   4  333.87   16.40
  -4  -7  -4  316.07   18.30
   4   7  -4  335.17   18.20
   5  -7  -4   13.20    2.60
  -5   7  -4    1.00    2.90
   5   7   4   11.40    3.00
  -5   7  -4   12.90    3.80
   5   7   4   11.50    2.80
   5   7   4   13.70    2.90
  -5   7  -4   20.20    3.10
   5  -7   4    9.10    2.30
  -5   7   4   13.10    4.20
  -5  -7  -4   12.10    3.30
   5   7  -4   16.60    2.60
   5  -7   4    8.00    2.80
  -5   7   4   13.40    2.10
  -6   7  -4   47.90    6.60
   6   7   4   48.90    5.20
   6   7   4   36.40    5.10
  -6   7   4   47.40    8.00
   6  -7   4   48.60    5.10
  -6  -7  -4   50.39    5.80
   6  -7   4   54.29    6.40
   6   7  -4   54.59    4.80
  -7   7  -4  590.44   33.40
   7   7   4  624.34   31.60
   7   7   4  559.74   34.90
  -7   7   4  712.13   42.10
   7  -7   4  610.24   32.80
  -7  -7  -4  644.24   32.00
   7  -7   4  586.44   32.60
   8   7   4   23.30    5.20
   8   7   4   33.50    3.70
  -8   7  -4   31.10    5.00
   8  -7   4   31.80    4.30
  -8   7   4   43.50    8.60
   8   7  -4   24.00    3.00
  -8  -7  -4   37.10    4.90
  -9   7  -4   32.40    4.70
  -9  -7  -4   33.40    4.40
   9  -7   4   30.50    4.80
  -9   7   4   31.30    6.70
 -10   7  -4    8.90    2.20
 -10  -7  -4   12.70    2.40
 -10   7   4    9.40    3.50
  10  -7   4   10.10    2.50
 -11   7  -4    5.90    1.40
  11  -7   4    7.00    1.70
 -11  -7  -4    7.90    1.50
   0  -7  -5   18.10    3.10
   0  -7   5   18.60    3.50
   0  -7   5   24.30    3.60
   0   7   5   19.70    4.30
   0   7  -5   21.40    3.10
   0   7   5   22.00    2.90
   0   7   5   13.50    3.10
   0   7   5   22.40    4.30
   1  -7  -5   -0.90    1.40
  -1   7  -5    1.10    1.60
   1   7   5   -0.40    1.60
   1   7   5    1.30    1.20
   1   7   5   -0.90    1.70
   1   7   5    0.00    1.60
   1   7  -5    1.60    2.10
   1  -7   5   -0.50    1.40
  -1   7   5    3.00    2.30
  -1   7   5    2.30    2.50
  -1  -7  -5    8.00    2.80
   1  -7   5    2.20    1.80
   1  -7   5    0.30    2.50
  -1   7   5    0.90    1.90
  -1   7   5    1.30    0.80
   2   7   5  110.19    9.60
   2   7   5  114.69    8.70
  -2   7  -5  116.89    8.10
   2   7   5  111.19    7.30
   2  -7  -5  129.59    8.40
  -2  -7  -5   99.89   10.50
  -2   7   5  117.09    7.50
   2   7  -5  118.69    7.90
  -2   7   5  112.99   10.80
   2  -7   5  118.59    9.70
  -2   7   5  114.39    9.80
  -2   7   5  139.39    7.70
   2  -7   5  116.39    9.90
   2  -7   5  116.59    8.20
  -3  -7   5   57.89    4.00
  -3   7  -5   59.49    5.30
  -3   7  -5   58.19    6.80
   3   7   5   54.59    4.90
   3  -7  -5   71.39    5.70
   3   7   5   66.39    6.20
   3   7   5   58.19    6.70
   3   7   5   59.89    6.30
  -3  -7  -5   58.89    5.70
  -3   7   5   60.79    7.90
   3  -7   5   59.99    5.90
  -3   7   5   51.69    6.90
   3   7  -5   55.49    4.90
  -3   7   5   66.19    4.90
   3  -7   5   63.99    7.30
   3  -7   5   62.79    6.80
  -3   7   5   57.29    5.00
  -4   7  -5  156.88    9.90
   4   7   5  151.38   10.60
   4   7   5  148.19   11.40
   4   7   5  187.08   12.00
  -4   7  -5  129.89   11.30
  -4  -7   5  180.28    8.00
   4  -7  -5  151.98    9.90
  -4  -7  -5  147.39   12.40
   4  -7   5  162.78   12.10
  -4   7   5  144.19    8.90
  -4   7   5  159.48   14.00
   4   7  -5  146.79    9.20
   4  -7   5  160.08   10.50
   5   7   5  234.58   13.70
  -5   7  -5  207.28   14.20
  -5   7  -5  191.08   12.20
   5   7   5  244.68   15.30
   5  -7  -5  220.68   12.70
   5   7   5  213.88   14.00
   5   7  -5  242.68   13.50
  -5  -7  -5  211.28   14.10
  -5   7   5  237.28   18.80
   5  -7   5  227.88   15.30
  -5   7   5  235.38   11.90
   5  -7   5  230.38   13.60
   6   7   5  667.53   32.80
  -6   7  -5  632.44   33.10
   6   7   5  574.04   31.40
   6   7   5  644.84   31.30
  -6   7   5  672.43   40.10
   6  -7   5  692.23   31.50
  -6  -7  -5  569.34   32.00
  -6   7   5  658.33   30.70
   6   7  -5  590.24   30.00
   6  -7   5  675.53   33.90
  -7   7  -5  182.58   13.50
   7   7   5  190.48   13.00
   7   7   5  191.18   11.90
   7  -7   5  206.68   12.50
  -7  -7  -5  174.58   13.60
  -7   7   5  211.88   18.90
   7  -7   5  194.08   13.50
   8   7   5    8.70    3.00
  -8   7  -5    7.30    2.30
   8   7   5    7.00    3.40
  -8  -7  -5    9.70    2.90
   8  -7   5   10.90    3.20
  -8   7   5    8.00    4.70
   8  -7   5    6.10    2.20
  -9   7  -5   12.50    2.70
   9  -7   5   15.10    3.60
  -9   7   5   13.90    4.90
  -9  -7  -5   15.40    3.00
 -10   7  -5  238.38   13.20
  10  -7   5  199.98   13.00
 -10   7   5  215.48   17.50
 -10  -7  -5  224.28   12.70
 -11   7   5    6.80    2.40
 -11  -7  -5    8.80    1.70
  11  -7   5    5.50    1.40
   0   7   6    1.80    2.20
   0  -7   6    1.10    1.80
   0  -7  -6    0.40    2.00
   0  -7   6    2.00    2.50
   0   7   6    0.20    1.30
   0   7  -6   -0.20    1.30
   0   7   6   -0.70    2.30
   0   7   6   -1.70    2.00
   0   7   6   -0.80    2.50
  -1  -7   6 1073.19   49.99
   1   7   6 1097.09   50.09
   1   7   6 1088.79   48.00
   1   7   6 1054.49   51.79
  -1  -7   6 1126.89   51.69
  -1   7  -6 1058.19   48.80
   1  -7  -6 1043.80   48.80
   1   7   6 1103.69   52.19
  -1   7   6 1103.79   53.49
  -1   7   6 1075.89   48.00
   1  -7   6  951.90   50.29
   1  -7   6 1053.49   50.99
  -1  -7  -6 1079.49   48.80
  -1   7   6 1042.00   49.80
   1   7  -6 1046.40   48.60
  -1   7   6 1081.69   52.79
  -1   7   6 1044.90   51.99
   2   7   6 1890.91   88.99
   2   7   6 1931.01   86.89
  -2   7  -6 1941.01   85.69
   2  -7  -6 1966.40   85.79
  -2  -7   6 1913.01   89.19
  -2  -7   6 1990.10   84.09
   2   7   6 1882.41   84.49
   2   7   6 1913.61   88.39
  -2   7   6 2006.20   84.79
  -2   7   6 1922.61   88.69
   2  -7   6 2053.49   88.79
  -2   7   6 1977.70   91.19
   2   7  -6 1960.90   85.29
   2  -7   6 1976.80   86.09
   2  -7   6 1952.20   88.39
  -2  -7  -6 1882.51   85.19
  -2   7   6 1794.42   84.49
   3   7   6  146.49   11.10
   3   7   6  157.78    9.30
  -3  -7   6  145.09    8.00
   3   7   6  140.89   11.70
  -3   7  -6  151.68    9.80
   3  -7  -6  158.08    9.90
  -3  -7   6  158.88   15.20
  -3   7   6  136.49   11.40
   3  -7   6  153.18   10.20
  -3   7   6  155.78   17.20
  -3   7   6  158.58    9.00
  -3   7   6  136.19    8.80
   3  -7   6  129.99   11.90
  -3  -7  -6  149.09    9.20
   3   7  -6  152.78    9.40
  -4   7  -6  373.16   19.50
   4   7   6  355.56   20.70
  -4  -7   6  340.97   16.50
   4  -7  -6  355.66   19.00
  -4   7  -6  359.86   21.80
   4   7   6  341.57   21.40
   4   7   6  362.76   20.00
   4  -7   6  410.66   22.40
   4   7  -6  353.36   18.20
  -4   7   6  358.56   17.90
   4  -7   6  377.26   22.30
   4  -7   6  376.96   19.90
  -4   7   6  392.86   25.10
  -4  -7  -6  327.97   19.80
   5  -7  -6  155.38    9.80
   5   7   6  144.39   11.00
   5   7   6  137.29   11.50
   5   7   6  161.38   10.70
  -5   7  -6  129.59    9.20
  -5   7   6  182.68   16.60
   5  -7   6  168.58   10.90
   5   7  -6  148.89    9.00
   5  -7   6  155.58   11.90
  -5  -7  -6  141.69   11.10
   5   7  -6  146.49   10.30
  -5   7   6  156.88    8.90
   5  -7   6  141.39    9.60
   6  -7  -6   12.80    2.90
   6   7   6   14.20    2.90
   6   7   6   12.10    3.40
  -6   7  -6   16.80    3.20
   6   7   6   13.60    3.90
   6  -7   6   14.00    4.00
  -6   7   6   13.70    2.60
   6  -7   6   14.10    3.20
  -6  -7  -6   12.50    3.40
  -6   7   6   17.40    4.90
   6   7  -6   17.20    3.50
   6  -7   6   16.90    4.30
  -7   7  -6   14.90    3.50
   7   7   6   14.70    3.40
   7   7   6   21.20    4.80
   7   7   6   21.30    3.70
   7  -7   6   21.10    4.70
  -7   7   6   20.50    6.10
  -7  -7  -6   13.90    3.50
  -7   7   6   18.30    6.90
   7  -7   6   14.80    3.30
   7  -7   6   17.60    4.30
  -8   7  -6  156.58   11.00
   8   7   6  176.98   12.30
   8   7   6  161.88   12.60
   8  -7   6  174.18   13.90
  -8  -7  -6  164.08   11.60
   8  -7   6  171.58   10.70
  -8   7   6  164.78   18.20
   8  -7   6  186.08   12.50
  -9   7  -6   57.19    5.20
  -9  -7  -6   59.09    5.80
   9  -7   6   58.99    6.50
 -10   7  -6   39.70    3.60
  10  -7   6   47.10    4.60
 -10   7   6   45.40    6.70
   0   7   7 1315.07   55.59
   0   7   7 1213.38   57.39
   0  -7   7 1206.78   58.09
   0   7   7 1164.98   59.69
   0  -7   7 1217.28   54.99
   0   7   7 1259.17   60.39
   0  -7   7 1283.67   58.99
   0   7   7 1223.18   59.79
   0  -7  -7 1214.38   56.19
   0   7  -7 1241.28   56.09
  -1   7  -7  161.78   10.40
  -1  -7   7  188.98   13.00
   1   7   7  140.59   11.80
   1   7   7  168.58   11.70
   1   7   7  161.98    9.80
  -1  -7   7  157.58    9.30
   1   7   7  160.18   12.70
   1   7   7  142.19   12.20
   1  -7  -7  169.48   10.60
  -1   7   7  159.78   13.10
   1  -7   7  163.28   10.60
  -1   7   7  183.88   13.30
   1  -7   7  171.48   12.30
  -1   7   7  166.08    9.70
   1  -7   7  150.78   11.90
  -1   7   7  152.38   13.20
  -1  -7  -7  160.28   10.40
   1   7  -7  164.98   10.40
  -2   7  -7   32.90    4.40
  -2  -7   7   31.50    3.20
   2  -7  -7   33.70    4.30
   2   7   7   30.00    4.80
   2   7   7   30.50    4.50
   2   7   7   36.20    5.60
   2   7   7   31.40    3.40
  -2  -7   7   36.80    5.60
   2   7  -7   34.30    4.20
  -2   7   7   33.70    3.50
   2  -7   7   29.30    5.30
  -2   7   7   31.70    5.20
  -2   7   7   31.60    6.00
  -2  -7  -7   34.10    3.90
  -2   7   7   29.40    3.60
   2  -7   7   32.60    5.00
  -2   7   7   29.60    5.60
   3   7   7   10.20    2.70
  -3  -7   7   15.20    2.00
   3   7   7   10.50    2.10
   3   7   7   15.60    3.70
  -3   7  -7   15.70    3.30
   3  -7  -7   13.20    3.30
   3   7   7   12.20    3.20
  -3  -7   7   18.80    4.90
   3  -7   7   18.10    3.80
   3   7  -7   18.60    2.90
   3  -7   7   14.00    2.80
   3  -7   7   11.60    2.70
  -3   7   7   13.20    2.40
  -3   7   7   17.00    4.60
   3  -7   7   20.30    4.30
  -3   7   7   16.10    2.20
  -3   7   7   -2.20    4.10
  -3  -7  -7   13.80    2.90
  -4  -7   7   26.80    2.50
   4   7   7   31.60    4.80
  -4   7  -7   30.80    4.10
   4   7   7   32.40    4.90
  -4   7  -7   30.40    5.20
   4  -7  -7   33.60    4.40
   4   7   7   29.80    5.10
   4   7  -7   34.10    4.00
  -4   7   7   33.20    3.40
   4  -7   7   30.50    5.80
   4  -7   7   35.60    4.70
  -4  -7  -7   31.30    4.60
  -4   7   7   35.30    7.20
   4  -7   7   32.50    5.40
   4  -7   7   28.20    4.70
   5   7   7  211.58   14.60
   5  -7  -7  228.38   13.20
   5   7   7  225.08   15.90
  -5   7  -7  228.88   13.00
   5   7   7  223.88   14.20
   5   7  -7  225.98   12.50
   5  -7   7  217.08   13.40
  -5  -7  -7  207.08   14.70
  -5   7   7  226.68   12.00
   5  -7   7  239.18   17.90
   5  -7   7  205.28   15.60
   5  -7   7  241.88   14.30
  -5   7   7  253.47   20.80
   6   7   7    8.90    2.90
   6   7   7    9.30    3.00
   6   7   7    8.60    2.60
   6  -7  -7    9.80    2.60
   6   7  -7    6.20    3.20
   6  -7   7    7.50    2.40
   6  -7   7   10.40    3.10
   6  -7   7    9.20    3.50
  -6   7   7    8.70    2.00
  -6  -7  -7    7.90    2.90
  -6   7   7   10.70    4.80
   7   7   7  231.88   15.40
   7   7   7  227.28   14.20
   7   7   7  187.68   13.80
   7  -7   7  221.48   15.20
  -7   7   7  268.77   20.70
   7  -7   7  235.18   16.00
  -7  -7  -7  249.38   16.10
   7  -7   7  239.38   14.00
   8   7   7   52.19    7.40
  -8   7   7   31.40    7.80
  -8  -7  -7   47.00    5.80
   8  -7   7   51.19    6.30
  -9  -7  -7   27.00    3.80
  -9   7   7   21.50    5.40
   9  -7   7   27.40    4.00
 -10   7   7  155.18   12.90
  10  -7   7  199.88   12.70
   0   7   8   -3.10    2.90
   0  -7   8   -4.50    3.10
   0   7   8    1.00    2.20
   0  -7   8    0.10    1.60
   0  -7   8    1.60    1.40
   0   7   8    1.40    1.90
   0   7  -8    0.80    1.30
   0   7   8   -1.40    1.40
   0   7   8    0.60    2.40
   0  -7  -8    0.30    1.20
   1   7   8   75.49    8.20
   1   7   8   81.59    6.20
  -1  -7   8   76.59    5.70
   1   7   8   69.99    7.80
  -1   7  -8   72.69    6.60
   1   7   8   73.79    7.50
  -1  -7   8   80.69   10.10
   1   7   8   81.59    8.90
   1  -7  -8   74.19    6.70
   1   7  -8   81.69    6.50
   1  -7   8   75.39    7.90
   1  -7   8   77.09    5.80
  -1   7   8   87.99    6.20
   1  -7   8   77.29    8.30
  -1   7   8   82.39   10.10
  -1  -7  -8   76.29    6.40
  -1   7   8   81.29    9.30
  -1   7   8   72.39    8.80
  -2  -7   8   11.30    1.90
   2   7   8    5.80    2.60
  -2   7  -8    9.90    3.00
   2   7   8   10.00    3.00
  -2  -7   8    6.20    3.20
   2   7   8    6.50    2.50
   2   7   8    8.90    3.20
   2  -7  -8    9.20    2.60
   2  -7   8    5.50    2.60
   2  -7   8   -5.00    3.70
  -2   7   8   10.40    4.70
  -2   7   8    8.50    2.00
   2  -7   8   10.00    3.20
   2  -7   8    7.70    2.00
  -2   7   8    8.40    2.10
  -2   7   8   12.30    4.10
  -2   7   8    9.90    3.80
  -2  -7  -8    9.00    2.40
   2   7  -8    7.60    2.20
  -3  -7   8  712.23   34.30
   3   7   8  759.22   38.10
   3   7   8  751.32   39.50
  -3  -7   8  763.92   40.80
   3   7   8  744.83   40.20
   3   7   8  743.03   35.80
   3  -7  -8  764.02   36.50
  -3   7  -8  789.52   36.70
   3  -7   8  750.42   35.90
   3   7  -8  750.02   35.90
   3  -7   8  723.53   39.20
  -3   7   8  797.62   44.50
   3  -7   8  867.01   41.10
  -3  -7  -8  783.42   35.90
  -3   7   8  783.82   35.50
  -4   7  -8  295.57   16.40
   4   7   8  284.57   18.60
  -4   7  -8  288.07   19.80
  -4  -7   8  265.07   14.00
   4   7   8  302.77   18.20
   4  -7  -8  303.77   16.60
   4   7   8  313.97   19.70
   4   7  -8  303.27   16.00
  -4   7   8  312.77   24.00
   4  -7   8  304.07   16.30
   4  -7   8  302.77   19.20
  -4   7   8  296.67   15.60
   4  -7   8  330.97   19.90
   4  -7   8  312.57   17.80
  -5   7  -8  289.97   17.40
   5   7   8  330.47   22.20
   5   7   8  330.07   20.30
   5  -7  -8  347.37   18.20
  -5   7   8  340.87   17.00
   5   7  -8  346.37   17.60
   5  -7   8  392.66   25.10
   5  -7   8  350.06   26.40
   5  -7   8  345.67   19.50
   6   7   8 1006.60   50.59
   6  -7  -8 1033.80   47.20
   6   7   8  975.90   49.40
   6   7   8 1033.50   49.00
   6  -7   8 1166.48   53.49
   6  -7   8 1032.20   48.70
  -6   7   8  922.81   45.70
   6  -7   8 1073.29   50.99
  -6   7   8 1062.59   57.89
   7   7   8  207.98   13.50
   7   7   8  213.88   14.40
   7  -7   8  198.58   13.00
   7  -7   8  224.78   15.00
  -7  -7  -8  205.38   14.20
  -7   7   8  221.68   19.40
   7  -7   8  196.48   17.90
   8   7   8   10.80    2.80
  -8   7   8   10.10    4.60
  -8  -7  -8   12.90    2.90
   8  -7   8    9.30    2.80
  -9   7   8   58.29    8.10
   9  -7   8   61.89    5.80
 -10   7   8   21.50    3.70
  10  -7   8   17.90    2.50
   0  -7  -9   69.69    6.40
   0  -7   9   65.39    5.50
   0   7   9   64.59    7.90
   0   7   9   64.69    8.20
   0   7   9   63.49    5.60
   0   7   9   68.29    8.70
   0   7  -9   63.69    6.00
   0  -7   9   63.79    7.40
   1  -7  -9  590.24   30.10
   1   7   9  604.24   33.80
  -1  -7   9  629.94   33.70
  -1   7  -9  612.34   30.40
   1   7   9  653.63   29.70
  -1  -7   9  607.64   28.80
   1   7   9  610.04   33.80
   1   7  -9  604.04   30.00
   1  -7   9  667.63   33.30
   1  -7   9  627.14   33.20
   1  -7   9  584.74   29.10
  -1   7   9  600.74   34.40
  -1   7   9  619.74   33.60
  -1   7   9  554.74   34.50
  -1  -7  -9  619.04   30.10
  -1   7   9  620.24   29.50
   2   7   9  501.05   26.50
   2  -7  -9  458.35   24.40
   2   7   9  487.55   28.00
   2   7   9  467.55   23.70
  -2  -7   9  563.94   29.20
  -2  -7   9  461.25   22.80
  -2   7  -9  494.25   24.80
   2   7   9  458.05   27.80
   2  -7   9  474.35   24.90
   2  -7   9  487.55   23.80
  -2   7   9  461.45   28.90
  -2   7   9  488.45   23.70
  -2   7   9  448.16   23.00
  -2  -7  -9  468.15   24.10
   2  -7   9  455.65   26.80
   2  -7   9  479.35   27.60
  -2   7   9  522.65   30.60
   2   7  -9  467.55   24.10
   3   7   9   57.49    6.20
  -3   7  -9   54.69    5.50
   3   7   9   56.19    7.10
   3   7   9   56.99    7.70
  -3  -7   9   49.10    4.10
   3  -7  -9   52.99    5.30
  -3  -7   9   55.99    7.50
   3   7   9   55.29    6.60
   3  -7   9   56.69    7.50
  -3  -7  -9   49.40    4.80
   3   7  -9   58.69    5.40
  -3   7   9   48.70    4.40
   3  -7   9   56.09    6.90
   3  -7   9   50.69    4.90
  -3   7   9   57.99    8.40
   4   7   9   64.39    9.80
  -4  -7   9   43.90    3.50
   4   7   9   54.49    6.70
  -4   7  -9   55.29    5.40
   4  -7  -9   56.89    5.60
   4   7   9   59.19    6.30
  -4   7   9   56.39    4.90
   4  -7   9   43.50    6.20
   4  -7   9   49.60    6.10
   4  -7   9   65.69    7.80
  -4   7   9   66.49    9.70
   4   7  -9   50.29    5.10
   5   7   9   11.20    4.50
   5   7   9   13.60    3.30
  -5   7  -9    9.40    2.70
   5   7   9   10.00    3.10
   5  -7  -9   13.40    2.70
   5  -7   9   13.70    4.30
   5  -7   9   15.60    4.00
   5   7  -9   15.10    3.30
  -5   7   9   11.80    2.20
   5  -7   9   11.50    3.70
  -5   7   9   19.80    5.80
   6   7   9    8.30    3.70
   6   7   9    9.40    3.20
   6   7   9   10.50    2.90
   6  -7  -9   10.30    2.30
  -6   7   9   11.90    4.80
   6  -7   9    2.00    2.90
   6  -7   9   16.20    4.00
   6   7  -9    6.90    2.60
   6  -7   9    6.00    3.40
   7   7   9    7.50    2.20
  -7   7   9   10.70    4.80
   7  -7   9    8.20    3.20
  -7   7   9    8.90    3.90
   8   7   9  253.77   15.00
   8  -7   9  302.07   16.90
  -9   7   9  196.78   14.50
   9  -7   9  190.38   11.70
   0   7 -10   -1.00    1.90
   0   7  10   -2.70    1.30
   0   7  10    4.70    3.20
   0  -7 -10    0.00    2.10
   0  -7  10    1.10    4.00
   0  -7  10    1.40    1.20
   0   7  10   -0.10    1.60
   0  -7  10    0.50    1.70
   0   7  10    1.30    2.00
  -1  -7  10  265.37   17.90
  -1   7 -10  264.97   14.80
   1   7  10  232.08   17.10
   1  -7 -10  245.48   14.50
  -1  -7  10  237.98   13.10
   1   7  10  243.58   17.70
   1   7  10  214.38   16.40
  -1   7  10  232.78   17.10
  -1   7  10  238.18   17.80
  -1  -7 -10  248.08   14.20
   1  -7  10  244.08   13.70
  -1   7  10  245.68   13.70
   1   7 -10  239.08   14.30
   1  -7  10  239.38   17.00
   1  -7  10  225.38   16.00
  -1   7  10  247.28   19.80
  -2  -7  10  693.63   32.40
   2   7  10  687.63   35.80
  -2   7 -10  686.53   34.20
   2   7  10  734.43   38.30
   2  -7 -10  721.53   34.20
   2   7  10  684.13   38.10
  -2  -7  10  708.03   38.20
  -2  -7 -10  685.33   33.60
  -2   7  10  632.04   32.20
   2  -7  10  776.32   38.10
  -2   7  10  785.82   43.80
   2  -7  10  708.03   33.50
   2   7 -10  720.13   34.00
  -2   7  10  674.33   38.90
  -2   7  10  712.13   33.30
   2  -7  10  638.74   36.50
  -3  -7  10  429.76   22.50
   3   7  10  487.35   26.50
   3   7  10  497.55   28.70
  -3  -7  10  529.75   29.40
  -3   7 -10  481.65   24.60
   3  -7 -10  497.05   25.50
   3   7  10  502.05   28.80
   3  -7  10  486.25   24.30
   3  -7  10  416.76   33.00
  -3   7  10  475.15   23.60
   3   7 -10  505.95   24.40
   3  -7  10  550.14   26.10
  -3  -7 -10  406.16   23.40
   3  -7  10  546.55   37.30
  -4  -7  10   10.30    4.40
  -4  -7  10    7.60    1.70
   4   7  10    3.30    2.70
   4   7  10   10.90    3.80
  -4   7 -10    7.30    2.20
   4  -7 -10   10.50    2.90
   4   7  10    9.30    3.30
  -4   7  10    8.70    2.20
   4  -7  10   10.40    2.70
   4  -7  10    5.40    2.80
   4  -7  10    8.30    3.20
   4  -7  10   -3.10    4.30
  -4   7  10    9.90    4.20
   4   7 -10    9.30    2.30
   4  -7  10   -1.30    2.80
   5   7  10   97.59    9.30
   5  -7 -10  111.29    7.80
   5   7  10  107.29    9.70
   5   7  10  103.59   10.30
   5  -7  10  100.89    8.50
   5  -7  10  108.49   10.60
  -5   7  10   88.99    6.80
   5   7 -10  110.59    7.50
   5  -7  10  126.59   12.60
  -5   7  10  127.79   13.40
   6   7  10   40.40    7.20
   6   7  10   45.60    5.50
   6   7  10   39.80    5.40
   6  -7 -10   42.50    4.20
   6  -7  10   46.20    6.50
  -6   7  10   49.30    8.00
   6  -7  10   39.60    5.90
   6   7 -10   31.10    4.20
   7   7  10   29.90    4.20
  -7   7  10   34.10    6.10
   7  -7  10   29.40    4.10
  -7   7  10   33.10    6.80
   7  -7  10   30.30    4.50
   8   7  10    3.60    1.40
   8  -7  10    3.60    1.70
  -8   7  10    2.50    2.80
   8  -7  10    3.40    1.50
  -9   7  10   60.09    6.40
   9  -7  10   62.29    4.80
   9  -7  10   59.19    4.90
   0   7  11  180.68   15.70
   0  -7  11  182.98   14.50
   0   7  11  223.38   17.30
   0   7  11  158.98   13.90
   0  -7  11  174.18   10.60
   0   7  11  171.08   11.00
   0   7 -11  183.08   11.70
   0  -7 -11  171.08   11.40
  -1  -7  11  103.69    7.20
   1   7  11  115.59   10.60
   1   7  11   90.79    9.60
  -1  -7  11  112.39   10.60
   1   7  11  106.39    7.90
   1  -7 -11  100.99    8.00
  -1   7 -11  119.49    8.60
   1   7  11  109.39   10.90
  -1   7  11  112.99   12.40
   1  -7  11  110.99   10.40
  -1  -7 -11  101.59    7.80
  -1   7  11   99.99   12.90
  -1   7  11   98.39   14.80
   1  -7  11   97.59    7.30
   1   7 -11  107.19    8.20
  -1   7  11  108.19    7.70
  -2  -7  11   76.79    5.80
   2   7  11   86.09    9.40
  -2  -7  11   85.39    9.50
   2  -7 -11   84.19    7.00
   2   7  11   87.69    9.40
  -2   7 -11   85.59    7.00
   2   7  11   91.59    8.20
   2  -7  11   88.29    9.50
  -2   7  11   81.29    6.50
   2  -7  11   90.19    7.00
   2   7 -11   87.89    7.20
  -2   7  11   82.19   10.80
  -2   7  11   84.09   10.00
   2  -7  11   79.89    9.70
  -2  -7 -11   75.79    6.50
   3   7  11  421.36   26.70
   3   7  11  390.16   24.60
   3  -7 -11  395.96   20.80
  -3   7 -11  461.65   21.50
   3   7  11  410.16   23.50
  -3  -7  11  445.86   25.80
   3  -7  11  403.16   25.40
   3  -7  11  367.66   23.60
   3   7 -11  411.16   20.70
   3  -7  11  336.47   20.90
  -3   7  11  313.57   22.30
   4   7  11  618.54   32.10
   4  -7 -11  637.34   30.20
  -4  -7  11  624.44   34.20
   4   7  11  599.34   33.40
   4   7  11  608.74   33.70
  -4   7 -11  590.04   34.20
  -4   7 -11  558.64   29.40
   4   7 -11  678.63   29.90
   4  -7  11  598.94   31.00
  -4   7  11  636.04   37.00
   4  -7  11  653.53   33.80
   5   7  11   26.00   10.00
   5   7  11   22.60    4.20
   5   7  11   30.30    5.20
   5  -7 -11   25.80    3.60
   5  -7  11   22.60    3.50
   5   7 -11   23.30    3.10
  -5   7  11   33.60    6.70
   5  -7  11   27.70    5.70
   5  -7  11   31.00    5.90
   6   7  11  175.78   11.80
  -6   7  11  141.39   14.00
   6   7 -11  145.79    9.00
   6  -7  11  156.08   10.60
   6  -7  11  179.88   12.30
   7   7  11    5.80    2.00
  -7   7  11    2.50    2.60
   7  -7  11    4.00    2.00
   7  -7  11    3.80    1.60
  -7   7  11    5.50    2.90
  -8   7  11  128.49   10.50
   8  -7  11  110.69    8.30
   8  -7  11  133.39   10.00
   0   7  12    1.00    2.40
   0  -7  12    0.10    2.40
   0   7  12   -1.30    2.80
   0  -7 -12    0.30    1.20
   0  -7  12    0.10    1.40
   0   7  12    8.40    6.60
   0   7 -12    0.50    1.80
   0   7  12    3.10    2.70
   1   7  12   69.09    7.30
  -1   7 -12   86.29    7.10
  -1  -7  12   82.79    9.30
   1   7  12   78.49    9.10
   1   7  12   68.79    8.00
   1  -7 -12   81.39    6.80
   1   7  12   79.69    9.60
  -1  -7  12   80.59    6.20
  -1  -7 -12   81.29    6.50
   1  -7  12   76.79    9.30
   1  -7  12   77.29    6.20
   1   7 -12   77.29    6.60
  -1   7  12  108.29   11.40
  -1   7  12   84.79    7.10
  -1   7  12   75.59    8.90
  -1   7  12   60.99    5.20
   2   7  12   23.20    5.20
  -2   7 -12   27.10    3.80
   2   7  12   30.00    5.90
   2  -7 -12   19.40    3.30
  -2  -7  12   19.20    4.60
  -2   7  12   24.40    6.00
  -2  -7 -12   22.10    3.20
  -2   7  12   22.40    4.90
   2   7 -12   25.70    3.60
   2  -7  12   21.40    6.50
   2  -7  12   25.60    5.80
  -3   7 -12  272.97   14.80
  -3  -7  12  259.87   18.20
   3  -7 -12  261.17   14.70
   3   7  12  223.48   17.00
   3   7  12  256.07   18.10
   3  -7  12  249.58   17.90
   3   7 -12  283.37   14.70
   4   7  12   83.29    8.40
   4  -7 -12   82.69    6.30
  -4  -7  12   65.99    7.70
[truncated: 190,873 more chars]
